# Supplementary material for: The carbon starvation response of Aspergillus niger during submerged cultivation: Insights from the transcriptome and secretome
Source: BMC Genomics. 2012 Aug 8;13:380. doi: 10.1186/1471-2164-13-380 (PMC3527191; doi:10.1186/1471-2164-13-380)
Supplement: Additional file 1 — Expression data. Genome-wide transcript profiles, fold changes and FDR q-values. [file 1471-2164-13-380-S1.xls]

## Sheet: Sheet1
			RMA expression data (log2-scale)									Mean expression data (normal scale)				Fold changes			p-values			FDR q-values
ORF code	Alias Code	Predicted function	080805MJA_ANIGERa_100480-01.cel	080805MJA_ANIGERa_100480-02.cel	080805MJA_ANIGERa_100480-06.cel	080805MJA_ANIGERa_100480-03.cel	080805MJA_ANIGERa_100480-07.cel	080805MJA_ANIGERa_100480-04.cel	080805MJA_ANIGERa_100480-08.cel	080805MJA_ANIGERa_100480-05.cel	080805MJA_ANIGERa_100480-09.cel	Exp	Day 1	Day3	Day 6	Day 1 / Exp	Day 3 / Exp	Day 6 / Exp	Day 1 / Exp	Day 3 / Exp	Day 6 / Exp	Day 1 / Exp	Day 3 / Exp	Day 6 / Exp
An08g08350	An00g00001	weak similarity to immunoglobulin variable region - Homo sapiens	4.0792	4.18489	3.96657	4.26191	4.12895	4.01277	4.07879	3.9035	3.9198	16.8758	18.3211	16.5159	15.0496	1.08564	0.978672	0.891785	0.335942	0.797697	0.18632	0.432734	0.842028	0.25261
An07g04510	An00g00002	hypothetical protein	3.44155	3.44822	3.6326	3.79314	3.56926	3.41583	3.14004	3.359	3.40188	11.3723	12.8278	9.69966	10.4139	1.12798	0.852917	0.915722	0.157716	0.0684606	0.293915	0.232608	0.107341	0.371048
An13g01430	An00g00003	hypothetical protein	3.03766	3.00251	3.01541	3.46663	3.37383	3.04446	3.02602	3.03587	2.96877	8.1034	10.7051	8.19782	8.0129	1.32107	1.01165	0.988832	0.000122735	0.832354	0.837375	0.000406472	0.869005	0.87035
An11g09090	An00g00004	hypothetical protein	2.83576	2.70892	2.63688	2.63504	2.69994	2.74613	2.66334	2.70173	2.65974	6.62163	6.35322	6.51937	6.41182	0.959465	0.984556	0.968315	0.495305	0.796175	0.594517	0.589135	0.840771	0.662105
An16g03970	An00g00005	hypothetical protein	4.01083	3.77276	4.01756	3.98137	3.92549	3.64137	3.76939	3.74693	3.56319	15.2815	15.4918	13.0446	12.5975	1.01376	0.853618	0.824359	0.86848	0.0704378	0.0313239	0.902546	0.109825	0.0553829
An11g09040	An00g00006	hypothetical protein	3.7463	3.85185	3.78871	3.48508	3.64539	3.4953	3.49715	3.63203	3.55856	13.8866	11.837	11.2842	12.0863	0.852404	0.812592	0.870353	0.0335447	0.00833648	0.0598667	0.0625425	0.0171878	0.0962893
An12g08770	An00g00007	hypothetical protein	5.69145	5.24395	5.60331	6.41964	6.42788	6.03419	5.89058	5.70393	5.6689	45.6614	85.8507	62.3529	51.4968	1.88016	1.36555	1.1278	1.82406e-06	0.00194722	0.166962	8.4858e-06	0.00475304	0.230521
An11g04640	An00g00008	hypothetical protein	3.98833	3.67291	3.52345	3.99983	3.94345	3.68449	3.84985	3.95582	3.78558	13.2529	15.6886	13.6154	14.6284	1.18379	1.02736	1.10379	0.115566	0.792683	0.343325	0.179012	0.838856	0.422668
An03g00330	An00g00009	hypothetical protein	7.33905	7.48102	7.27406	8.02052	8.05149	7.48432	7.54518	7.15646	7.15383	164.816	262.47	182.879	142.532	1.59251	1.1096	0.864796	7.79169e-07	0.0874089	0.0221627	3.90115e-06	0.132563	0.0410912
An02g02350	An00g00010	hypothetical protein	3.89127	3.80461	3.85201	3.54345	3.61789	3.58875	3.54459	3.64867	3.58409	14.413	11.9643	11.8488	12.2642	0.830109	0.822093	0.850913	0.00367083	0.00254981	0.00929153	0.00899321	0.00605181	0.0192819
An17g01905	An00g00011	hypothetical protein	3.19295	3.2478	3.2356	2.95258	3.12717	3.35816	3.32066	3.30482	3.43222	9.35312	8.22422	10.1219	10.3282	0.879302	1.08219	1.10425	0.041444	0.190442	0.105842	0.0751764	0.256434	0.156382
An18g06200	An00g00012	hypothetical protein	3.42958	3.29927	3.40343	3.22239	3.06151	3.14776	3.11791	3.13716	3.11268	10.3922	8.82716	8.77157	8.72357	0.849404	0.844054	0.839436	0.0114479	0.00914158	0.00751425	0.0245358	0.0186172	0.0159752
An18g03850	An00g00013	hypothetical protein	3.96668	3.84545	3.78361	3.75956	3.66308	3.71742	3.64933	3.77819	3.66123	14.5732	13.0984	12.8472	13.1748	0.898798	0.881559	0.904044	0.133969	0.0809675	0.154853	0.202801	0.123923	0.216041
An18g02430	An00g00014	hypothetical protein	2.90348	2.96503	2.87507	2.90402	2.99149	2.75549	2.80725	2.88442	2.90591	7.5398	7.71548	6.87506	7.43929	1.0233	0.911836	0.986668	0.674288	0.106854	0.806146	0.747586	0.157461	0.843785
An18g03260	An00g00015	hypothetical protein	2.3248	2.24359	2.25941	2.30299	2.30587	2.25865	2.27305	2.26799	2.21523	4.84312	4.93973	4.80938	4.72925	1.01995	0.993034	0.97649	0.745376	0.908356	0.695945	0.805777	0.928806	0.752014
An04g08060	An00g00016	hypothetical protein	9.49766	9.59804	9.70562	6.37826	6.66014	4.51971	4.71022	5.19085	4.69457	776.284	91.7223	24.5043	30.7542	0.118155	0.0315661	0.0396172	2.79405e-09	3.60878e-12	9.40324e-12	2.37894e-08	9.26297e-11	1.98105e-10
An15g01120	An00g00017	hypothetical protein	3.58285	3.54682	3.59157	4.72303	4.80809	4.7079	4.49679	4.73068	4.70587	11.9071	27.2004	24.291	26.3235	2.28439	2.04004	2.21074	1.07027e-09	7.73358e-09	1.85135e-09	1.0185e-08	6.32661e-08	1.75508e-08
An18g06420	An00g00018	hypothetical protein	3.26286	3.3125	3.23087	3.05029	3.07349	2.98591	2.98214	3.04137	3.03668	9.63804	8.35067	7.91192	8.21937	0.866428	0.820905	0.852806	0.00703353	0.000655202	0.00348873	0.0160039	0.0017825	0.00803885
An02g12870	An00g00019	hypothetical protein	2.98247	3.17512	3.0478	3.14579	3.01034	3.09862	2.9181	3.03365	2.93876	8.38881	8.44481	8.04648	7.92386	1.00668	0.959193	0.944576	0.921355	0.539076	0.40326	0.941065	0.610272	0.482779
An11g02560	An00g00020	hypothetical protein [truncated ORF]	2.59374	2.58543	2.39077	2.63994	2.6179	2.58693	2.71241	2.53562	2.5822	5.74902	6.18562	6.27523	5.89262	1.07594	1.09153	1.02498	0.225613	0.151425	0.675984	0.312547	0.211321	0.734473
An13g00700	An00g00021	hypothetical protein [truncated ORF]	2.65665	2.66223	2.58364	2.5925	2.64199	2.57468	2.59304	2.51335	2.64746	6.2082	6.13577	5.99543	5.98108	0.988333	0.965728	0.963417	0.838203	0.546292	0.519453	0.879048	0.617163	0.593436
An06g01350	An00g00022	hypothetical protein [truncated ORF]	3.40492	3.02005	3.45203	3.19599	3.25189	3.58797	3.31105	3.2643	3.40565	9.79697	9.34337	10.9246	10.0909	0.9537	1.1151	1.03	0.598986	0.236232	0.742269	0.681569	0.307307	0.791493
An07g04600	An00g00023	hypothetical protein [truncated ORF]	3.66504	3.68245	3.64424	3.23539	3.37711	3.15562	3.21188	3.33687	3.18076	12.675	9.89191	9.08667	9.57197	0.780429	0.716899	0.755187	0.0004296	2.39419e-05	0.000135411	0.00128138	8.74703e-05	0.000417422
An12g02170	An00g00024	hypothetical protein [truncated ORF]	3.18824	3.00815	3.01053	2.89824	3.06216	2.75739	2.99661	2.88767	2.98188	8.39176	7.89094	7.3462	7.64637	0.94032	0.875407	0.911176	0.545618	0.20138	0.364844	0.635418	0.269193	0.444079
An02g09060	An00g00025	similarity to disease associated protein kinase DAPK-3 from patent WO9858052-A2 - Homo sapiens	3.60036	3.70923	3.64259	3.8991	3.57425	3.76446	3.57077	3.58842	3.46412	12.5597	13.3307	12.7076	11.5216	1.06139	1.01178	0.917351	0.45063	0.881005	0.279828	0.546404	0.907606	0.355994
An02g02890	An00g00026	similarity to actin cps8p - Schizosaccharomyces pombe	6.20319	6.287	6.20714	6.1102	6.36416	6.45709	6.34504	6.72592	6.65591	75.1886	75.4359	84.5108	103.315	1.00329	1.12398	1.37408	0.959763	0.0882839	0.000183852	0.970657	0.133687	0.000552862
An01g08660	An00g00027	similarity to ankyrin Ank - Drosophila melanogaster [truncated ORF]	3.08608	3.08273	2.98663	4.37943	3.86638	4.05345	3.62495	3.43214	3.32483	8.29254	17.4228	14.3125	10.3998	2.10102	1.72594	1.25412	1.68282e-06	5.13094e-05	0.033649	7.87588e-06	0.000175065	0.0588174
An02g00730	An00g00028	similarity to cutinase A gene CutA - Botrytis cinerea	2.83088	2.97553	2.89903	2.89522	2.84101	4.17235	3.85413	3.84908	3.55568	7.47365	7.30112	16.1475	13.0175	0.976915	2.1606	1.74178	0.786563	2.15932e-07	1.05531e-05	0.838789	1.20537e-06	4.04127e-05
An06g00630	An00g00029	similarity to cytochrome P450 pisatin demethylase PDAT9 - Nectria haematococca	4.44165	4.57228	4.4713	4.87527	4.85639	4.41502	4.2659	3.96892	4.14236	22.5504	29.1582	20.2586	16.6291	1.29303	0.89837	0.737422	0.00100933	0.108826	0.000227954	0.00278932	0.160031	0.000674317
An13g02250	An00g00030	similarity to hypothetical protein SC1C3.21 SC1C3.21 - Streptomyces coelicolor	3.11057	3.20177	3.18428	3.50006	3.35951	3.41742	3.62858	3.42231	3.36657	8.97269	10.7762	11.4955	10.5155	1.201	1.28116	1.17194	0.0135813	0.00184066	0.0284861	0.0285269	0.00452452	0.0510626
An06g01950	An00g00031	similarity to hypothetical protein SPBC3B8.06 - Schizosaccharomyces pombe	4.49013	4.4651	4.84816	6.8697	6.96716	7.82172	8.02744	7.36651	7.48661	24.2705	120.964	242.96	172.035	4.98399	10.0105	7.08826	3.75365e-11	2.3096e-13	2.31681e-12	5.63409e-10	1.07697e-11	6.34245e-11
An11g06970	An00g00032	similarity to hypothetical protein Ta1372 - Thermoplasma acidophilum	4.23262	4.19696	4.05347	8.13493	8.1694	8.04584	7.87466	6.4502	6.64288	17.8892	284.476	249.043	93.4769	15.9021	13.9214	5.22533	7.19463e-13	1.44757e-12	9.42345e-10	2.32526e-11	4.37367e-11	9.788e-09
An01g01750	An00g00033	similarity to lysosomal protease CLN2 - Rattus norvegicus	4.73058	4.58291	4.6303	9.80785	10.1344	7.67773	7.81677	7.62118	7.58117	25.0707	1003.71	214.86	194.17	40.0349	8.57015	7.74489	8.29497e-17	1.98296e-13	3.94534e-13	2.31027e-14	9.53251e-12	1.48764e-11
An02g09180	An00g00034	similarity to mucin-like protein Muc1 - Saccharomyces cerevisiae	6.2491	6.29057	6.28564	5.99862	6.03073	6.58738	6.56575	6.68118	6.72699	77.4451	64.6544	95.443	104.263	0.834842	1.2324	1.34629	0.0123077	0.00496643	0.000304852	0.0261104	0.0109307	0.000878568
An18g04490	An00g00035	similarity to ribosomal protein of the small subunit s19 rpsS - Escherichia coli	5.71827	5.78559	6.02087	4.25556	4.24316	4.57494	4.62429	4.68958	4.80216	57.3443	19.0189	24.245	26.8318	0.331661	0.422797	0.467907	4.19707e-10	1.189e-08	6.07839e-08	4.48591e-09	9.13197e-08	3.81646e-07
An12g06460	An00g00036	similarity to hypothetical protein CG10383 - Drosophila melanogaster	2.61534	2.46976	2.61138	2.54842	2.48597	2.49902	2.49162	2.52314	2.58032	5.91957	5.72467	5.63854	5.86337	0.967076	0.952526	0.990506	0.532507	0.368082	0.857956	0.623471	0.445771	0.886537
An17g00580	An00g00037	similarity to hypothetical protein T22A6.50 - Arabidopsis thaliana	4.65754	4.7958	5.6147	3.33346	3.17658	3.35341	3.30611	3.20936	3.17927	32.5071	9.54685	10.0544	9.15346	0.293685	0.3093	0.281584	0.000242758	0.000360212	0.000176813	0.000761082	0.00103516	0.000533527
An18g03540	An00g00038	similarity to hypothetical protein ZK84.2 - Caenorhabditis elegans	4.38735	4.31614	4.4517	5.40438	5.44409	4.83673	5.36822	5.53156	5.77406	20.8947	42.9395	34.3556	50.3113	2.05504	1.64423	2.40785	1.27323e-06	7.65411e-05	1.09339e-07	6.13543e-06	0.000253248	6.42935e-07
An11g04630	An00g00039	similarity to nuclear pore complex Nup214 - Homo sapiens	5.06472	5.72792	5.25803	4.76727	4.77903	5.03877	5.03613	5.18371	5.14373	40.7922	27.344	32.8415	35.8455	0.670323	0.805093	0.878734	0.00056452	0.0315307	0.177122	0.00164385	0.054827	0.242134
An08g08470	An00g00040	similarity to hypothetical transcription regulator SPAC18G6.01c - Schizosaccharomyces pombe	3.10346	3.14758	3.01442	3.02078	2.9585	2.86126	3.02778	2.92046	3.05578	8.50603	7.94277	7.6982	7.93438	0.933781	0.905028	0.932795	0.33569	0.168219	0.328533	0.43249	0.23107	0.40765
An02g09280	An00g00041	similarity to retinitis pigmentosa GTPase regulator RPGR - Bos taurus	4.15322	4.25587	4.47344	3.53903	3.61251	3.86164	3.57828	3.81439	3.91027	19.6189	11.9238	13.1771	14.5438	0.607769	0.671651	0.741313	1.5012e-05	0.000150331	0.00177231	5.9323e-05	0.000466915	0.00438655
An02g02690	An00g00042	similarity to transcription factor required for fruiting body development Pro1 - Sordaria macrospora	3.48906	3.60461	3.52509	3.68227	3.73598	4.32893	4.24256	4.25763	4.31932	11.6285	13.0785	19.5047	19.5416	1.1247	1.67732	1.6805	0.0636366	3.11404e-07	2.97594e-07	0.108549	1.6787e-06	1.58411e-06
An18g03470	An00g00043	similarity to tRNA-specific adenosine deaminase subunit Tad1 - Saccharomyces cerevisiae	3.86065	3.62706	3.76413	3.72778	3.64957	3.70224	3.59297	3.50462	3.49267	13.4601	12.8944	12.5325	11.3031	0.957975	0.931087	0.83975	0.46998	0.236831	0.0088862	0.56531	0.307902	0.0185149
An06g02730	An00g00044	similarity to zinc-finger transcription factor MTB-Zf - Homo sapiens [truncated ORF]	2.61095	2.63717	2.61944	2.62801	2.44244	2.53432	2.52837	2.65185	2.55252	6.15824	5.79667	5.78112	6.07204	0.941287	0.938762	0.986003	0.376335	0.356102	0.834598	0.473345	0.433514	0.86785
An11g07350	An00g00045	similarity to transcription regulator amdR - Aspergillus oryzae	4.12771	4.20017	4.30895	5.76114	5.71512	5.84025	5.85157	5.95399	5.99464	18.5362	53.3765	57.5168	62.8706	2.87958	3.10294	3.39177	8.61131e-12	3.29189e-12	1.12825e-12	1.67777e-10	8.60751e-11	3.54677e-11
An01g11120	An00g00046	strong similarity to multicopper ferroxidase iron transport mediator Fet5 - Saccharomyces cerevisiae	2.75521	2.8342	2.7949	2.66908	2.67586	2.61071	2.6409	2.67572	2.64198	6.9392	6.3752	6.17228	6.31529	0.918722	0.88948	0.910089	0.113498	0.0348725	0.0815013	0.176354	0.0599006	0.124904
An03g06540	An00g00047	strong similarity to arylsulfatase ars-1 - Neurospora crassa	4.31907	4.53511	4.29733	4.06399	4.2201	4.20483	4.1963	4.50548	4.51015	20.8769	17.6555	18.3864	22.7503	0.845694	0.880705	1.08974	0.0342471	0.0975616	0.250162	0.0636994	0.145733	0.32394
An02g02790	An00g00048	strong similarity to capsular associated protein CAP10 - Filobasidiella neoformans	3.98794	4.04406	3.86701	3.94012	4.05009	3.76117	3.75667	3.89261	3.45619	15.631	15.9458	13.5378	12.7674	1.02014	0.866087	0.816803	0.841743	0.164049	0.0574479	0.882107	0.226253	0.0929061
An12g01000	An00g00049	strong similarity to cholinesterase 1 ChE1 - Branchiostoma floridae	3.21099	3.2377	3.20802	3.29404	3.2036	3.03702	3.16278	3.2231	3.14123	9.31078	9.50587	8.57359	9.0767	1.02095	0.920824	0.97486	0.716535	0.162114	0.656114	0.782606	0.224092	0.716365
An08g03830	An00g00050	strong similarity to cinnamyl-alcohol dehydrogenase CAD1 - Eucalyptus gunnii	3.10722	3.10276	3.08192	3.04804	2.92938	2.8391	2.89445	2.76643	2.84644	8.55817	7.93762	7.29432	6.99555	0.92749	0.852322	0.817411	0.198719	0.0122408	0.00270091	0.281993	0.0240264	0.00640715
An11g04220	An00g00051	strong similarity to cytochrome P450 alk2A - Candida maltosa	2.65827	2.67368	2.64132	2.5612	2.6939	2.67373	2.65091	2.56383	2.51554	6.31051	6.17974	6.33051	5.8146	0.979278	1.00317	0.921416	0.662395	0.947221	0.102592	0.736995	0.960055	0.152433
An11g02630	An00g00052	strong similarity to hypothetical protein SPCC1235.03 - Schizosaccharomyces pombe	5.78471	5.6311	5.547	5.62332	5.61468	6.06905	6.16331	5.9507	6.28253	50.3623	49.1459	69.3671	69.3882	0.975847	1.37736	1.37778	0.739732	0.000516113	0.000511854	0.80131	0.00144081	0.00141704
An13g03260	An00g00053	strong similarity to lipid metabolism protein YGR046w from patent WO200058521-A2 - Saccharomyces cerevisiae	4.66576	4.84824	4.61627	4.2307	4.27699	3.72915	3.58175	3.46743	3.25909	26.1745	19.0781	12.6008	10.2906	0.728881	0.481417	0.393155	0.00327614	8.80564e-07	4.10596e-08	0.00810599	4.3131e-06	2.66901e-07
An06g02030	An00g00054	strong similarity to monosaccharide transporter AmMst-1 - Amanita muscaria	3.61233	3.51178	3.66341	3.40717	3.39523	3.19081	3.43027	3.2982	3.53954	12.0908	10.5649	9.92135	10.695	0.873793	0.82057	0.884559	0.0751338	0.0135049	0.102477	0.12462	0.0261978	0.152311
An06g01640	An00g00055	strong similarity to Ngg1p-interacting factor Nif3 - Saccharomyces cerevisiae	4.63076	4.72905	4.50538	4.36698	4.29829	4.20172	3.92037	4.05733	4.10402	24.6195	20.1489	16.6915	16.9203	0.818414	0.677981	0.68727	0.00780422	2.86108e-05	4.15884e-05	0.0175097	0.000102941	0.000141415
An01g10980	An00g00056	strong similarity to nitrogen assimilation regulatory protein nit-4 - Neurospora crassa	5.77816	6.02654	5.86084	6.14045	5.99387	5.83518	5.87483	5.7519	5.81115	59.2406	67.0496	57.8805	55.0064	1.13182	0.977041	0.928525	0.111323	0.755037	0.3266	0.173515	0.805907	0.405431
An11g02590	An00g00057	strong similarity to peroxisomal membrane protein Pmp27 - Saccharomyces cerevisiae	7.68456	7.77855	7.76771	8.24066	8.10803	8.21174	8.22291	8.00954	8.23272	214.318	288.884	297.62	278.422	1.34792	1.38868	1.29911	0.00014386	5.59401e-05	0.00048433	0.000470661	0.000189433	0.00134725
An02g02930	An00g00058	strong similarity to ribose-5-phosphate isomerase rpiB - Escherichia coli	10.3004	10.2655	10.2071	11.0701	11.0004	10.84	10.998	10.8323	11.071	1224.23	2098.61	1936.21	1980.49	1.71423	1.58158	1.61775	1.46581e-07	1.07887e-06	6.02047e-07	8.42795e-07	5.19349e-06	2.9876e-06
An15g06250	An00g00059	strong similarity to 2,3-butanediol dehydrogenase ADH - Pseudomonas putida	2.78177	2.83983	2.86423	3.73525	3.56576	3.26825	3.26128	3.27939	3.26791	7.10389	12.5577	9.61154	9.67091	1.76772	1.353	1.36135	8.1913e-08	0.000115559	9.47607e-05	4.98426e-07	0.000366733	0.000300932
An04g01140	An00g00060	strong similarity to 8-amino-7-oxononanoate synthase/KAPA synthase BioF - Kurthia sp.	2.76828	2.74049	2.762	2.7737	2.7379	2.91681	2.66759	2.80254	2.82526	6.75953	6.75427	6.92686	7.03183	0.999222	1.02476	1.04028	0.99099	0.723205	0.568679	0.993922	0.777745	0.639181
An04g01390	An00g00061	strong similarity to amino acid transporter ATA1 - Homo sapiens	6.76898	6.87164	6.89269	5.48899	5.70221	5.88126	5.79847	5.59503	5.83242	114.916	48.3552	57.2763	52.4811	0.420787	0.498419	0.45669	6.67641e-10	1.23997e-08	2.56534e-09	6.68549e-09	9.48387e-08	2.34093e-08
An01g11010	An00g00062	strong similarity to cell wall protein Crh1 - Saccharomyces cerevisiae	8.89962	8.68319	9.0176	10.9446	11.0053	10.3675	10.4231	9.76985	10.0515	466.846	2012.76	1346.79	962.527	4.31139	2.88487	2.06176	9.69542e-11	7.6569e-09	9.77691e-07	1.23299e-09	6.27489e-08	4.60657e-06
An01g08870	An00g00063	strong similarity to component of COPII-coated vesicles Erv25 - Saccharomyces cerevisiae	8.63691	8.7649	8.63306	7.63558	7.78306	7.9601	7.95605	8.19475	8.11371	409.662	209.284	248.668	284.884	0.510871	0.607009	0.695413	6.24564e-09	2.87256e-07	1.2149e-05	4.85121e-08	1.56286e-06	4.5958e-05
An11g04760	An00g00064	similarity to hypothetical protein EAA54961.1 - Magnaporthe grisea	5.80264	6.06924	5.99417	5.80527	5.67142	5.89383	6.02203	6.40707	6.30649	62.0497	53.3842	62.1606	81.9562	0.860347	1.00179	1.32082	0.0352162	0.978379	0.000680541	0.0652503	0.985198	0.00183608
An11g09620	An00g00065	strong similarity to GTPase Rho3 - Saccharomyces cerevisiae	5.48281	5.68636	5.47924	5.47388	5.43831	5.67861	5.5513	5.88536	5.65858	46.8334	43.8984	49.0083	54.6432	0.93733	1.04644	1.16676	0.356519	0.514671	0.0389225	0.453642	0.587925	0.0666203
An13g01270	An00g00066	strong similarity to hypothetical protein B11A5.10 - Neurospora crassa	3.19942	3.2023	3.27481	3.03754	2.96093	3.01135	3.09784	2.9069	3.17591	9.35353	7.99578	8.30853	8.23295	0.854842	0.888278	0.880197	0.0158692	0.0576378	0.0427554	0.0326846	0.0928911	0.0721653
An04g02940	An00g00067	strong similarity to hypothetical protein B24P7.350 - Neurospora crassa	4.00769	4.18114	4.15498	3.93697	3.83568	3.79286	3.93645	3.90132	3.77098	17.3228	14.7877	14.5672	14.2823	0.853654	0.840928	0.824477	0.0381243	0.025078	0.0142851	0.0697882	0.044787	0.0280391
An11g04780	An00g00068	strong similarity to multimembrane-spanning protein involved in active glycerol uptake Gup1 - Saccharomyces cerevisiae	6.82708	6.66324	6.50181	6.54098	6.38255	6.41169	6.36093	6.36044	6.24823	101.409	88.1424	83.651	79.0303	0.869177	0.824887	0.779322	0.0469266	0.00958169	0.0016192	0.083753	0.0194178	0.00404555
An12g04390	An00g00069	strong similarity to NADP dependent leukotriene b4 12-hydroxydehydrogenase LTB4DH - Sus scrofa	3.55987	3.32631	3.29415	3.32743	3.32599	3.29456	3.30874	3.28581	3.21814	10.5082	10.0332	9.86042	9.52668	0.954797	0.938355	0.906595	0.538571	0.40036	0.20232	0.62873	0.478237	0.270398
An11g06610	An00g00070	strong similarity to nicotinamide mononucleotide adenylyl transferase NMNAT - Homo sapiens	6.54305	6.46134	6.76217	6.33594	6.53699	6.34701	6.13695	6.41244	6.4743	96.2593	86.6102	75.6873	87.0257	0.899759	0.786286	0.904076	0.189411	0.0070345	0.209074	0.271483	0.0148335	0.278255
An02g13550	An00g00071	strong similarity to pantothenate kinase panK - Aspergillus nidulans	4.19439	4.13211	4.18586	3.7309	3.63183	4.21496	4.01269	4.07996	4.03848	18.0108	12.8293	17.3135	16.6704	0.712311	0.961288	0.925581	6.04614e-05	0.527489	0.224705	0.000212832	0.599386	0.29546
An18g03900	An00g00072	strong similarity to prefoldin subunit 2 PFDN2 - Homo sapiens	8.00516	7.90783	7.94362	7.26467	7.29998	7.50453	7.32737	7.3516	7.37407	247.658	155.668	170.775	164.602	0.62856	0.68956	0.664635	6.47092e-07	8.75417e-06	2.97849e-06	3.28215e-06	3.49632e-05	1.25956e-05
An01g10970	An00g00073	strong similarity to quinate transporter qa-y - Neurospora crassa	5.45559	5.31072	5.20071	5.91901	5.95657	6.43214	6.37246	6.44329	6.38291	40.0114	61.299	84.5834	85.2188	1.53204	2.11398	2.12986	2.13383e-05	2.46027e-08	2.16053e-08	8.17587e-05	1.71998e-07	1.51497e-07
An18g03210	An00g00074	strong similarity to quinone oxidoreductase P1 - Arabidopsis thaliana	5.17438	5.52762	5.6207	7.11896	7.14308	6.17049	6.20977	6.09824	5.9698	43.4384	140.169	73.0155	65.527	3.22684	1.6809	1.50851	3.3317e-10	9.97505e-06	0.00011521	3.6864e-09	3.94741e-05	0.000360554
An02g02900	An00g00075	strong similarity to RNA polymerase II-associated factor Paf1 - Saccharomyces cerevisiae	6.053	5.8911	6.10196	5.32384	5.23982	5.63443	5.43935	5.44322	5.53431	64.6847	38.9036	46.427	44.9038	0.601434	0.717743	0.694194	5.08825e-06	0.000402891	0.000166415	2.19554e-05	0.00114764	0.000504219
An11g03060	An00g00076	strong similarity to salicylate hydroxylase sal - Pseudomonas putida	8.58195	8.60466	8.61253	6.0034	5.98007	4.58879	4.63779	4.01519	3.76422	387.947	63.6344	24.4759	14.8224	0.164029	0.0630909	0.0382073	5.83773e-05	4.79303e-07	5.87988e-08	0.000206066	2.48092e-06	3.6968e-07
An11g06760	An00g00077	strong similarity to small nuclear ribonucleoprotein Luc7 - Saccharomyces cerevisiae	4.78828	4.76431	4.60824	4.15624	4.19624	4.23019	4.13613	4.21901	4.18215	26.36	18.0789	18.1659	18.3866	0.685847	0.689146	0.697518	1.25836e-05	1.44827e-05	2.07145e-05	5.05243e-05	5.53397e-05	7.45881e-05
An18g03220	An00g00078	strong similarity to the tRNA(m5U54)methyltransferase Trm2 - Saccharomyces cerevisiae	4.89157	5.27265	5.20689	3.96722	4.30179	4.2096	4.39387	4.46011	4.47104	34.8649	17.5634	19.722	22.0939	0.503756	0.565669	0.633699	3.39859e-05	0.000214372	0.00145679	0.000125212	0.00064353	0.00366926
An08g08400	An00g00079	strong similarity to toluenesulfonate zinc-independent alcohol dehydrogenase TsaC - Comamonas testosteroni	4.21302	4.07219	3.94882	7.54077	7.19377	6.30497	6.12975	5.23248	5.30035	16.889	165.108	74.4064	38.4902	9.7761	4.40563	2.27902	9.13367e-14	4.0013e-11	1.06799e-07	4.37572e-12	6.89337e-10	6.29658e-07
An18g02440	An00g00080	strong similarity to tubulin-folding cofactor D - Bos taurus	5.4297	5.19392	5.55447	4.90962	5.1729	5.00269	4.96546	4.91649	5.01333	42.011	32.9284	31.6488	31.2311	0.783803	0.753344	0.743403	0.00401852	0.00131115	0.000904076	0.00975786	0.00334275	0.00238644
An11g06630	An00g00081	strong similarity to ubiquitin protein ligase Ufd4 - Saccharomyces cerevisiae	6.84804	7.00661	6.93171	7.18411	7.21541	7.19066	7.16879	7.3199	7.249	121.835	147.009	144.982	155.897	1.20662	1.18998	1.27957	0.00245276	0.00423808	0.000255082	0.00623396	0.00952088	0.000747295
An01g13610	An00g00082	strong similarity to unnamed ORF encoding a alkaline alpha-amylase sequence 1 from patent WO0060058 - Bacillus sp.	4.64755	4.73466	4.5483	3.92821	4.09733	3.95463	4.00674	4.02404	3.9578	24.9939	16.1423	15.7872	15.8996	0.645849	0.631644	0.63614	1.82709e-05	1.06059e-05	1.25959e-05	7.11557e-05	4.17933e-05	4.74689e-05
An18g02470	An00g00083	strong similarity to vacuolar ATPase subunit D Vma-8 - Neurospora crassa	7.94306	8.02681	7.97288	7.78937	7.62331	7.91876	7.97964	7.86028	7.88665	252.636	208.852	247.142	234.503	0.826693	0.978254	0.928224	0.00286676	0.685472	0.182492	0.00717407	0.745002	0.248238
An01g13400	An00g00084	strong similarity to homolog of the prefoldin subunit 4 Gim3 - Saccharomyces cerevisiae	6.90655	6.59467	6.55294	5.72963	5.93234	5.79105	5.58655	5.59173	5.69389	102.873	56.9248	51.5822	49.9638	0.55335	0.501416	0.485685	2.63651e-06	4.13884e-07	2.36336e-07	1.19242e-05	2.17173e-06	1.27846e-06
An01g07570	An00g00085	strong similarity to transmembrane transporter liz1p - Schizosaccharomyces pombe	3.26699	3.13379	3.20927	3.45697	3.34665	3.38179	3.39776	3.46228	3.33121	9.21095	10.5693	10.4815	10.5323	1.14747	1.13794	1.14345	0.0670741	0.0833895	0.0735488	0.113527	0.127032	0.114612
An01g11000	An00g00086	weak similarity to agglutinin core protein Aga1 - Saccharomyces cerevisiae	3.19034	3.10757	3.16411	3.51316	3.55672	3.29395	3.0922	3.22781	3.14987	8.90125	11.5911	9.14557	9.11877	1.30219	1.02745	1.02444	0.000166566	0.614497	0.653071	0.000537508	0.680187	0.713512
An13g01290	An00g00087	similarity to gene expression regulator At14 from patent WO200257456-A2 - Unclassified organism	4.1861	4.29579	4.14657	3.99324	4.01436	4.04619	3.9812	3.97314	3.8605	18.5004	16.0422	16.1526	15.1036	0.867128	0.873095	0.816393	0.0474604	0.0576738	0.00783733	0.084544	0.0929278	0.0165869
An02g04310	An00g00088	weak similarity to cAMP-dependent protein kinase type II regulatory chain uac1 - Ustilago maydis	3.73526	3.72717	3.71674	3.48207	3.49812	3.61596	3.46009	5.46926	5.2488	13.2359	11.2363	11.6159	41.042	0.848922	0.877601	3.1008	0.0228048	0.0611812	3.23591e-11	0.0448119	0.0976877	5.42771e-10
An01g08910	An00g00089	weak similarity to chromodomain-helicase-DNA-binding protein CHD-1 - Mus musculus	4.08502	3.89374	4.15795	4.07046	3.80795	4.01716	3.93965	4.17847	4.0382	16.5135	15.3398	15.7623	17.2477	0.928924	0.95451	1.04446	0.315351	0.521647	0.548956	0.411072	0.593955	0.621253
An11g03040	An00g00090	weak similarity to hypothetical drebrin E2 - Mus musculus [truncated ORF]	4.51303	4.59113	4.7092	5.23293	5.2961	4.67298	4.61797	4.5845	4.52909	24.3265	38.4393	25.0281	23.536	1.58014	1.02884	0.967506	3.10493e-05	0.717702	0.674716	0.000115304	0.772897	0.733209
An01g08730	An00g00091	weak similarity to gamma-tocopherol methyltransferase from patent WO9904622-A1 - Arabidopsis sp.	3.62558	3.42088	3.76639	3.85186	3.86803	3.26724	3.57473	3.36367	3.41006	12.1618	14.5197	10.7107	10.4604	1.19388	0.880687	0.860104	0.0786617	0.195788	0.129234	0.129631	0.262983	0.184947
An02g02840	An00g00092	similarity to protein involved in betaine lipid production btaA from patent WO200283844-A2 - Agrobacterium tumefaciens	3.50593	3.49275	3.56676	3.31384	3.13542	3.29471	3.25551	3.25055	3.15629	11.4861	9.3478	9.68071	9.21142	0.813839	0.842823	0.801966	0.00376613	0.0122624	0.00229137	0.00919769	0.0240588	0.00554663
An02g03170	An00g00093	weak similarity to lactose operon repressor lacI - Escherichia coli	3.19885	3.0636	2.9718	3.25234	2.98859	3.34122	3.19034	3.06225	3.46198	8.44491	8.69669	9.61829	9.59388	1.02981	1.13894	1.13606	0.741195	0.157352	0.165066	0.802645	0.218157	0.22833
An18g04070	An00g00094	differential expressed Balu-42 from patent US2003215950-A1 - Aspergillus niger	10.8163	10.7917	10.8083	11.5849	11.6837	10.8854	10.9884	10.8417	10.9454	1789.64	3178.86	1960.36	1902.33	1.77626	1.0954	1.06297	2.08867e-05	0.344807	0.523077	8.00944e-05	0.422744	0.596894
An08g03560	An00g00095	weak similarity to mucin MUC2 - Rattus norvegicus	4.03519	3.93973	3.96156	3.97862	3.97433	3.94256	3.91294	4.0119	4.07914	15.7669	15.7412	15.2184	16.5129	0.998371	0.965215	1.04732	0.988072	0.745938	0.672651	0.991901	0.797723	0.731306
An12g07210	An00g00096	weak similarity to hypothetical membrane protein YML002w - Saccharomyces cerevisiae	3.40893	3.40302	3.67425	3.09913	3.05583	2.84499	3.13877	2.99065	2.96988	11.2777	8.44139	7.95509	7.89133	0.748503	0.705382	0.699728	0.000708835	0.000130252	0.000104245	0.00201789	0.000409735	0.000328441
An11g10120	An00g00097	weak similarity to QID3 - Trichoderma harzianum	3.25299	3.30162	3.23745	3.27851	3.23618	3.13017	3.25098	3.16121	2.97247	9.60655	9.56221	9.12975	8.37936	0.995385	0.950367	0.872256	0.940239	0.414775	0.0400815	0.955331	0.492178	0.0682699
An18g03240	An00g00098	similarity to hypothetical protein CAD21178.1 - Neurospora crassa	3.12356	3.54723	3.4151	2.86103	2.92697	3.09032	2.91571	3.08846	3.20993	10.2814	7.4333	8.01673	8.87161	0.722986	0.779732	0.86288	0.000704291	0.00522594	0.0713999	0.00200781	0.0113996	0.111899
An02g09070	An00g00099	weak similarity to precursor of alpha/beta-gliadin - Triticum aestivum	3.2565	3.32285	3.32447	3.25567	3.09331	3.16777	3.13464	3.30603	3.26422	9.85784	9.02854	8.88396	9.74814	0.915874	0.901208	0.988872	0.135532	0.0816497	0.843307	0.204755	0.12483	0.87515
An02g01660	An00g00100	weak similarity to hypothetical AP2 domain transcription factor-like protein MPE11.5 - Arabidopsis thaliana	3.33987	3.2892	3.45845	3.21327	3.15354	3.12875	3.08978	3.20342	3.10558	10.2853	9.08447	8.62942	8.90429	0.883252	0.83901	0.865734	0.0286528	0.00383629	0.0132206	0.0545042	0.00871907	0.0262218
An12g02160	An00g00101	hypothetical protein	3.48683	3.47078	3.402	3.18489	3.20232	3.27681	3.12785	3.09525	3.27543	10.9526	9.14892	9.20443	9.09667	0.835317	0.840386	0.830547	0.0159867	0.0191704	0.0134488	0.0328927	0.0354635	0.026633
An02g13520	An00g00102	similarity to hypothetical protein CAC41653.1 - Ustilago maydis	5.10706	5.11189	5.31724	5.70111	5.70574	6.27449	5.95149	6.00737	5.9275	36.2204	52.1077	69.2139	62.5717	1.43863	1.91091	1.72753	0.00121122	4.06151e-06	2.65588e-05	0.00329517	1.74498e-05	9.37971e-05
An11g04610	An00g00103	weak similarity to cytochrome P450 CYP73A from patent FR2768748-A1 - Triticum aestivum	5.64914	5.68378	5.71737	5.07721	5.12777	5.5377	5.36491	5.69633	5.66952	51.3905	34.3561	43.753	51.3725	0.668529	0.851382	0.999648	1.0914e-05	0.0200411	0.995521	4.43124e-05	0.0369373	0.996233
An01g11090	An00g00104	weak similarity to de novo DNA cytosine methyltransferase Dnmt3a from patent WO9967397-A1 - Mus sp.	3.69561	3.46194	3.32004	3.271	3.20798	3.10862	3.28227	3.37277	3.31943	11.2553	9.4446	9.16064	10.1689	0.839124	0.813896	0.903479	0.0253691	0.0107319	0.170662	0.0490992	0.0213858	0.234933
An11g06790	An00g00105	weak similarity to DEAH-box RNA helicase Mut6 - Chlamydomonas reinhardtii	5.88096	6.06328	5.73762	5.54202	5.46263	5.52606	5.32337	5.3949	5.4608	59.4643	45.3279	42.9538	43.0472	0.76227	0.722346	0.723917	0.00572488	0.001566	0.00164975	0.0133253	0.00391401	0.00411526
An02g09080	An00g00106	weak similarity to dentin sialophosphoprotein DSPP - Homo sapiens	2.80756	2.68289	2.69408	2.55558	2.48275	2.67654	2.63388	2.64934	2.55464	6.62619	5.73249	6.29937	6.07123	0.865127	0.950678	0.916247	0.0295056	0.41318	0.166393	0.0558985	0.490702	0.229805
An01g13630	An00g00107	strong similarity to yaiB from patent FR2807446-A1 - Lactococcus lactis	6.05198	5.91434	6.04215	3.85299	3.8787	3.87101	4.23296	4.20734	4.4186	64.1255	14.5793	16.5871	19.8762	0.227355	0.258666	0.309957	3.78602e-11	1.34177e-10	9.61325e-10	5.67051e-10	1.93107e-09	9.94673e-09
An12g06350	An00g00108	weak similarity to glucan synthase FKS - Paracoccidioides brasiliensis	4.11573	3.79464	3.95513	3.47276	3.59818	3.36359	3.52621	3.28894	3.40165	15.5104	11.5953	10.8898	10.1633	0.747582	0.702093	0.655255	0.00442969	0.00102596	0.000214816	0.0106108	0.00267365	0.000638423
An12g06360	An00g00109	weak similarity to transamidase GPI8 - Plasmodium falciparum	3.29947	3.11998	3.18146	3.10174	2.94075	3.05215	3.0546	3.16684	3.10788	9.1915	8.1187	8.30154	8.79912	0.883283	0.903176	0.957311	0.103116	0.174683	0.55043	0.162883	0.23852	0.622471
An11g04660	An00g00110	similarity to hypothetical protein B8J22.100 - Neurospora crassa	4.08794	4.40869	4.10942	3.99799	4.03128	4.32894	4.37841	4.15771	4.44488	18.4049	16.1632	20.445	19.716	0.8782	1.11085	1.07124	0.14187	0.228545	0.423859	0.212782	0.299188	0.503341
An01g13480	An00g00111	strong similarity to protein SEQ ID NO:7805 from patent WO200253728-A2 - Candida albicans	4.10956	3.52777	4.05189	6.33887	5.93133	8.012	8.05505	7.57259	7.66854	14.8914	70.2827	262.019	196.797	4.71969	17.5953	13.2155	6.94128e-10	1.26713e-13	5.67101e-13	6.91114e-09	6.56513e-12	2.00333e-11
An02g01890	An00g00112	weak similarity to hydroxyproline-rich cell wall glycoprotein HRGPnt3 - Nicotiana tabacum	4.42079	4.45451	4.40568	5.20108	5.34456	5.19617	5.29897	5.54345	5.35107	21.5109	38.6614	37.9906	43.6304	1.7973	1.76611	2.0283	3.19223e-08	4.72605e-08	2.67245e-09	2.12952e-07	3.05653e-07	2.4213e-08
An18g03420	An00g00113	weak similarity to hypothetical protein Y51H4A.12 - Caenorhabditis elegans	3.41226	3.23325	3.63533	3.16194	3.27038	3.07817	3.30583	3.33873	3.14469	10.7551	9.2931	9.13877	9.45914	0.864066	0.849717	0.879504	0.0988375	0.0687542	0.142731	0.157064	0.10768	0.201662
An01g13550	An00g00114	strong similarity to hypothetical protein AAL60010.1 - Arabidopsis thaliana [putative frameshift]	4.93477	4.71589	4.79608	4.62147	4.46797	4.21714	4.32759	4.53297	4.39537	28.1601	23.3398	19.3246	22.0724	0.828826	0.68624	0.783819	0.0502477	0.000699171	0.0146327	0.0887296	0.00189365	0.028621
An01g13430	An00g00115	weak similarity to desaturase homologue from patent WO9846764-A1 - Schizochytrium sp.	3.7837	3.60108	3.51516	3.39495	3.43463	3.24446	3.31091	3.38628	3.35683	12.409	10.6648	9.69797	10.35	0.859447	0.78153	0.834072	0.0457242	0.00299762	0.0198018	0.0818892	0.00699244	0.0373175
An01g11100	An00g00116	strong similarity to hypothetical membrane protein YBR287w - Saccharomyces cerevisiae	5.742	5.86204	5.5866	5.80711	5.72078	5.30919	5.31706	5.43621	5.46489	53.0843	54.3402	39.7568	43.7299	1.02366	0.748937	0.823783	0.719681	0.000432763	0.00860961	0.785122	0.00122623	0.018003
An02g09300	An00g00117	strong similarity to hypothetical protein CAD21172.1 - Neurospora crassa	5.7909	5.51308	5.66232	5.35358	5.1462	5.08128	4.80998	5.35051	5.00786	50.4029	38.0517	30.8165	36.2318	0.75495	0.611403	0.718844	0.00400515	2.892e-05	0.00120632	0.00973047	0.000103894	0.00309808
An11g06740	An00g00118	weak similarity to neurofilament subunit NF-180 - Petromyzon marinus	3.38231	3.5454	3.44488	3.3057	3.24136	3.55307	3.48946	3.77465	3.81519	10.9855	9.6701	11.4817	13.8798	0.880261	1.04517	1.26347	0.0810066	0.526167	0.0037999	0.132974	0.598175	0.00865886
An04g02910	An00g00119	weak similarity to nitrogenase 2 vanadium-iron protein beta chain - Azotobacter vinelandii	3.37594	3.54926	3.43301	3.23693	3.18132	3.20597	3.26411	3.34482	3.12547	10.9491	9.24789	9.41551	9.41621	0.844627	0.859936	0.86	0.0299205	0.0488038	0.0489018	0.0565695	0.0804046	0.0809667
An02g13560	An00g00120	weak similarity to nucleolar protein gar2p - Schizosaccharomyces pombe	2.96261	3.07702	3.01585	2.87055	3.01838	2.8334	2.91045	2.96249	2.98799	8.1032	7.69792	7.32041	7.86389	0.949985	0.903397	0.970467	0.403335	0.109562	0.62256	0.500155	0.160909	0.686829
An18g03410	An00g00121	weak similarity to protein NUMB-R - Homo sapiens	2.79422	3.26553	2.99422	3.58822	3.4674	4.36174	4.03229	3.98063	4.17622	8.10039	11.5339	18.3412	16.8938	1.42387	2.26424	2.08556	0.0042043	1.34475e-06	4.651e-06	0.0101351	6.33157e-06	1.90076e-05
An18g03400	An00g00122	weak similarity to hypothetical fatty acid alpha-oxidase PIOX - Oryza sativa	3.23482	3.38734	3.22907	3.1619	3.05639	3.15783	3.1927	3.28032	3.07773	9.7388	8.62871	9.03338	9.05696	0.886013	0.927566	0.929988	0.107521	0.303968	0.320444	0.168661	0.379525	0.399421
An13g01400	An00g00123	weak similarity to protein SEQ ID NO:5202 from patent EP786519-A2 - Staphylococcus aureus	3.28445	3.45496	3.1904	2.93464	3.23388	3.17335	3.16831	3.07862	3.12772	9.91723	8.48116	9.00563	8.59307	0.855194	0.908079	0.866478	0.0574587	0.223521	0.0788663	0.0995529	0.293848	0.121478
An15g06330	An00g00124	weak similarity to SFV4 non-structural polyprotein from patent WO9210578-A - Semliki forest virus	3.50993	3.76261	3.69509	3.14677	3.19313	3.33114	3.19631	3.25827	3.30054	12.6046	9.00013	9.60461	9.70956	0.714038	0.761995	0.770321	6.92701e-05	0.000521583	0.000739994	0.00024081	0.00145405	0.00198538
An02g09330	An00g00125	weak similarity to S-phase kinase associated protein p45Skp2 from patent WO9711176-A2 - Homo sapiens [truncated ORF]	5.49657	5.52816	5.71619	6.00324	6.09111	5.89597	5.98699	5.52695	5.67265	47.8454	66.1273	61.456	48.4961	1.3821	1.28447	1.0136	0.000169678	0.00157074	0.837268	0.000547169	0.00392377	0.870303
An18g03270	An00g00126	weak similarity to Ste4p/Gbeta interaction domain of Ste20p/PAK from patent CA2219958-A1 - Unclassified organism	2.7279	2.72855	2.67149	2.78129	2.63032	2.60413	2.7091	2.57498	2.67741	6.54011	6.52423	6.30553	6.17394	0.997572	0.964131	0.944012	0.966777	0.534269	0.331715	0.975564	0.606007	0.410688
An02g09340	An00g00127	weak similarity to TRK2 protein fragment from patent WO9909151-A2 - Lycopersicon esculentum	3.84516	3.65393	3.91513	3.59258	3.57159	3.81986	3.82936	4.04623	4.07788	13.9747	11.9761	14.1685	16.7032	0.856987	1.01387	1.19525	0.10486	0.879458	0.0646658	0.165059	0.906547	0.102996
An01g13680	An00g00128	similarity to polypeptide SEQ ID NO:41157 from patent WO200171042-A2 - Drosophila melanogaster	5.75964	5.89545	5.85981	5.12798	4.8933	5.23379	5.20429	5.34638	5.28449	57.2142	32.2368	37.2467	39.8204	0.563441	0.651005	0.695988	1.9988e-07	6.43258e-06	4.05025e-05	1.12294e-06	2.64119e-05	0.000138125
An01g08930	An00g00129	weak similarity to hypothetical RNA binding protein BAA83714.1 - Homo sapiens	3.33771	3.41175	3.39034	3.47902	3.5447	3.61421	3.36908	3.44519	3.56409	10.4102	11.4071	11.2484	11.3501	1.09576	1.08051	1.09028	0.225369	0.301126	0.25053	0.312302	0.376717	0.324296
An11g06780	An00g00130	weak similarity to variable surface lipoprotein VlpD - Mycoplasma hyorhinis	3.03303	3.11149	2.88048	3.20701	3.06765	3.80218	3.81141	5.08014	5.38978	8.04635	8.79895	13.9946	37.66	1.09353	1.73925	4.68038	0.424283	0.000145973	6.25246e-10	0.521006	0.000454487	6.89249e-09
An11g08910	An00g00131	weak similarity to transcription activator of lysine pathway Lys14 - Saccharomyces cerevisiae	3.43012	3.33538	3.52577	3.35707	3.25967	3.23325	3.11679	3.01729	3.09715	10.781	9.90647	9.03184	8.32368	0.918882	0.837755	0.772069	0.203929	0.0142189	0.00106871	0.288275	0.0273735	0.00277679
An03g00960	An00g00132	1,4-beta-D-arabinoxylan arabinofuranohydrolase axhA - Aspergillus niger	3.6035	3.48123	3.44206	5.73175	5.81074	7.75491	7.75677	7.53205	7.54	11.3839	54.6159	216.142	185.597	4.79763	18.9866	16.3034	1.14159e-06	3.17305e-10	6.56661e-10	5.55272e-06	3.98454e-09	7.19897e-09
An01g11660	An00g00133	1,4-beta-D-glucan cellobiohydrolase B precursor cbhB - Aspergillus niger	3.11536	3.01958	2.94195	3.11966	3.09789	3.08993	3.2028	3.18314	3.24328	8.14339	8.62649	8.85423	9.27411	1.05932	1.08729	1.13885	0.336408	0.170027	0.0409338	0.433142	0.233187	0.0695607
An02g07190	An00g00134	26S protease regulatory subunit tbpA - Aspergillus niger	8.41541	8.37844	8.27733	8.08315	7.95334	7.82201	7.86434	7.7872	7.99311	327.888	259.257	229.631	237.232	0.790689	0.700335	0.723515	0.000679868	1.1287e-05	3.18016e-05	0.00194373	4.4203e-05	0.000110527
An04g10130	An00g00135	3-isopropylmalate dehydrogenase leu2B - Aspergillus niger	5.10525	5.36867	5.25283	7.19487	6.86191	5.63659	5.84504	4.99607	5.32608	37.8507	130.544	53.4757	35.7799	3.44891	1.41281	0.945291	2.62031e-09	0.002947	0.570687	2.25711e-08	0.00688738	0.640718
An18g01670	An00g00136	6-phosphofructokinase pfkA - Aspergillus niger	8.67442	8.73634	8.5828	7.06787	7.12548	7.36737	7.1431	7.44383	7.4175	405.771	136.871	152.772	172.525	0.337312	0.376499	0.425179	9.65083e-12	4.28995e-11	2.70153e-10	1.83182e-10	7.30074e-10	3.33739e-09
An12g05010	An00g00137	acetyl xylan esterase axeA - Aspergillus niger	3.35895	3.08646	2.97529	3.28029	3.28523	3.77798	4.04574	4.38206	3.84849	8.81667	9.73217	15.0518	17.3309	1.10384	1.70719	1.9657	0.364411	0.000151538	1.35852e-05	0.461391	0.000470349	5.08273e-05
An11g03340	An00g00138	acid alpha-amylase - Aspergillus niger	9.65254	9.75251	9.72753	6.65019	6.63962	5.7138	5.65411	4.279	4.16081	838.031	100.073	51.4092	18.6345	0.119414	0.0613453	0.0222361	1.66254e-07	4.80701e-09	6.99275e-11	9.46958e-07	4.12295e-08	1.05185e-09
An08g11030	An00g00139	acid phosphatase aph, 3-phytase phyB - Aspergillus niger	6.10183	6.11596	5.88934	5.81391	6.01131	4.55865	4.86027	5.03181	5.14896	65.604	60.2385	26.163	34.0689	0.918213	0.398802	0.519312	0.305275	1.11963e-08	8.25022e-07	0.399859	8.65814e-08	3.95248e-06
An13g01750	An00g00140	acid phosphatase aphA - Aspergillus niger	5.52886	5.74789	5.89044	4.81901	5.30535	4.24779	4.07085	4.40602	4.2573	52.7975	33.4093	17.8681	20.1354	0.632781	0.338428	0.38137	0.000538685	3.70774e-08	1.65017e-07	0.0015765	2.46519e-07	9.27825e-07
An17g01530	An00g00141	alcohol-dehydrogenase adhA from patent WO8704464-A - Aspergillus niger	9.98075	9.48971	9.94591	10.6136	10.5439	8.85864	8.96921	7.85642	8.25955	894.824	1529.4	482.345	266.498	1.70916	0.53904	0.297822	5.04772e-05	1.10351e-05	2.54659e-09	0.00018018	4.33257e-05	2.32838e-08
An08g07290	An00g00142	aldehyde dehydrogenase aldA - Aspergillus niger	9.40288	9.32426	9.35225	11.408	11.3656	10.947	10.9785	11.4958	11.2354	657.021	2677.77	1995.77	2638.66	4.07562	3.03761	4.01609	1.33418e-13	3.74172e-12	1.55056e-13	5.79621e-12	9.53423e-11	7.04247e-12
An07g08710	An00g00143	alpha, alpha-trehalose-phosphate synthase (UDP-forming) 2 (trehalose-6-phosphate UDP-glucose phosphate glucosyltransferase) tpsB - Aspergillus niger	7.81593	7.28402	7.70692	7.71134	7.59284	7.69385	7.69548	6.91855	7.13277	194.32	201.145	207.169	130.297	1.03512	1.06612	0.670527	0.729887	0.52401	0.00105081	0.793163	0.596159	0.00273433
An06g00170	An00g00144	alpha-galactosidase aglA - Aspergillus niger	3.12306	3.16052	3.17038	8.82724	8.79576	8.35181	8.40047	8.11091	8.09439	8.88468	449.289	332.253	274.879	50.569	37.3962	30.9385	3.43197e-15	1.08493e-14	2.34725e-14	3.55629e-13	9.54536e-13	1.57864e-12
An09g00260	An00g00145	alpha-galactosidase aglC - Aspergillus niger [truncated ORF]	7.42475	7.30739	7.49126	4.31305	4.76809	3.78337	3.51495	3.7604	3.80464	169.813	23.2727	12.546	13.7611	0.137049	0.0738815	0.0810368	1.17882e-07	3.42764e-09	5.55512e-09	6.91428e-07	3.0717e-08	4.59826e-08
An09g00270	An00g00146	alpha-galactosidase aglC - Aspergillus niger [truncated ORF]	8.15304	7.99089	8.11869	5.86661	5.686	4.47335	4.2925	4.20882	4.1019	272.014	54.8076	20.8637	17.8191	0.201488	0.0767008	0.0655082	1.40247e-07	2.68868e-10	1.18155e-10	8.11043e-07	3.48258e-09	1.63166e-09
An14g05800	An00g00147	alpha-glucuronidase aguA - Aspergillus niger	4.39574	4.41604	4.46022	4.95643	4.72544	5.24334	5.45732	4.73791	5.24053	21.4663	28.6594	40.7953	31.7617	1.33509	1.90044	1.47961	0.0104938	1.11432e-05	0.00127511	0.0227699	4.37013e-05	0.00325779
An01g00330	An00g00148	alpha-l-arabinofuranosidase a precursor abfA - Aspergillus niger	2.75105	2.75217	2.76149	2.94721	2.77853	2.70714	2.75277	2.74414	2.67406	6.75007	7.27462	6.63435	6.53915	1.07771	0.982857	0.968753	0.194939	0.758046	0.573216	0.277671	0.808563	0.64268
An11g04810	An00g00149	alternative oxidase aox1 - Aspergillus niger	4.2051	4.18901	4.17342	4.1205	3.87737	3.80068	3.97637	3.89633	4.00728	18.2418	15.9882	14.8103	15.4744	0.876458	0.811887	0.848292	0.108471	0.0167073	0.0503175	0.169807	0.0315835	0.0828986
An01g12620	An00g00150	similarity to hypothetical protein 5C2.150 - Neurospora crassa	4.80284	5.239	4.9796	5.62081	5.77942	5.95286	5.82242	5.82177	5.86545	32.1589	51.9884	59.2046	57.4251	1.61661	1.841	1.78567	4.63699e-05	3.33815e-06	6.01331e-06	0.000166839	1.45929e-05	2.40481e-05
An08g06080	An00g00151	anthranilate synthase multifunctional protein trpC - Aspergillus niger	8.31801	8.12823	8.25146	7.45324	7.44154	7.45437	7.57342	7.41896	7.68208	300.78	174.537	182.771	187.47	0.580282	0.607656	0.62328	2.27697e-06	6.3228e-06	1.13562e-05	1.04264e-05	2.59917e-05	4.32041e-05
An15g02300	An00g00152	arabinofuranosidase B abfB - Aspergillus niger	3.23	3.3183	3.27852	3.97826	3.88255	3.72707	3.65315	4.09721	4.45693	9.68403	15.2465	12.9073	19.3878	1.5744	1.33284	2.00203	0.0199713	0.119582	0.00123417	0.0398476	0.173207	0.00316146
An02g07250	An00g00153	arginase argA - Aspergillus niger	8.2903	8.50044	8.3569	8.20489	8.23852	8.00252	7.90037	7.62985	7.83655	333.733	298.524	247.528	212.777	0.894502	0.741695	0.637569	0.358881	0.023055	0.00173802	0.455864	0.0416741	0.00430807
An02g07210	An00g00154	aspartic protease pepE - Aspergillus niger	9.39158	9.42905	9.31471	10.8639	10.8257	10.2742	10.3392	10.2456	10.3353	665.57	1839.16	1266.57	1252.36	2.76328	1.90299	1.88164	6.74766e-12	3.67551e-09	4.65666e-09	1.38609e-10	3.26041e-08	3.93608e-08
An14g04710	An00g00155	aspartic proteinase aspergillopepsin I pepA - Aspergillus niger	4.95979	5.25158	4.55321	11.9145	11.9786	9.47529	9.66531	10.6022	10.5831	30.3059	3947.05	760.235	1544.23	130.24	25.0854	50.9548	1.60109e-15	5.934e-13	3.47442e-14	1.85752e-13	2.17645e-11	2.14846e-12
An09g03500	An00g00156	benzoate 4-monooxygenase cytochrome P450 53 bphA - Aspergillus niger	6.77331	6.678	6.69135	6.02665	6.14348	6.33599	6.36191	6.6223	6.56964	104.998	67.8871	81.5126	96.7351	0.646555	0.776325	0.921304	3.36786e-06	0.000808143	0.193856	1.49613e-05	0.00215459	0.26098
An08g11070	An00g00157	beta-fructofuranosidase precursor suc1 - Aspergillus niger	3.92536	3.59751	3.71967	3.43546	3.44262	3.27905	3.45549	3.83743	3.62066	13.4311	10.8456	10.3193	13.2604	0.807499	0.768309	0.987284	0.0123074	0.00321689	0.866641	0.0261104	0.00743696	0.892939
An01g12150	An00g00158	beta-galactosidase lacA - Aspergillus niger	5.3998	5.53915	5.33869	8.33483	8.11547	6.19552	6.4067	5.70123	6.1535	42.9885	299.238	78.8537	60.8577	6.9609	1.8343	1.41568	6.47943e-09	0.00210344	0.0499636	5.02165e-08	0.00508203	0.0823621
An18g03570	An00g00159	beta-glucosidase bgl1 - Aspergillus niger	6.2278	5.89404	6.11	10.1609	10.0474	10.5868	10.5615	10.6313	10.7098	67.5217	1100.65	1524.55	1629.88	16.3007	22.5786	24.1386	2.47259e-16	5.00966e-17	3.6855e-17	4.67419e-14	2.06118e-14	1.77781e-14
An01g14130	An00g00160	beta-isopropylmalate dehydrogenase A leu2A - Aspergillus niger	10.8221	10.8475	10.8802	8.76468	8.71871	9.08724	9.01157	8.92805	9.11475	1845.66	428.068	529.836	519.651	0.231932	0.287071	0.281552	4.13465e-10	3.50978e-09	2.85331e-09	4.43896e-09	3.13327e-08	2.56688e-08
An02g04270	An00g00161	cAMP-dependent protein kinase catalytic subunit pkaC - Aspergillus niger	5.97791	6.07718	6.19737	6.60221	6.5922	6.86936	6.95626	6.97559	6.97603	67.8442	96.8181	120.493	125.872	1.42707	1.77603	1.8553	1.95073e-05	6.45658e-08	2.50205e-08	7.54667e-05	4.0612e-07	1.71912e-07
An16g03740	An00g00162	cAMP-dependent protein kinase regulatory subunit pkaR - Aspergillus niger	6.49903	6.43491	6.33507	7.62708	7.69983	7.61698	7.74404	7.90622	7.80851	85.8058	202.736	205.146	231.901	2.36273	2.39082	2.70262	3.50506e-10	2.90599e-10	4.70646e-11	3.85778e-09	3.71251e-09	7.45624e-10
An08g08750	An00g00163	carboxypeptidase Y cpy from patent WO9609397-A1 - Aspergillus niger	9.56569	9.49271	9.54153	10.5187	10.5604	10.1895	10.2143	10.0871	10.1804	740.99	1488.42	1177.83	1123.47	2.00868	1.58954	1.51618	1.09947e-09	2.32072e-07	8.711e-07	1.04063e-08	1.28624e-06	4.15756e-06
An02g03830	An00g00164	catabolite repressor creA - Aspergillus niger	4.98423	5.39465	5.45909	4.72177	4.84255	5.19362	5.42472	5.96846	5.75388	38.836	27.5152	39.6478	58.1283	0.708498	1.0209	1.49676	0.0203703	0.878003	0.00840359	0.0405185	0.905713	0.0176434
An01g01820	An00g00165	catalase R catR - Aspergillus niger	5.10926	5.47385	5.23286	3.38433	3.45925	3.27297	3.30015	3.49208	3.49177	38.6391	10.7167	9.75781	11.2506	0.277354	0.252537	0.29117	4.16349e-11	1.5536e-11	7.12685e-11	6.18948e-10	3.10709e-10	1.06857e-09
An07g09330	An00g00166	1,4-beta-D-glucan cellobiohydrolase A precursor cbhA - Aspergillus niger	3.02908	3.05459	3.09141	3.55996	3.60241	5.85714	5.61475	4.11463	4.15115	8.33024	11.9686	53.2956	17.5438	1.43677	6.39784	2.10604	0.000100905	7.22409e-14	2.23251e-08	0.000338584	4.26404e-12	1.56071e-07
An09g06680	An00g00167	citrate synthase citA - Aspergillus niger	10.4655	10.5572	10.5757	8.83055	9.14856	9.97143	9.9886	10.7894	10.7443	1481.46	508.306	1009.91	1742.36	0.343111	0.681701	1.17611	1.4941e-06	0.0142644	0.257813	7.06832e-06	0.0274453	0.332125
An09g01550	An00g00168	copper amine oxidase AO-I - Aspergillus niger	3.99758	3.69137	3.59079	7.29575	6.83724	6.92201	6.75529	6.27244	6.49217	13.5471	134.038	114.456	83.4191	9.89421	8.44874	6.15771	6.70115e-12	1.82576e-11	1.69913e-10	1.37856e-10	3.54238e-10	2.22349e-09
An07g08300	An00g00169	cyclophilin-like peptidyl prolyl cis-trans isomerase cypA - Aspergillus niger	11.8361	11.7161	11.7889	11.7063	11.6749	11.5521	11.5657	11.4513	11.5839	3517.55	3305.38	3017.04	2931.87	0.939684	0.857711	0.833499	0.218944	0.00653983	0.00197677	0.305518	0.0139163	0.00484886
An02g01830	An00g00170	cytochrome c cyc - Aspergillus niger	9.45866	9.42994	9.46282	6.35972	6.68364	7.26464	7.03523	7.16849	7.26086	699.643	91.8803	142.019	148.537	0.131325	0.202987	0.212304	6.26429e-14	1.94847e-12	2.91736e-12	3.31936e-12	5.57887e-11	7.54362e-11
An14g04170	An00g00171	cytochrome c oxidase subunit V cox5 - Aspergillus niger [truncated ORF]	8.75622	8.69243	8.68637	6.51327	6.63001	7.06842	7.00441	7.10457	7.12882	419.252	95.1178	131.272	138.784	0.226875	0.31311	0.331028	1.99776e-13	6.42962e-12	1.28206e-11	7.962e-12	1.49754e-10	2.55116e-10
An01g03460	An00g00172	cytoplasmic ribosomal protein of the large subunit L15 rpl15 - Aspergillus niger	11.877	11.7868	11.9129	10.356	10.5781	11.2036	11.2366	11.2539	11.3277	3714.38	1415.48	2385.57	2505.3	0.381082	0.642253	0.674486	8.46277e-11	2.14923e-06	8.26712e-06	1.10624e-09	9.72683e-06	3.22321e-05
An02g11420	An00g00173	dipeptidyl aminopeptidase type IV dapB - Aspergillus niger	5.27587	5.63228	5.19419	6.39297	6.2409	6.32152	6.21992	6.14815	6.26978	41.2822	79.7237	77.2103	73.9751	1.93119	1.8703	1.79194	4.10501e-06	7.24696e-06	1.5888e-05	1.79621e-05	2.94104e-05	5.85968e-05
An08g06580	An00g00174	acetate regulatory DNA binding protein facB - Aspergillus niger	5.66352	5.7916	5.9452	6.99291	6.82097	7.40028	7.50254	7.71565	7.62787	55.7194	120.004	175.024	203.906	2.15373	3.14118	3.65952	2.53749e-07	1.36359e-09	2.46565e-10	1.39642e-06	1.40362e-08	3.08239e-09
An11g04180	An00g00175	dnaK-type molecular chaperone bipA - Aspergillus niger	9.53033	9.47924	9.55474	7.3661	7.47506	8.27349	8.1101	8.35475	8.27384	734.918	171.324	292.4	318.311	0.233119	0.397867	0.433125	4.75721e-12	2.64165e-09	9.59024e-09	1.06138e-10	2.44082e-08	7.43669e-08
An01g03740	An00g00176	D-xylose reductase xyrA - Aspergillus niger	4.70694	5.03752	4.68906	5.30605	5.16336	6.16563	6.22926	6.11118	6.40517	28.0742	37.6533	73.3867	76.5418	1.34121	2.61403	2.72641	0.0029642	8.84509e-09	5.00216e-09	0.00739147	7.08266e-08	4.18512e-08
An09g01190	An00g00177	endo 1,5-alpha-arabinanase abnA - Aspergillus niger	4.71343	4.48361	4.64466	6.01844	5.60253	5.31299	5.34617	4.68806	4.79793	24.4862	56.1216	40.2127	26.7783	2.29196	1.64226	1.09361	5.19204e-08	2.35706e-05	0.290006	3.29694e-07	8.62489e-05	0.366808
An03g00940	An00g00178	endo-1,4-beta-xylanase A precursor xynA - Aspergillus niger [putative sequencing error]	3.50117	3.49651	3.66393	3.47684	3.37702	6.25656	5.92652	7.01004	6.78457	11.7442	10.7549	68.1923	119.205	0.915769	5.80649	10.1502	0.665646	3.19176e-07	9.22829e-09	0.739789	1.71795e-06	7.19992e-08
An14g02760	An00g00179	endoglucanase A eglA - Aspergillus niger	2.90774	3.12334	2.95716	2.78413	2.92709	2.82296	3.03058	3.01841	2.88376	7.97829	7.2381	7.60405	7.73329	0.907225	0.953093	0.969292	0.166825	0.484098	0.648	0.243531	0.559442	0.709246
An07g08950	An00g00180	endoglucanase B eglB - Aspergillus niger	3.08908	3.05159	3.00463	3.01502	2.87503	3.03799	3.11026	3.06905	3.10721	8.27312	7.70091	8.42179	8.50394	0.930835	1.01797	1.0279	0.230546	0.760237	0.638066	0.318026	0.810344	0.700346
An16g06990	An00g00181	endo-polygalacturonase A pgaA - Aspergillus niger [putative frameshift]	3.43323	3.42215	3.35505	3.07118	3.11699	2.94396	2.85539	3.02917	2.92255	10.5815	8.53908	7.46258	7.86726	0.80698	0.705246	0.74349	0.00152124	1.52939e-05	8.49041e-05	0.00404804	5.81851e-05	0.000272289
An09g03260	An00g00182	endo-polygalacturonase D pgaD - Aspergillus niger	3.81907	3.84485	3.88851	3.58356	3.7107	4.02805	4.42482	4.60643	4.83627	14.4281	12.5284	18.7191	26.3796	0.868333	1.2974	1.82835	0.187204	0.0224741	3.19665e-05	0.26876	0.0407475	0.000111045
An02g04900	An00g00183	endopolygalacturonases pgaB - Aspergillus niger	6.08575	5.89599	6.03326	4.0654	4.57598	4.16866	4.09272	4.14907	4.15956	64.2223	19.9829	17.517	17.8063	0.311151	0.272756	0.27726	1.36258e-08	3.29156e-09	3.90138e-09	9.83041e-08	2.97003e-08	3.37725e-08
An16g02170	An00g00184	epoxide hydrolase hyl1 - Aspergillus niger	4.5579	4.55313	4.66505	10.1891	10.0522	9.48924	9.57421	8.82146	8.89644	24.1178	1113.3	740.177	464.311	46.1609	30.69	19.2518	6.66782e-18	3.40907e-17	2.83314e-16	5.82976e-15	1.58965e-14	5.82836e-14
An12g08280	An00g00185	exo-inulinase inu1 - Aspergillus niger	5.02676	4.67104	4.83641	3.91655	4.19931	4.38425	4.29062	4.07802	4.04661	28.735	16.6555	20.2162	16.7062	0.579626	0.703538	0.581391	3.50805e-05	0.00190134	3.71952e-05	0.00012901	0.00464916	0.000127561
An05g02100	An00g00186	extracellular alpha-amylase amyA/amyB - Aspergillus niger	2.90638	2.97195	3.04628	3.00787	3.0942	2.7423	2.73867	2.98358	2.84018	7.86185	8.28808	6.68294	7.52597	1.05422	0.850047	0.957277	0.355382	0.0104485	0.442544	0.452731	0.0208986	0.521634
An12g06930	An00g00187	extracellular alpha-amylase amyA/amyB - Aspergillus niger	2.9587	2.77607	2.87284	2.96048	3.01289	2.87843	2.98144	2.94347	2.90108	7.30662	7.9265	7.62075	7.5804	1.08484	1.04299	1.03747	0.172446	0.470057	0.526961	0.250269	0.546149	0.600689
An04g06920	An00g00188	extracellular alpha-glucosidase aglU - Aspergillus niger	11.6768	11.8744	11.6795	9.41448	9.26295	8.88137	9.11108	8.09374	7.82313	3428.96	647.491	510.662	248.73	0.188831	0.148926	0.072538	4.40857e-12	6.69313e-13	6.84287e-15	9.9792e-11	2.32911e-11	6.42449e-13
An09g00120	An00g00189	ferulic acid esterase A faeA - Aspergillus niger	3.56415	3.57117	3.42449	3.46116	3.27735	5.37148	5.10866	4.23331	4.76532	11.4711	10.3335	37.7936	22.6167	0.900825	3.29467	1.97162	0.301592	4.67458e-09	5.34932e-06	0.395739	4.02416e-08	2.15902e-05
An08g09020	An00g00190	general amidase gmdB - Aspergillus niger	4.11471	3.74014	3.86471	4.10816	4.38229	4.51497	4.33221	4.28536	4.048	14.9961	18.9645	21.4602	17.9596	1.26462	1.43105	1.19761	0.0262497	0.00192044	0.0774751	0.0505307	0.00469421	0.119757
An03g06550	An00g00191	glucan 1,4-alpha-glucosidase glaA - Aspergillus niger	12.4194	12.4407	12.3973	11.0415	11.077	8.75534	8.8605	8.08217	8.0985	5476.85	2133.9	448.175	272.542	0.389622	0.0818308	0.0497625	5.5311e-08	7.90831e-14	5.87533e-15	3.49636e-07	4.57146e-12	5.87071e-13
An12g08610	An00g00192	glucokinase glkA - Aspergillus niger	7.75104	8.16687	7.94679	6.9951	6.90499	6.99153	6.90354	6.94951	7.07704	248.121	123.644	123.429	129.183	0.49832	0.497453	0.520646	5.07775e-07	4.92465e-07	1.11758e-06	2.64217e-06	2.54116e-06	5.2113e-06
An01g14740	An00g00193	glucose oxidase precursor goxC - Aspergillus niger [putative sequencing error]	4.12378	4.05795	4.03939	3.73017	3.7242	3.81721	3.84533	3.66873	3.78451	16.8387	13.2432	14.234	13.2381	0.786478	0.845317	0.78617	0.000491498	0.00723432	0.00048454	0.00145023	0.0151976	0.00134732
An02g12140	An00g00194	glucose-6-phosphat 1-dehydrogenase gsdA - Aspergillus niger	9.62089	9.65023	9.72089	8.84975	8.83623	8.98921	9.05101	9.03158	9.04023	811.25	459.202	519.186	524.902	0.566043	0.639983	0.647029	4.18391e-08	8.79592e-07	1.18613e-06	2.71343e-07	4.30984e-06	5.4798e-06
An16g01830	An00g00195	glyceraldehyde-3-phosphate dehydrogenase gpdA - Aspergillus niger	11.6851	11.6425	11.7684	11.1576	11.0982	11.0214	11.0364	10.96	11.0893	3323.93	2237.89	2089.39	2083.3	0.673267	0.628592	0.62676	1.16156e-06	1.62088e-07	1.49768e-07	5.63812e-06	9.35029e-07	8.50632e-07
An09g06590	An00g00196	heat shock protein sspB - Aspergillus niger	10.6171	10.3856	10.5745	9.55909	9.89285	9.46238	9.3081	9.68714	9.63843	1474.24	846.854	668.713	810.566	0.574434	0.453597	0.549818	6.13477e-06	8.34726e-08	2.55418e-06	2.60611e-05	5.11437e-07	1.092e-05
An02g14380	An00g00197	hexokinase hxk - Aspergillus niger	9.10553	8.85204	9.26556	7.75055	7.70457	7.98593	7.91665	7.92056	8.11063	539.089	211.947	247.501	258.783	0.393158	0.45911	0.480037	2.05544e-09	2.29496e-08	4.93262e-08	1.80047e-08	1.61247e-07	3.14649e-07
An11g11300	An00g00198	histone H2A httA - Aspergillus niger	10.9072	10.9075	10.8733	10.8566	11.0237	11.2788	11.2585	11.2407	11.3482	1905.55	1964.75	2467.21	2511.68	1.03107	1.29475	1.31809	0.56425	0.000178883	9.35041e-05	0.651423	0.000546137	0.000297279
An07g04150	An00g00199	hypothetical protein [deleted ORF]	3.31124	3.05688	3.35127	3.07437	3.04465	3.30114	3.36102	3.16861	3.15677	9.44662	8.3369	10.0636	8.95498	0.882527	1.06531	0.947956	0.102096	0.391415	0.467432	0.161485	0.469275	0.545091
An07g04120	An00g00200	hypothetical protein	4.04772	4.78014	4.11417	6.14389	6.12017	5.94823	5.77469	5.86932	5.83374	19.8905	70.1334	58.1399	57.7413	3.52597	2.92299	2.90295	1.94755e-08	1.54722e-07	1.67789e-07	1.35073e-07	8.95495e-07	9.41895e-07
An08g10160	An00g00201	hypothetical protein	3.75097	3.76542	3.87859	4.06357	3.9635	3.67284	3.62506	3.80527	3.74848	13.9126	16.1508	12.5442	13.7073	1.16088	0.90164	0.985241	0.0842712	0.2185	0.856029	0.137301	0.288331	0.885517
An15g02330	An00g00202	hypothetical protein	3.34822	3.42507	3.32996	2.89727	2.83445	2.982	3.12954	3.16866	3.10003	10.3227	7.2897	8.31531	8.78074	0.70618	0.805535	0.850623	0.000243183	0.00926992	0.0409869	0.000762071	0.0188566	0.0696339
An14g02220	An00g00203	hypothetical protein	3.89259	3.91998	4.03098	3.66812	3.55828	3.75919	3.52159	3.63297	3.58585	15.432	12.2372	12.47	12.2051	0.792975	0.808061	0.790893	0.00276354	0.0049926	0.00254497	0.00693935	0.0109745	0.0060795
An08g07170	An00g00204	hypothetical protein	4.44566	4.40683	4.29583	4.18749	3.90281	3.82643	4.13243	4.26618	4.14941	20.8615	16.5086	15.7735	18.4788	0.791343	0.756104	0.885781	0.00709053	0.00206713	0.126244	0.0161106	0.00500797	0.181348
An01g11990	An00g00205	strong similarity to hypothetical protein CAF32129.1 - Aspergillus fumigatus	6.31141	6.39081	6.54645	6.53841	6.50343	6.42817	6.45714	6.41988	6.53279	85.4036	91.8316	86.9827	89.0372	1.07527	1.01849	1.04255	0.37386	0.820057	0.606293	0.470571	0.859059	0.672809
An07g04160	An00g00206	strong similarity to FLO11 gene expression regulator An34 from patent WO200257456-A2 - Unclassified organism	7.42327	7.2202	7.77849	7.97239	7.96819	8.59297	8.61382	8.59673	8.34533	177.784	250.782	388.937	354.841	1.4106	2.18769	1.99591	0.00351627	1.19925e-06	5.1594e-06	0.0086418	5.70428e-06	2.089e-05
An08g06310	An00g00207	hypothetical protein	3.12471	2.81469	2.75707	2.72753	2.7368	2.68314	2.67105	2.73361	2.64496	7.45819	6.64451	6.39567	6.44995	0.890902	0.857537	0.864815	0.127495	0.0487687	0.0608064	0.194538	0.0803658	0.0975683
An08g06290	An00g00208	hypothetical protein	3.13626	3.04079	3.24421	3.14159	2.86924	3.0027	2.95378	3.04259	2.95883	8.8178	8.0301	7.88025	8.00394	0.91067	0.893675	0.907703	0.185318	0.116221	0.17135	0.26641	0.169144	0.235694
An08g06280	An00g00209	hypothetical protein	2.87008	2.99092	2.87374	2.82414	2.91024	2.77197	2.77411	2.83054	2.87541	7.52442	7.29643	6.83547	7.22489	0.9697	0.908438	0.960192	0.596457	0.112398	0.486095	0.679401	0.164555	0.563332
An02g01670	An00g00210	hypothetical protein	4.23341	4.00539	4.13093	3.99356	3.89497	3.98271	3.90175	4.15961	3.80788	17.4269	15.3936	15.372	15.8207	0.883328	0.882085	0.907836	0.213685	0.208805	0.32737	0.299432	0.277501	0.406279
An08g06140	An00g00211	hypothetical protein	3.58335	3.54523	3.35931	3.39539	3.16376	3.304	3.29028	3.33501	3.20028	11.2821	9.71072	9.82966	9.63071	0.86072	0.871262	0.853628	0.0371947	0.0529109	0.0291415	0.068301	0.0863485	0.0520572
An08g06120	An00g00212	similarity to hypothetical protein EAA65426.1 - Aspergillus nidulans	4.48544	4.13368	4.4175	4.43252	4.70838	4.6253	4.5621	4.56995	4.63553	20.33	23.7598	24.1458	24.2976	1.1687	1.18769	1.19516	0.0503316	0.0330708	0.0280094	0.0888665	0.0571428	0.0503176
An08g06110	An00g00213	hypothetical protein	2.72381	2.65994	2.63687	2.61621	2.59179	2.63072	2.72705	2.67243	2.65168	6.37994	6.0797	6.40361	6.32934	0.95294	1.00371	0.99207	0.33782	0.940335	0.872213	0.434514	0.954874	0.897252
An02g01620	An00g00214	similarity to ptaB - Aspergillus nidulans	6.9185	6.95252	7.16616	7.5802	7.48535	7.69255	7.48253	7.76983	7.68229	129.104	185.178	192.344	211.727	1.43433	1.48984	1.63997	0.000209473	7.93531e-05	7.99437e-06	0.000665377	0.000261933	3.12296e-05
An08g06040	An00g00215	hypothetical protein	3.92726	3.79902	3.84974	3.64617	3.81548	3.5234	3.57203	3.72256	3.56534	14.507	13.2767	11.6941	12.5008	0.915196	0.806105	0.861709	0.255641	0.0117655	0.0660098	0.346192	0.0232071	0.10472
An08g05980	An00g00216	hypothetical protein	3.28242	2.99113	3.02632	2.97127	3.08128	3.14018	3.02803	3.0543	3.00355	8.57395	8.14702	8.48026	8.16203	0.950206	0.989072	0.951956	0.443643	0.867809	0.459911	0.539522	0.897647	0.538024
An08g05960	An00g00217	strong similarity to hypothetical protein CAD28445.1 - Aspergillus fumigatus	2.93909	3.07478	3.03467	2.73631	2.73676	2.69956	2.66799	2.78615	2.81658	8.09023	6.66468	6.42536	6.971	0.823794	0.794212	0.861657	0.00234498	0.000585759	0.0131098	0.00598284	0.00161271	0.0260316
An04g04660	An00g00218	hypothetical protein	2.7852	2.78597	2.72783	2.75823	2.80545	2.86051	2.66675	2.73337	2.66606	6.80376	6.87729	6.79104	6.49674	1.01081	0.99813	0.954875	0.851514	0.973978	0.426212	0.889341	0.981556	0.505707
An02g01500	An00g00219	similarity to hypothetical protein B2E7.150 - Neurospora crassa	5.21729	5.10226	5.33135	4.43142	4.26511	4.18509	4.11787	3.95016	4.05464	37.1931	20.3685	17.7713	16.0266	0.547642	0.477813	0.430903	1.67841e-06	1.3705e-07	2.54829e-08	7.85869e-06	8.04191e-07	1.74574e-07
An08g05930	An00g00220	hypothetical protein	2.51847	2.57387	2.52948	2.53327	2.56206	2.44788	2.52446	2.60831	2.38593	5.81833	5.84687	5.60288	5.64558	1.00491	0.962971	0.97031	0.926989	0.483609	0.574587	0.94544	0.558969	0.643753
An04g04610	An00g00221	hypothetical protein	2.59753	2.72084	2.57849	2.55237	2.56949	2.47382	2.54814	2.52183	2.39813	6.20007	5.90087	5.70008	5.50208	0.951741	0.919357	0.887422	0.373664	0.140169	0.0430492	0.470409	0.198163	0.0726085
An04g04600	An00g00222	hypothetical protein	3.70477	3.41855	3.49005	3.33392	3.50047	3.35695	3.42803	3.46127	3.48694	11.6139	10.6827	10.5013	11.1124	0.919813	0.904194	0.956818	0.242634	0.16352	0.530116	0.331368	0.225679	0.603793
An04g04560	An00g00223	hypothetical protein	3.3997	3.19606	3.4014	3.44249	3.30315	3.3066	3.43313	3.39057	3.22498	10.0728	10.3591	10.3378	9.90237	1.02842	1.02632	0.983084	0.645424	0.669622	0.778904	0.722221	0.731316	0.820921
An08g05880	An00g00224	hypothetical protein	2.79887	2.85318	2.84164	2.80357	2.84235	2.7003	2.62246	2.70157	2.7367	7.11681	7.07612	6.32638	6.58479	0.994282	0.888935	0.925244	0.920392	0.0548288	0.189066	0.940434	0.0890204	0.255763
An02g01450	An00g00225	hypothetical protein	3.21762	3.16048	3.21028	3.0511	3.21468	3.0957	3.18017	3.04041	2.99583	9.16494	8.77191	8.80262	8.10111	0.957115	0.960467	0.883924	0.431986	0.468865	0.0384862	0.528373	0.545171	0.0660107
An08g03710	An00g00226	strong similarity to hypothetical protein CAD36993.1 - Neurospora crassa	6.54286	6.69088	6.61564	6.27698	6.46939	6.07367	6.02477	5.87489	5.80184	98.1189	82.8935	66.2213	57.2167	0.844828	0.674908	0.583137	0.0126959	9.39112e-06	2.20089e-07	0.0268427	3.73535e-05	1.20173e-06
An04g04550	An00g00227	hypothetical protein	4.69226	4.44173	4.42086	4.30314	4.40815	4.15492	4.24404	4.558	4.42664	22.916	20.4729	18.3725	22.5073	0.89339	0.801735	0.982165	0.223653	0.025324	0.842024	0.310478	0.045186	0.874143
An02g01440	An00g00228	hypothetical protein	3.16483	3.0395	2.94082	2.98825	2.77159	2.977	2.97527	2.99982	2.92606	8.27286	7.36109	7.86874	7.79712	0.889788	0.951152	0.942494	0.146795	0.521231	0.449404	0.218948	0.593577	0.528029
An08g05840	An00g00229	hypothetical protein	4.19742	3.78864	3.7323	3.73828	3.76848	3.89457	3.7515	3.85437	3.83318	14.992	13.4859	14.153	14.3579	0.899542	0.944039	0.957708	0.20599	0.482892	0.597158	0.290571	0.558279	0.664729
An08g03680	An00g00230	similarity to hypothetical protein CAE47897.1/AfA28D10.030 - Aspergillus fumigatus	7.3759	7.4243	7.44499	8.35415	8.49519	7.5127	7.6658	6.60113	6.74362	170.67	343.62	192.571	101.996	2.01336	1.12833	0.597623	1.70436e-07	0.131171	6.75059e-06	9.68804e-07	0.187354	2.6767e-05
An08g05830	An00g00231	hypothetical protein	3.04881	3.10707	3.18044	2.85332	2.92458	2.90628	3.0628	2.87322	3.01679	8.64644	7.40729	7.91472	7.7008	0.856687	0.915374	0.890632	0.0184734	0.15096	0.0662369	0.0371853	0.210841	0.105055
An02g01410	An00g00232	hypothetical protein	3.8913	3.67379	3.77411	5.92238	6.0052	5.47733	5.55337	4.94281	5.1551	13.7345	62.4137	45.7389	33.1045	4.5443	3.33022	2.41032	7.94614e-12	1.95321e-10	1.33613e-08	1.57896e-10	2.67353e-09	9.91254e-08
An08g09820	An00g00233	hypothetical protein	2.32619	2.3453	2.3484	2.35972	2.35233	2.40745	2.29594	2.29967	2.27586	5.0629	5.11957	5.10424	4.88299	1.01119	1.00817	0.964465	0.809222	0.85992	0.437043	0.856638	0.891135	0.516804
An08g05810	An00g00234	hypothetical protein	3.13051	3.37816	3.1534	5.50669	5.48517	5.67915	5.53761	5.60541	5.64447	9.32232	45.1273	48.7855	49.3486	4.84078	5.23319	5.2936	4.25019e-12	2.15014e-12	1.94986e-12	9.69917e-11	6.04087e-11	5.54775e-11
An08g05800	An00g00235	hypothetical protein	3.74925	3.69952	3.82955	3.71297	3.73998	3.76692	3.89216	3.62651	3.54263	13.5427	13.2367	14.2169	11.9967	0.977408	1.04979	0.885847	0.674917	0.377613	0.0388415	0.747893	0.455421	0.066506
An08g09810	An00g00236	hypothetical protein	2.8188	2.93688	2.86655	2.87379	2.98929	2.90942	2.91504	2.97081	2.78381	7.33134	7.62923	7.5278	7.34779	1.04063	1.0268	1.00224	0.532108	0.677095	0.971757	0.623057	0.73757	0.977417
An04g04450	An00g00237	hypothetical protein	3.64569	3.45102	3.46083	3.32179	3.39283	3.39448	3.17608	3.45253	3.31445	11.4651	10.2483	9.74919	10.4359	0.893864	0.850333	0.910231	0.134851	0.0375717	0.204892	0.203961	0.063995	0.273365
An14g04120	An00g00238	hypothetical protein	3.2357	2.97246	2.98144	2.91571	3.11025	2.67019	2.8283	2.90139	2.7375	8.35824	8.07228	6.72366	7.05889	0.965787	0.804435	0.844542	0.620872	0.00668098	0.027307	0.700999	0.0141692	0.0492526
An02g01380	An00g00239	hypothetical protein	4.98106	4.86844	4.98191	4.53891	4.65705	4.52319	4.4295	4.76531	4.6067	30.7774	24.2176	22.2594	25.7411	0.78686	0.723239	0.836363	0.0029573	0.000246289	0.0183497	0.0073769	0.000731183	0.034877
An08g09790	An00g00240	hypothetical protein	2.78403	2.76908	2.81098	2.78114	2.73393	2.80059	2.83361	2.74893	2.71594	6.90686	6.76239	7.04745	6.64577	0.979084	1.02036	0.962199	0.688388	0.702142	0.467616	0.758794	0.759885	0.545214
An01g03150	An00g00241	strong similarity to hypothetical protein EAA66565.1 - Aspergillus nidula	5.5991	5.54636	5.5566	4.8585	4.67688	4.76007	4.65699	4.43648	4.22347	47.4176	27.2407	26.1462	20.1119	0.574485	0.551403	0.424145	2.8403e-07	1.1584e-07	9.39595e-10	1.55146e-06	6.89277e-07	9.77248e-09
An04g04420	An00g00242	hypothetical protein	3.15962	3.27165	3.12706	3.04052	3.03465	3.00103	2.88349	3.0604	2.90172	9.10153	8.21116	7.68615	7.89568	0.902173	0.84449	0.867511	0.0985202	0.0113125	0.0281794	0.156649	0.0224056	0.0505582
An08g05770	An00g00243	hypothetical protein	4.51176	4.76582	4.4941	5.96975	5.7551	5.87921	5.92946	5.81194	5.99516	24.0933	58.1789	59.8939	59.8613	2.41473	2.48591	2.48456	9.0146e-09	5.8611e-09	5.90798e-09	6.75805e-08	4.91848e-08	4.85301e-08
An04g04410	An00g00244	hypothetical protein	3.13283	3.27639	3.12361	2.73701	2.64254	2.91714	2.88549	2.86012	2.84178	9.04806	6.45214	7.47107	7.21475	0.713096	0.825709	0.797381	8.86544e-05	0.00862344	0.0028181	0.000301749	0.0176986	0.00665244
An08g05750	An00g00245	hypothetical protein	3.27228	3.26437	3.27411	3.10066	3.04364	3.07812	3.09575	2.99323	2.97518	9.64818	8.41025	8.49689	7.91289	0.871693	0.880672	0.820143	0.0322486	0.0452102	0.00395715	0.0603998	0.0750321	0.00896608
An08g05740	An00g00246	hypothetical protein	2.82243	2.64795	2.76066	2.63042	2.82228	2.68773	2.61988	2.67217	2.57131	6.69777	6.61778	6.29325	6.15493	0.988058	0.939605	0.918953	0.851454	0.339071	0.200431	0.889341	0.416624	0.268232
An08g03600	An00g00247	similarity to hypothetical protein CAE47874.1/AfA24A6.130c - Aspergillus fumigatus	8.50413	8.38483	8.3852	8.90371	8.88885	8.82126	8.79272	8.72822	8.60609	343.631	476.482	447.887	406.512	1.38661	1.3034	1.18299	0.000106022	0.00072396	0.0166705	0.000354478	0.00195247	0.0320863
An08g05710	An00g00248	hypothetical protein	2.67486	2.81248	2.61758	2.65998	2.71295	2.68763	2.66401	2.74057	2.62318	6.50541	6.43733	6.39002	6.4169	0.989536	0.982263	0.986394	0.86662	0.775296	0.82693	0.901213	0.823384	0.861286
An08g09740	An00g00249	hypothetical protein	3.77567	3.57602	3.56471	5.54355	5.4318	5.10936	5.26442	4.74981	5.10928	12.4563	44.8698	36.4259	30.4748	3.60218	2.9243	2.44654	1.58745e-10	1.79542e-09	2.01681e-08	1.91604e-09	1.76625e-08	1.42707e-07
An08g05690	An00g00250	strong similarity to hypothetical protein CAD28429.1 - Aspergillus fumigatus	6.10045	6.37953	5.88653	4.84041	5.12114	5.54166	5.37355	5.32459	5.57634	69.6555	31.5764	43.9443	43.7274	0.453323	0.63088	0.627767	1.33415e-06	0.000399534	0.0003631	6.39157e-06	0.00113947	0.00103345
An14g04030	An00g00251	hypothetical protein	3.21332	3.28052	3.13593	3.11584	3.12361	3.07224	2.87101	2.97338	2.94655	9.25302	8.69224	7.8442	7.78106	0.939396	0.847745	0.840922	0.298844	0.0125375	0.00947992	0.39302	0.0245224	0.0196379
An08g05660	An00g00252	hypothetical protein	2.95836	2.8817	2.68737	2.69552	2.7466	2.75792	2.7861	2.79044	2.79225	7.17251	6.59356	6.83059	6.92275	0.919281	0.952328	0.965178	0.231596	0.480239	0.607013	0.319255	0.555809	0.673501
An14g04020	An00g00253	hypothetical protein	4.72485	4.46431	4.93122	4.50693	4.68875	4.48858	4.41333	4.42541	4.3405	26.1148	24.2152	21.8711	20.8641	0.92726	0.837501	0.79894	0.377359	0.0498952	0.0165754	0.474249	0.0820578	0.0319208
An08g05650	An00g00254	hypothetical protein	3.91078	3.99265	3.92671	3.53326	3.53103	3.54239	3.8602	3.94302	3.67211	15.3842	11.5686	13.0077	14.002	0.751979	0.845524	0.910155	0.000926253	0.028188	0.192375	0.00257981	0.0496502	0.259411
An08g05630	An00g00255	hypothetical protein	3.27879	3.19062	3.16721	3.12174	3.03967	2.99247	3.05539	2.98557	2.88954	9.26768	8.46029	8.13378	7.66112	0.91288	0.87765	0.826649	0.0858069	0.0189658	0.00165644	0.139317	0.0351315	0.00412753
An08g09660	An00g00256	hypothetical protein	2.53962	2.69688	2.52478	2.49149	2.52467	2.62779	2.52298	2.54742	2.69027	6.00887	5.68863	5.96029	6.1426	0.946706	0.991916	1.02226	0.355537	0.889472	0.706876	0.452846	0.913772	0.761708
An03g04390	An00g00257	weak similarity to S-layer protein - Clostridium thermocellum	3.85357	4.05078	4.07801	3.54371	3.69354	6.06949	6.1513	6.08649	6.08639	15.9349	12.2833	69.0897	67.952	0.770841	4.33574	4.26435	0.166493	7.67927e-07	8.81437e-07	0.243169	3.81618e-06	4.19831e-06
An08g05620	An00g00258	hypothetical protein	3.30018	3.16767	3.01335	2.84678	3.04398	2.91706	2.98239	3.1052	3.06033	8.94078	7.7028	7.72602	8.47237	0.861536	0.864132	0.94761	0.036135	0.039506	0.418123	0.0666613	0.0668096	0.497333
An01g11030	An00g00259	hypothetical protein	2.52666	2.57584	2.52289	2.66833	2.72436	2.72636	2.66824	2.61844	2.60978	5.82315	6.48159	6.48587	6.12246	1.11307	1.11381	1.0514	0.0402579	0.0392065	0.309294	0.0732147	0.0663527	0.387663
An01g11020	An00g00260	hypothetical protein	2.90796	2.78236	2.85136	2.7045	2.89399	2.69671	2.79923	2.80734	2.75607	7.19616	6.96074	6.71773	6.87665	0.967286	0.933516	0.9556	0.635867	0.333515	0.519366	0.714068	0.410952	0.593385
An08g05600	An00g00261	hypothetical protein	2.92139	2.87257	2.97907	2.67932	2.77192	2.75743	2.6407	2.77725	2.70921	7.59128	6.61444	6.49381	6.69567	0.871321	0.85543	0.882021	0.024545	0.0126371	0.037745	0.0477485	0.0246831	0.0648613
An14g03970	An00g00262	hypothetical protein	2.87944	2.91377	2.99749	2.7854	2.91097	2.86494	2.79747	2.91724	2.82206	7.62233	7.20095	7.1167	7.30888	0.944718	0.933665	0.958878	0.401854	0.314304	0.533625	0.498579	0.390549	0.607049
An03g04370	An00g00263	hypothetical protein	3.25747	3.28312	3.30701	3.35535	3.46391	3.12821	3.46841	3.34254	3.31166	9.73065	10.6268	9.83764	10.0359	1.09209	1.011	1.03137	0.194592	0.868292	0.640576	0.277374	0.898078	0.702634
An08g03540	An00g00264	hypothetical protein	2.78399	2.87471	2.7583	2.63471	2.74125	2.47908	2.64952	2.61397	2.62096	6.99181	6.44411	5.91468	6.1367	0.921665	0.845944	0.877698	0.237875	0.0237379	0.0683497	0.325928	0.0427023	0.107868
An03g04360	An00g00265	strong similarity to hypothetical protein EAA61234.1 - Aspergillus nidulans	3.8244	3.78271	3.66332	3.41339	3.50093	3.4298	3.57006	3.57162	3.6482	13.518	10.9827	11.3132	12.2093	0.812449	0.836896	0.903189	0.00153972	0.00472223	0.0767676	0.00409136	0.0104541	0.1189
An03g04350	An00g00266	hypothetical protein	5.12105	5.15276	5.06446	5.15958	5.17418	5.43279	5.17307	5.30942	5.39561	34.6013	35.9241	39.4767	40.857	1.03823	1.1409	1.18079	0.510536	0.032059	0.00943503	0.603251	0.0556143	0.0195565
An14g03960	An00g00267	hypothetical protein	3.31064	3.21356	3.361	3.21835	3.24669	3.05348	3.23262	3.22077	3.09034	9.81551	9.39909	8.8339	8.9108	0.957575	0.899994	0.907828	0.475697	0.096019	0.123861	0.570666	0.143689	0.178517
An14g03950	An00g00268	strong similarity to hypothetical protein EAA60774.1 - Aspergillus nidulans	6.50706	6.78384	6.75256	7.55952	7.59655	7.40826	7.52984	7.13626	7.29988	102.619	191.08	177.177	148.886	1.86204	1.72656	1.45087	2.31549e-07	1.13326e-06	7.90975e-05	1.28537e-06	5.42173e-06	0.000255306
An14g03940	An00g00269	hypothetical protein	3.02185	3.03676	3.04347	3.18057	3.14156	3.19791	3.03963	3.00267	2.96345	8.19093	8.94489	8.68646	7.90662	1.09205	1.0605	0.965289	0.146605	0.323062	0.547917	0.218712	0.400116	0.620482
An04g04310	An00g00270	hypothetical protein	6.9021	6.88785	6.93156	7.16233	7.23057	6.95493	7.143	6.84039	6.92734	120.023	146.672	132.419	118.1	1.22203	1.10327	0.983977	0.045644	0.301529	0.862686	0.0817559	0.377087	0.890044
An04g04300	An00g00271	hypothetical protein	2.68712	2.55773	2.62163	2.57876	2.60251	2.56097	2.5202	2.61362	2.62311	6.1567	6.02364	5.81825	6.14053	0.978387	0.945027	0.997373	0.710786	0.343792	0.964315	0.777601	0.42161	0.971678
An08g05550	An00g00272	hypothetical protein	3.44449	3.59114	3.35431	3.20672	3.34183	3.1573	3.14378	3.40582	3.41145	11.0296	9.6751	8.87988	10.6194	0.877192	0.805093	0.962806	0.0674751	0.00535418	0.576415	0.11404	0.0116485	0.645595
An14g03900	An00g00273	hypothetical protein	3.82489	3.79114	3.51449	3.40879	3.38724	3.5786	3.28072	3.45326	3.52648	13.088	10.5416	10.7753	11.2345	0.805438	0.823298	0.858384	0.0112644	0.0202243	0.0591869	0.0242029	0.037226	0.0953468
An01g03020	An00g00274	hypothetical protein	3.18998	3.02766	3.22229	2.83456	2.94233	2.93283	2.93031	2.99089	2.84077	8.85593	7.40472	7.62943	7.54661	0.836131	0.861505	0.852154	0.0298799	0.063972	0.0486764	0.0565004	0.101291	0.0806986
An02g01230	An00g00275	hypothetical protein	3.91222	4.05194	4.12014	5.85164	5.67707	5.70386	5.68141	6.34985	5.94863	16.3147	54.3555	51.7195	70.9752	3.33169	3.17012	4.35038	3.06092e-10	5.45523e-10	1.90315e-11	3.43102e-09	6.36474e-09	3.50766e-10
An06g02390	An00g00276	weak similarity to hypothetical protein EAA61302.1 - Aspergillus nidulans	3.12613	3.14611	3.3194	3.14032	2.96665	2.91216	2.93278	2.87131	2.9349	9.17185	8.30216	7.58141	7.48034	0.905178	0.826596	0.815576	0.0990889	0.00438092	0.00270943	0.157392	0.00979927	0.00642302
An01g03010	An00g00277	hypothetical protein	3.43124	3.3581	3.36845	3.21255	3.39048	3.38358	3.39477	3.32562	3.38728	10.4536	9.85953	10.4772	10.2422	0.943168	1.00225	0.979773	0.377435	0.972561	0.755041	0.474302	0.980552	0.801651
An04g04290	An00g00278	hypothetical protein	3.22547	3.34461	3.43067	3.3694	3.36549	3.13664	3.30323	3.23381	3.29424	10.0811	10.3205	9.31748	9.60662	1.02375	0.92425	0.952931	0.682744	0.182528	0.405487	0.754177	0.247613	0.484942
An14g03880	An00g00279	hypothetical protein	4.3413	4.38279	4.67593	4.06983	4.29312	4.02248	4.06997	4.004	4.0359	22.1107	18.1447	16.521	16.2228	0.82063	0.747194	0.733708	0.0128756	0.000859197	0.000512656	0.0271834	0.00227466	0.0014187
An03g04290	An00g00280	hypothetical protein	2.92717	2.83432	2.8185	2.72531	2.61547	2.57028	2.63486	2.52981	2.58022	7.26013	6.36602	6.07368	5.87673	0.876846	0.83658	0.809453	0.0282618	0.00496163	0.00144433	0.0538484	0.0109253	0.00363984
An01g02990	An00g00281	hypothetical protein	3.12044	3.11213	3.05905	2.96148	3.03895	2.82347	2.97243	3.00448	2.97012	8.5576	8.0012	7.45366	7.92987	0.934982	0.871	0.926646	0.191828	0.0134331	0.142343	0.274188	0.0260849	0.2012
An08g03500	An00g00282	hypothetical protein	3.32772	3.35651	3.29943	3.63925	3.70981	3.40328	3.24297	3.23281	3.33073	10.0414	12.7686	10.0083	9.72549	1.2716	0.996709	0.968542	0.000385084	0.950718	0.551409	0.00115969	0.962777	0.623225
An01g10940	An00g00283	hypothetical protein	3.18423	3.44463	2.98362	2.85878	3.04653	8.18853	7.97004	8.37478	8.34367	9.21612	7.74173	270.463	328.38	0.840021	29.3467	35.6311	0.411526	8.61423e-11	3.96374e-11	0.508465	1.32132e-09	6.43258e-10
An14g03860	An00g00284	hypothetical protein	3.12154	3.03649	2.96789	2.88223	3.23869	2.98614	3.05092	3.01883	2.99122	8.23617	8.34239	8.10342	8.02791	1.0129	0.983882	0.974714	0.87037	0.836121	0.744673	0.904212	0.872185	0.793271
An03g04270	An00g00285	hypothetical protein	3.03788	3.19586	3.12548	3.09426	3.00069	2.99949	2.99561	2.99547	2.91064	8.69231	8.26764	7.98642	7.74386	0.951144	0.918791	0.890887	0.514234	0.27655	0.144482	0.606749	0.350676	0.203664
An04g04260	An00g00286	hypothetical protein	3.20068	3.18881	3.25532	3.12086	3.09316	2.99232	3.07792	3.17789	3.13047	9.28522	8.61594	8.19714	8.9023	0.92792	0.882817	0.958761	0.131484	0.0180828	0.382951	0.199688	0.0337731	0.462337
An03g04260	An00g00287	strong similarity to hypothetical protein CAD21410.1 - Neurospora crassa	4.0522	4.17908	4.15125	4.30608	4.29728	4.55453	4.56388	5.08555	5.26159	17.4785	19.7213	23.5753	36.0911	1.12832	1.34882	2.06488	0.0630978	0.000177063	5.46711e-09	0.107748	0.000541113	4.53869e-08
An08g05480	An00g00288	hypothetical protein	2.48616	2.6353	2.58404	2.40236	2.38613	2.39107	2.48956	2.39184	2.5181	5.93193	5.25702	5.42759	5.48301	0.886225	0.914979	0.924321	0.0392441	0.117044	0.161329	0.0715757	0.170112	0.223892
An14g03830	An00g00289	hypothetical protein	3.92812	4.0494	3.95548	3.81789	3.82385	3.6456	3.78324	3.81055	3.72924	15.7542	14.1317	13.1266	13.6412	0.897014	0.833212	0.865874	0.122882	0.0152094	0.0469673	0.188465	0.0290582	0.0782081
An06g02330	An00g00290	hypothetical protein	2.90099	2.8562	3.04208	2.95156	3.03786	2.87644	2.87242	2.8208	2.86019	7.63746	7.97073	7.33314	7.16267	1.04364	0.960154	0.937835	0.498421	0.518944	0.313807	0.591886	0.591551	0.392511
An02g01190	An00g00291	hypothetical protein	3.93474	3.86602	3.63012	3.63625	3.64663	3.69846	3.55593	3.72117	3.76527	14.0285	12.4791	12.3565	13.3913	0.889548	0.880812	0.954572	0.110582	0.0858952	0.510343	0.172478	0.130537	0.585056
An06g02320	An00g00292	hypothetical protein	3.44644	3.43966	3.43851	3.09939	3.06038	3.14048	3.4462	3.2492	3.17367	10.8644	8.45546	9.80378	9.2627	0.778272	0.902377	0.852573	0.013134	0.265948	0.093217	0.0276788	0.339354	0.140534
An03g04240	An00g00293	hypothetical protein	3.68233	3.49045	3.62308	3.41626	3.28853	3.32831	3.24122	3.16424	3.34052	12.1141	10.2134	9.7457	9.52937	0.843099	0.80449	0.786632	0.0129237	0.00268804	0.00126945	0.0272725	0.00634288	0.00324471
An04g04230	An00g00294	hypothetical protein	3.40422	3.45088	3.38727	2.94005	2.94019	2.87656	2.8932	3.20835	3.23596	10.6599	7.67476	7.38643	9.3318	0.719965	0.692917	0.875411	0.000145466	4.84677e-05	0.0575628	0.000475338	0.000166017	0.093036
An04g04220	An00g00295	hypothetical protein	3.62852	3.89409	3.73149	3.65604	3.66745	3.7331	3.74338	3.65337	3.51001	13.4671	12.6559	13.3451	11.9728	0.939767	0.990943	0.88904	0.390377	0.898611	0.115047	0.487719	0.921198	0.167506
An02g01170	An00g00296	hypothetical protein	2.45158	2.5756	2.4653	2.55046	2.41529	2.4884	2.51653	2.54283	2.42582	5.64704	5.5901	5.66652	5.59573	0.989917	1.00345	0.990914	0.854326	0.950213	0.86865	0.89108	0.962459	0.894417
An02g01150	An00g00297	hypothetical protein	3.46138	3.0587	3.36764	2.95993	3.2105	2.96231	2.9643	2.98314	3.07701	9.82123	8.48679	7.79908	8.1685	0.864127	0.794104	0.831719	0.0784817	0.00944582	0.0309833	0.129391	0.0191782	0.0548779
An04g04200	An00g00298	hypothetical protein	4.3102	4.4962	4.44315	4.50332	4.61224	4.35421	4.34843	4.39237	4.44453	21.3552	23.5521	20.4116	21.3838	1.10287	0.955813	1.00134	0.120942	0.459274	0.98236	0.186	0.535801	0.986096
An08g05460	An00g00299	hypothetical protein	4.15268	4.06661	3.86798	3.70896	3.65829	3.5674	3.67819	3.71449	3.52359	16.3259	12.8494	12.3189	12.2868	0.787053	0.754559	0.752596	0.00909421	0.00311737	0.00291774	0.0200471	0.00723559	0.00686333
An03g04220	An00g00300	hypothetical protein	3.17974	3.23122	3.04621	2.91786	3.07339	2.89052	2.93792	2.95966	2.7287	8.89127	7.97579	7.53821	7.18097	0.897036	0.847821	0.807643	0.206804	0.0636367	0.020555	0.29146	0.100878	0.0384829
An01g10890	An00g00301	hypothetical protein	2.8894	2.44649	2.59722	2.36854	2.48621	2.47368	2.4717	2.37514	2.47195	6.25222	5.37913	5.55078	5.36487	0.860356	0.887811	0.858075	0.0698183	0.143039	0.0655391	0.117318	0.201557	0.10409
An06g02300	An00g00302	hypothetical protein	3.12836	2.9736	2.95659	3.02738	2.81478	3.38186	3.30201	3.5293	3.36814	8.10896	7.57413	10.1396	10.9186	0.934045	1.25042	1.34649	0.378842	0.00972684	0.00133128	0.475728	0.019666	0.00338549
An04g04190	An00g00303	hypothetical protein	3.28288	3.31604	3.45086	3.0424	3.14996	2.96331	3.10871	3.19293	3.22768	10.196	8.55151	8.20218	9.25546	0.838715	0.804454	0.907757	0.00852024	0.00198401	0.115864	0.0189328	0.00483103	0.168572
An04g04180	An00g00304	hypothetical protein	3.19309	3.46312	3.19584	2.87758	2.92147	2.83015	2.72139	2.9325	2.89913	9.74065	7.4618	6.84842	7.54655	0.766048	0.703076	0.774748	0.00268501	0.000267714	0.00365932	0.00676891	0.000788764	0.00837399
An03g04200	An00g00305	hypothetical protein	3.66625	3.41217	3.61022	3.40002	3.29146	3.09114	3.13172	3.3056	3.14899	11.8177	10.1664	8.6424	9.3651	0.860268	0.731308	0.792462	0.0490985	0.000487797	0.00484794	0.0870297	0.00136832	0.0107682
An03g04190	An00g00306	similarity to cellulase	8.49048	8.53814	8.50997	7.95816	8.0241	6.63639	6.88372	5.51712	5.62549	365.281	254.431	108.387	47.5476	0.696534	0.296723	0.130167	0.0495564	3.65982e-06	5.51954e-09	0.0876526	1.58505e-05	4.57422e-08
An02g09290	An00g00307	hypothetical protein	6.26082	6.19683	6.27001	5.71939	5.92352	5.96857	5.91181	5.86941	5.9896	75.7174	56.55	61.4009	60.948	0.746855	0.810922	0.80494	0.000116963	0.00206988	0.00158638	0.000389015	0.00501135	0.0039685
An08g03410	An00g00308	hypothetical protein	3.01334	2.96894	2.79521	2.87518	2.84297	2.69683	2.76566	2.85593	2.84276	7.59912	7.25552	6.64029	7.20671	0.954784	0.873824	0.948362	0.411809	0.0267671	0.348748	0.508679	0.0474162	0.427876
An04g04140	An00g00309	hypothetical protein	2.60682	2.52695	2.50178	2.56199	2.56086	2.62793	2.66874	2.71176	2.73602	5.83683	5.9029	6.26944	6.60652	1.01132	1.07412	1.13187	0.853563	0.251788	0.0569297	0.89035	0.324184	0.0922494
An03g04170	An00g00310	hypothetical protein	5.31324	5.06014	5.41362	6.17852	6.41679	6.80824	6.54948	6.66004	6.72149	38.3814	78.6653	102.456	103.305	2.04957	2.66942	2.69153	2.2428e-07	3.82971e-09	3.42357e-09	1.247e-06	3.3758e-08	3.00832e-08
An03g04160	An00g00311	hypothetical protein	3.17475	3.27149	3.25095	3.20263	3.36988	3.07426	3.22256	3.15877	3.15248	9.39826	9.75577	8.86678	8.91123	1.03804	0.943449	0.948178	0.533078	0.335721	0.377616	0.623826	0.413197	0.457233
An03g04150	An00g00312	hypothetical protein	3.31723	3.29101	3.25764	3.35007	3.54587	3.33473	3.42619	3.18895	3.33173	9.77182	10.9129	10.414	9.58206	1.11678	1.06572	0.980581	0.113117	0.347112	0.768923	0.175861	0.42501	0.812667
An04g04120	An00g00313	hypothetical protein	3.02737	3.01128	3.00743	3.31357	3.15908	3.32039	3.26564	3.13631	3.19085	8.08563	9.4239	9.80159	8.9605	1.16551	1.21222	1.1082	0.0177137	0.00446059	0.0937631	0.0358969	0.00996156	0.14125
An03g04130	An00g00314	weak similarity to hypothetical protein SPAC3F10.07c - Schizosaccharomyces pombe	4.53764	4.42914	4.50128	5.8433	6.03116	6.56085	6.64308	6.55591	6.53574	22.461	61.2753	97.1381	93.4309	2.72807	4.32474	4.15969	1.10532e-09	5.88683e-12	8.59912e-12	1.04405e-08	1.38638e-10	1.84499e-10
An06g02260	An00g00315	hypothetical protein	3.47305	3.42069	3.42129	3.31121	3.32145	3.06342	3.08865	3.18402	3.19806	10.8404	9.96127	8.43295	9.13269	0.918904	0.77792	0.84247	0.104696	0.000132958	0.00330283	0.164838	0.000417403	0.00765669
An06g02250	An00g00316	hypothetical protein	3.10312	3.06898	3.08826	2.81132	2.90457	2.81631	2.82317	2.88574	2.83141	8.49601	7.24983	7.06036	7.25297	0.853322	0.831021	0.853691	0.0139656	0.00546254	0.0141795	0.0292244	0.0118382	0.027863
An01g02850	An00g00317	hypothetical protein	6.52484	6.99133	6.7235	7.04711	7.22661	7.17239	6.95639	7.06129	7.04437	107.378	140.737	133.842	132.774	1.31067	1.24646	1.23651	0.00383968	0.0138847	0.0169994	0.00935608	0.0268093	0.0326297
An04g04090	An00g00318	hypothetical protein	3.23206	3.13885	3.32547	3.0481	3.07015	2.977	3.0324	3.01305	2.93696	9.39654	8.33468	8.0261	7.8626	0.886994	0.854155	0.836755	0.0320124	0.00727848	0.00319394	0.0599895	0.0152743	0.00743552
An06g02240	An00g00319	weak similarity to hypothetical protein AAL31335.1 - African swine fever virus	3.47687	3.4252	3.6945	3.51232	3.42018	3.8345	3.78509	3.99729	3.98586	11.569	11.0521	14.0237	15.9068	0.955322	1.21218	1.37495	0.496364	0.0104509	0.000225403	0.589879	0.0209004	0.000667476
An14g06050	An00g00320	weak similarity to hypothetical protein B10H18.060 - Neurospora crassa	4.68056	5.0591	4.95851	5.26067	4.89768	6.3063	6.00342	7.2837	7.40464	29.8444	33.8053	71.2521	162.486	1.13272	2.38745	5.44443	0.188774	1.05686e-07	1.31867e-11	0.270736	6.34525e-07	2.61287e-10
An08g05370	An00g00321	hypothetical protein	3.24247	3.35442	3.42979	3.28936	3.21346	3.23299	3.26476	3.24438	3.23337	10.1417	9.52297	9.50624	9.44057	0.938992	0.937343	0.930867	0.271211	0.258615	0.213282	0.362851	0.331358	0.283047
An08g03370	An00g00322	hypothetical protein	2.85791	3.10506	2.84052	2.78712	3.00164	2.76878	2.70127	2.78439	2.67384	7.64488	7.43526	6.65771	6.63051	0.97258	0.870872	0.867314	0.677828	0.0527828	0.0469411	0.750228	0.0861787	0.078183
An02g01030	An00g00323	hypothetical protein	3.34921	3.16777	3.25753	3.25014	3.30846	3.16468	3.08192	3.07774	3.03696	9.56769	9.70887	8.71381	8.32441	1.01476	0.910753	0.870054	0.780264	0.0903578	0.0167601	0.833405	0.136326	0.0322277
An14g06030	An00g00324	hypothetical protein	2.34903	2.42154	2.37215	2.35672	2.37645	2.36935	2.40134	2.28686	2.32542	5.20864	5.15719	5.22469	4.94557	0.990123	1.00308	0.949494	0.833288	0.947957	0.281306	0.875271	0.960661	0.357425
An02g01010	An00g00325	hypothetical protein	3.81497	3.77802	3.95862	6.02135	6.01794	5.12837	5.18846	4.52695	4.51332	14.4254	64.8773	35.714	22.9454	4.49744	2.47577	1.59063	3.58569e-13	4.28743e-10	2.37232e-06	1.28287e-11	5.16151e-09	1.02018e-05
An06g02220	An00g00326	hypothetical protein	2.53534	2.73219	2.62355	2.6172	2.42646	2.54859	2.62502	2.55987	2.54209	6.1918	5.74311	6.00769	5.86033	0.927534	0.970265	0.946467	0.217448	0.612717	0.361131	0.303884	0.678592	0.440287
An08g11380	An00g00327	hypothetical protein	2.88665	2.97983	2.97667	2.85589	2.90748	2.67369	2.7753	2.91373	2.80947	7.71526	7.37012	6.60927	7.26821	0.955265	0.856648	0.942056	0.487884	0.0298958	0.368408	0.582322	0.0523354	0.447833
An08g11370	An00g00328	hypothetical protein	3.10979	2.98858	3.07178	2.96688	2.92556	2.7796	2.82234	2.86169	2.83162	8.32076	7.70726	6.9691	7.19329	0.926268	0.837556	0.864499	0.206693	0.00818251	0.0243064	0.291357	0.0169177	0.044469
An01g10780	An00g00329	hypothetical protein	2.91988	3.05303	2.85606	2.97892	2.93329	3.12017	2.93089	2.86311	2.89116	7.69004	7.76025	8.14282	7.34689	1.00913	1.05888	0.955377	0.899466	0.431416	0.528525	0.926215	0.508817	0.60208
An08g03350	An00g00330	hypothetical protein	2.84815	2.94391	2.76137	2.80324	3.00779	2.68545	2.70687	2.7423	2.70405	7.21571	7.49283	6.48074	6.60324	1.0384	0.898143	0.915119	0.597807	0.145625	0.224197	0.680505	0.204536	0.295014
An01g02820	An00g00331	hypothetical protein	2.65222	2.67353	2.70963	2.69073	2.81521	2.65521	2.5926	2.65773	2.5803	6.40171	6.74105	6.16418	6.14331	1.05301	0.962895	0.959635	0.415379	0.54887	0.514105	0.51192	0.619355	0.588769
An14g05990	An00g00332	weak similarity to spindle pole body-associated protein sad1p - Schizosaccharomyces pombe	3.94837	4.03927	3.96962	3.98543	3.88124	4.43756	4.19611	4.89768	4.81778	15.8428	15.2775	19.9295	28.995	0.964318	1.25796	1.83017	0.568673	0.00231106	9.59267e-08	0.655447	0.00553587	5.71272e-07
An08g03330	An00g00333	hypothetical protein	2.91726	2.84682	2.95031	2.69639	2.75173	2.78488	2.68026	2.74539	2.85106	7.48913	6.60729	6.64638	6.95585	0.882251	0.887471	0.928794	0.0299284	0.0372324	0.177104	0.0565767	0.0635099	0.242133
An14g03690	An00g00334	hypothetical protein	2.60109	2.52246	2.51905	2.487	2.45091	2.56452	2.42005	2.41413	2.48256	5.84633	5.53641	5.62667	5.4579	0.946989	0.962428	0.933559	0.297849	0.459896	0.193648	0.392225	0.536437	0.260776
An09g01730	An00g00335	hypothetical protein	3.76727	3.89706	3.4459	3.27214	3.42334	3.32187	3.33903	3.28144	3.17543	13.0268	10.1805	10.0592	9.3725	0.781506	0.772196	0.719478	0.0176516	0.0136271	0.00289667	0.0358178	0.0263869	0.00682065
An14g03680	An00g00336	hypothetical protein	3.04849	3.04083	3.03692	2.93174	2.91793	3.14295	3.08288	3.00898	2.98471	8.23678	7.59387	8.65131	7.98252	0.921946	1.05033	0.969131	0.0979357	0.30273	0.505781	0.155808	0.378216	0.581263
An04g04030	An00g00337	hypothetical protein	3.40427	3.56731	3.54146	3.09043	3.24414	3.06363	3.27588	3.14864	3.10594	11.3478	8.98354	8.99892	8.73793	0.791652	0.793007	0.770009	0.00464549	0.00488129	0.00208422	0.0110577	0.010767	0.00509546
An04g04020	An00g00338	hypothetical protein	2.96205	2.89582	2.68026	2.71935	2.74539	2.6946	2.63286	2.77046	2.76169	7.19027	6.64547	6.3367	6.80253	0.924231	0.881289	0.946075	0.220036	0.0582331	0.381946	0.306766	0.0936779	0.461443
An08g11300	An00g00339	hypothetical protein	2.82008	2.96049	2.90274	2.85912	2.78473	2.75984	2.91737	2.84364	2.83988	7.43553	7.07106	7.15328	7.16895	0.950982	0.96204	0.964147	0.365042	0.482972	0.507656	0.461925	0.558279	0.582959
An04g04010	An00g00340	hypothetical protein	3.03883	3.04859	3.13454	2.77609	2.85357	2.65762	2.65141	2.74801	2.72641	8.42099	7.03636	6.29635	6.6678	0.835574	0.747697	0.791807	0.00442189	7.52228e-05	0.000585494	0.0105942	0.000249417	0.00160221
An02g00930	An00g00341	hypothetical protein	3.02729	2.98568	3.12171	2.92392	2.96176	2.92984	2.8215	2.84121	2.84989	8.25286	7.68923	7.33945	7.1878	0.931705	0.889322	0.870946	0.203474	0.0437344	0.020424	0.287776	0.0728768	0.0383119
An08g11290	An00g00342	hypothetical protein	3.00023	2.98397	3.01159	2.89594	2.90048	2.80474	2.88879	2.87828	2.8703	7.99223	7.45501	7.19387	7.33241	0.932783	0.900109	0.917443	0.238177	0.0831391	0.149126	0.326269	0.126699	0.209219
An02g00920	An00g00343	hypothetical protein	3.03093	2.97673	3.08706	3.17064	2.85616	3.08102	2.96134	3.54442	3.50837	8.177	8.07465	8.1183	11.5226	0.987483	0.992822	1.40915	0.883331	0.933091	0.00106984	0.914446	0.948689	0.00277868
An04g02590	An00g00344	hypothetical protein	3.67928	3.86695	3.52124	3.47056	3.35917	3.34765	3.31999	3.43809	3.29701	12.8987	10.6654	10.0828	10.3213	0.826857	0.781689	0.800179	0.0162281	0.00321853	0.00633055	0.0333307	0.00743952	0.0136748
An12g05770	An00g00345	hypothetical protein	2.52746	2.56715	2.46285	2.71778	2.53655	2.5794	2.60626	2.5605	2.57827	5.73247	6.17812	6.03281	5.93557	1.07774	1.05239	1.03543	0.163529	0.333228	0.505704	0.23959	0.410671	0.581241
An14g05950	An00g00346	hypothetical protein	3.20446	3.1883	3.18792	3.3294	3.36039	3.51148	3.45782	3.43752	3.6558	9.14864	10.1605	11.194	11.6856	1.1106	1.22357	1.27731	0.147272	0.0103051	0.00290002	0.21945	0.0206707	0.0068274
An12g05760	An00g00347	hypothetical protein	3.86877	3.74379	3.92265	3.92801	3.76733	3.85358	3.73149	3.57992	3.71099	14.3708	14.3968	13.8569	12.5138	1.0018	0.964238	0.870781	0.979952	0.613269	0.0691111	0.985588	0.678988	0.108873
An08g05280	An00g00348	hypothetical protein [deleted ORF]	3.33576	3.11825	3.25987	3.02596	3.11745	2.9661	3.13085	3.27196	3.16864	9.43459	8.40765	8.27337	9.31982	0.891151	0.876919	0.987835	0.100847	0.0649316	0.854975	0.15984	0.102601	0.884569
An04g06280	An00g00349	strong similarity to hypothetical protein BAC47520.1 - Bradyrhizobium japonicum	3.12263	2.95952	2.90391	2.92241	2.90289	2.95967	2.88711	3.05084	3.11174	7.97427	7.53	7.58627	8.46368	0.944287	0.951343	1.06137	0.479129	0.537162	0.46244	0.573798	0.608598	0.540395
An11g08480	An00g00350	hypothetical protein	2.39393	2.28205	2.33056	2.29684	2.43823	2.22367	2.30314	2.23114	2.3477	5.0473	5.16058	4.80123	4.88859	1.02244	0.951246	0.968556	0.698856	0.388662	0.57869	0.76749	0.466454	0.647675
An02g14700	An00g00351	hypothetical protein	6.54563	6.49623	6.74039	6.68972	6.82707	6.57751	6.61982	6.40984	6.6083	96.6088	108.263	96.916	91.0804	1.12064	1.00318	0.942776	0.0790218	0.958734	0.344465	0.130143	0.969616	0.423773
An04g03990	An00g00352	hypothetical protein	4.69593	4.2369	4.52065	5.86698	5.67932	5.90061	5.79347	4.06059	5.39668	22.3855	54.6878	57.5618	26.5132	2.443	2.57138	1.18439	0.000694126	0.000427945	0.430063	0.00198045	0.00121381	0.509714
An04g02560	An00g00353	hypothetical protein	4.14844	4.48468	4.59992	3.61078	3.56587	3.49415	3.53374	3.77921	3.80569	21.2739	12.028	11.4236	13.8561	0.565388	0.536978	0.651322	3.73057e-05	1.47821e-05	0.000571449	0.000136437	5.63607e-05	0.00156592
An03g06890	An00g00354	similarity to hypothetical protein B16B8.140 - Neurospora crassa	4.6318	4.71479	4.58915	4.45308	4.55963	4.51703	4.50361	4.81903	4.88687	25.0241	22.7273	22.7899	28.899	0.908216	0.910718	1.15485	0.156687	0.168061	0.0416849	0.231285	0.230876	0.0706332
An07g01810	An00g00355	hypothetical protein	4.01157	4.24382	4.41928	3.8613	3.71841	3.14604	3.24545	3.01605	3.16379	18.699	13.8312	9.16255	8.51449	0.739676	0.490002	0.455345	0.000892564	8.05684e-08	2.27422e-08	0.00249372	4.96289e-07	1.58516e-07
An02g14680	An00g00356	hypothetical protein	4.70497	4.36227	5.25695	5.64677	5.75155	5.73333	5.83106	5.48284	5.22916	27.3739	51.9538	55.0319	40.956	1.89793	2.01038	1.49617	0.000141942	6.05135e-05	0.0060407	0.000465018	0.000203785	0.0131155
An07g04500	An00g00357	hypothetical protein	4.22647	4.2839	4.2642	8.23942	8.42192	8.03453	7.94505	7.68125	7.54748	19.1357	321.945	254.194	195.953	16.8243	13.2838	10.2402	8.74342e-16	3.08193e-15	1.41565e-14	1.22312e-13	3.71665e-13	1.0881e-12
An02g00860	An00g00358	hypothetical protein	3.3192	3.22057	3.24939	3.33615	3.29046	3.22802	3.00042	3.20306	3.16194	9.60013	9.94041	8.65912	9.07879	1.03544	0.901979	0.945694	0.546998	0.0883559	0.339051	0.636549	0.133769	0.418363
An11g08450	An00g00359	hypothetical protein	2.92021	2.81471	2.87807	2.83208	2.75223	2.78821	2.8125	2.84692	2.81704	7.31571	6.92664	6.96611	7.1205	0.946817	0.952213	0.973317	0.444011	0.491943	0.702632	0.539875	0.566605	0.758233
An08g05240	An00g00360	hypothetical protein	3.21765	3.21698	3.21933	3.09846	2.97658	2.74994	2.93216	2.77215	2.91868	9.30488	8.21078	7.16541	7.18714	0.882417	0.77007	0.772406	0.044002	0.00036958	0.000410155	0.0791696	0.00105922	0.00115469
An06g02130	An00g00361	hypothetical protein	4.98799	4.14059	4.0852	11.6402	11.5526	11.4228	11.5409	11.1664	11.2422	21.1794	3096.39	2860.09	2359.63	146.198	135.041	111.412	4.69357e-14	5.90619e-14	1.04649e-13	2.62634e-12	3.63972e-12	5.1547e-12
An07g01800	An00g00362	hypothetical protein	3.38444	3.2616	3.2798	3.23118	3.27948	3.11545	2.98094	2.98755	3.0806	9.90814	9.54887	8.27178	8.19122	0.96374	0.834847	0.826717	0.596498	0.018704	0.0140649	0.679401	0.0347246	0.0276807
An11g06910	An00g00363	hypothetical protein	3.85504	3.91779	3.78438	3.63831	3.60015	3.55967	3.63594	3.53744	3.53841	14.444	12.2884	12.1073	11.6151	0.85076	0.838222	0.804142	0.00457557	0.00245591	0.00044237	0.0109116	0.00584978	0.0012394
An07g01790	An00g00364	hypothetical protein	3.045	3.08666	2.95843	2.69649	2.84497	2.98967	2.80429	2.95108	2.90795	8.16826	6.82452	7.44865	7.61854	0.835493	0.911902	0.932701	0.00885211	0.142729	0.260581	0.0195658	0.201172	0.335413
An08g05220	An00g00365	hypothetical protein	3.37322	3.59468	3.4444	3.23434	3.38398	3.38145	3.21045	3.1868	3.12409	11.0867	9.91191	9.82151	8.91012	0.894033	0.885879	0.803673	0.172604	0.142203	0.0137929	0.250473	0.200552	0.0272418
An01g08650	An00g00366	hypothetical protein	3.27397	3.10559	3.19081	3.3018	3.26961	3.34382	3.2419	3.21584	3.28719	9.1269	9.75207	9.80054	9.52366	1.0685	1.07381	1.04347	0.386682	0.353118	0.575275	0.483967	0.43079	0.644472
An13g01970	An00g00367	hypothetical protein	2.92927	2.76509	3.05078	2.77701	2.6363	2.71561	2.70496	2.73915	2.85038	7.54251	6.52806	6.5445	6.93918	0.865502	0.867682	0.920009	0.0294527	0.0319504	0.184441	0.0558132	0.0554616	0.250645
An07g01770	An00g00368	hypothetical protein	3.86895	3.4152	3.70292	3.19773	3.10855	3.42717	3.31154	3.40606	3.33302	12.6613	8.89589	10.3342	10.3355	0.702602	0.816201	0.816305	0.000283473	0.0158708	0.0159249	0.000876549	0.0301776	0.030838
An02g10730	An00g00369	similarity to hypothetical protein CAD21413.1 - Neurospora crassa	4.69601	4.74864	4.69661	5.42377	5.3733	5.91318	5.84955	5.88753	5.93141	26.2411	42.1815	58.9478	60.1073	1.60746	2.24639	2.29058	1.05483e-05	1.53997e-08	1.12586e-08	4.29579e-05	1.13985e-07	8.56893e-08
An02g10720	An00g00370	hypothetical protein	2.91109	2.9027	2.79232	2.75588	2.92072	2.80281	2.85633	2.73097	2.71232	7.30407	7.15177	7.10863	6.59623	0.979147	0.973242	0.903089	0.69744	0.617418	0.0748955	0.766357	0.683041	0.1164
An11g08420	An00g00371	hypothetical protein	3.8212	3.703	3.84187	3.57838	3.84276	3.59858	3.48731	3.62018	3.44999	13.8201	13.0916	11.6556	11.5922	0.947292	0.84338	0.838797	0.490432	0.0422896	0.0369161	0.584654	0.070866	0.0637004
An07g03510	An00g00372	hypothetical protein	4.08902	3.90151	3.86426	3.87747	3.85125	4.16524	3.80495	4.33876	3.83454	15.4721	14.5643	15.8355	16.9905	0.941324	1.02349	1.09813	0.57509	0.82879	0.389088	0.660558	0.866189	0.468433
An13g01950	An00g00373	hypothetical protein	3.55778	3.45762	3.56945	3.30931	3.41496	3.31074	3.31184	3.35126	3.24444	11.5377	10.2826	9.92653	9.8345	0.891219	0.860357	0.85238	0.0527178	0.0150763	0.0107181	0.0924611	0.0288472	0.0218789
An08g05210	An00g00374	hypothetical protein	2.90246	2.88031	2.81057	2.79279	2.83518	2.83382	2.82039	2.83518	2.75891	7.28256	7.03226	7.09649	6.95017	0.96563	0.97445	0.954358	0.488428	0.606785	0.357871	0.582739	0.672749	0.436894
An01g02700	An00g00375	similarity to hypothetical protein SPBC902.03 - Schizosaccharomyces pombe	4.98997	5.07788	5.11921	5.14076	5.07323	5.18839	5.04457	4.786	5.2514	33.4134	34.4635	34.6907	32.4175	1.03143	1.03823	0.970194	0.745727	0.694485	0.751159	0.806043	0.752937	0.798226
An08g03230	An00g00376	hypothetical protein	2.48121	2.57421	2.5544	2.56464	2.50927	2.48242	2.43434	2.57446	2.48146	5.80222	5.80364	5.49599	5.76755	1.00024	0.947222	0.994025	0.996612	0.351272	0.916688	0.99761	0.429278	0.934457
An08g03220	An00g00377	hypothetical protein	2.67756	2.86021	2.9186	2.58957	2.57749	2.70071	2.65469	2.66262	2.736	7.0557	5.99405	6.39836	6.49491	0.849534	0.906836	0.92052	0.0176096	0.129998	0.194819	0.0357431	0.18604	0.262025
An01g10630	An00g00378	hypothetical protein	4.0209	3.81243	3.82174	3.56847	3.61669	3.63442	3.82617	3.80665	4.12178	14.7744	12.0635	13.2718	15.608	0.816515	0.8983	1.05643	0.0349563	0.238109	0.538676	0.0648043	0.309219	0.611719
An08g03210	An00g00379	hypothetical protein	4.03	3.952	3.8468	3.7946	3.56586	3.70697	3.79952	3.66929	3.57358	15.3795	12.8192	13.4847	12.3072	0.833524	0.876796	0.800236	0.0366108	0.117968	0.0133192	0.0674324	0.171295	0.0264024
An03g03950	An00g00380	hypothetical protein	2.57569	2.62143	2.64724	2.55421	2.63062	2.58677	2.4476	2.42738	2.52297	6.12532	6.03109	5.72464	5.56034	0.984616	0.934587	0.907764	0.786416	0.247649	0.106077	0.838696	0.319856	0.156674
An12g01130	An00g00381	hypothetical protein	2.92025	2.8453	2.92716	3.14684	3.00246	3.08169	3.04166	2.94887	2.7833	7.45171	8.42484	8.3494	7.29084	1.13059	1.12047	0.978412	0.237764	0.272302	0.829755	0.325831	0.346042	0.863842
An03g06840	An00g00382	hypothetical protein	4.92321	5.19234	4.84556	4.77088	4.64554	4.99627	5.02404	5.03697	5.18005	31.7137	26.1404	32.226	34.4997	0.82426	1.01615	1.08785	0.0292292	0.843883	0.309345	0.0554424	0.878615	0.387693
An07g03490	An00g00383	hypothetical protein	2.64473	3.05092	3.05913	2.76956	2.73525	2.62818	2.71348	2.75477	2.62384	7.55933	6.7384	6.36795	6.45002	0.891402	0.842396	0.853252	0.180311	0.0536311	0.0716267	0.260307	0.0873393	0.112204
An01g10620	An00g00384	hypothetical protein	4.40582	4.7285	4.50163	7.98402	7.84672	7.18969	7.20563	5.42479	5.35727	23.3494	241.415	146.795	41.9625	10.3392	6.2869	1.79716	6.37608e-12	1.79858e-10	0.000188235	1.33127e-10	2.4813e-09	0.000564812
An02g00830	An00g00385	hypothetical protein	2.83335	2.70078	2.779	2.86571	2.65831	2.74964	2.65585	2.8157	2.66009	6.82602	6.78342	6.51039	6.67097	0.993759	0.953761	0.977286	0.931048	0.515977	0.751208	0.948638	0.588984	0.798226
An04g06230	An00g00386	hypothetical protein	2.7085	2.52943	2.55958	2.65218	2.47095	2.48345	2.34227	2.47425	2.52071	6.05939	5.90349	5.32529	5.64699	0.974271	0.878849	0.931941	0.67756	0.0533705	0.269735	0.75005	0.0869758	0.344942
An12g05690	An00g00387	hypothetical protein	3.13635	3.03071	2.85137	2.98141	2.84712	2.8156	2.78502	2.87941	2.81154	8.03412	7.53844	6.96591	7.18743	0.938302	0.86704	0.894614	0.319866	0.0361828	0.0924404	0.415817	0.0619309	0.139558
An02g00820	An00g00388	hypothetical protein	3.30609	3.25739	3.30132	3.19564	3.14393	3.02653	3.13109	3.13932	3.11858	9.76938	8.99915	8.44919	8.74796	0.921159	0.864864	0.895447	0.222805	0.0402705	0.108013	0.309545	0.0679137	0.158902
An07g03480	An00g00389	hypothetical protein	3.49617	3.6232	3.55286	3.5164	3.4838	3.31783	3.48769	3.27509	3.31364	11.773	11.3145	10.5763	9.81076	0.961054	0.898349	0.833328	0.605784	0.175659	0.0290376	0.687292	0.239561	0.051918
An01g02680	An00g00390	hypothetical protein	3.87392	3.40517	3.75156	5.60433	5.34706	4.93666	5.28139	5.24136	4.86955	12.7895	44.4987	34.512	33.2541	3.47932	2.69846	2.60011	1.71802e-08	3.1666e-07	5.06839e-07	1.20649e-07	1.70506e-06	2.55042e-06
An08g09270	An00g00391	hypothetical protein	3.82892	3.41439	3.70664	3.46246	3.49758	3.39527	3.40674	3.40168	3.40726	12.5532	11.1581	10.5634	10.5888	0.888866	0.841491	0.843515	0.113841	0.0267043	0.0285488	0.17677	0.0473168	0.0511617
An11g01920	An00g00392	hypothetical protein	3.77563	3.60101	3.639	3.34127	3.49921	3.39462	3.4206	3.50364	3.37742	12.7452	10.7052	10.6119	10.8568	0.839942	0.832621	0.851838	0.00848343	0.00623313	0.013877	0.0188702	0.0133224	0.0273801
An11g01910	An00g00393	hypothetical protein	3.53261	3.28142	3.36954	3.24872	3.26974	3.34788	3.2319	3.11983	3.25044	10.5161	9.57472	9.78039	9.09539	0.910486	0.930044	0.864905	0.150377	0.259203	0.0333529	0.223552	0.33202	0.0583729
An14g07410	An00g00394	hypothetical protein [deleted ORF]	3.61879	3.26747	3.27398	3.21827	3.05693	3.09219	3.06251	3.0094	3.06198	10.4595	8.80059	8.44061	8.2004	0.841394	0.806977	0.784011	0.0313587	0.0100332	0.00448857	0.0589302	0.0202007	0.0100513
An11g04080	An00g00395	hypothetical protein	3.09059	3.12902	3.02079	2.94857	2.96622	2.72575	2.81329	2.9713	2.89518	8.45691	7.76721	6.81881	7.63821	0.918445	0.806301	0.903192	0.105771	0.000592521	0.0573105	0.166325	0.00162876	0.0927561
An11g04070	An00g00396	weak similarity to polo-like kinase kinase xPlkk1 - Xenopus laevis	2.89758	2.89193	2.85542	2.81954	2.87813	2.76284	2.77027	2.8734	2.81086	7.36989	7.20417	6.80482	7.1708	0.977514	0.923328	0.972986	0.67219	0.151247	0.610878	0.74564	0.211135	0.676931
An09g01610	An00g00397	hypothetical protein	3.76762	3.19075	3.28378	3.3502	3.25587	3.17094	3.27639	3.22767	2.97487	10.6594	9.86989	9.34158	8.58173	0.925937	0.876373	0.805089	0.41902	0.174868	0.0337641	0.515675	0.238749	0.0589817
An11g01900	An00g00398	hypothetical protein	3.32551	3.31551	3.21821	3.42568	3.51183	3.39396	3.36609	3.33823	3.23778	9.75682	11.0713	10.4109	9.76759	1.13472	1.06704	1.0011	0.0914363	0.368651	0.987637	0.146922	0.446189	0.990098
An15g03470	An00g00399	hypothetical protein	3.68533	3.42148	3.5498	3.32294	3.57547	3.1423	3.21257	3.29323	3.1398	11.7306	10.9223	9.04696	9.29539	0.931096	0.771228	0.792406	0.296967	0.0013903	0.00318223	0.391359	0.00352207	0.00740949
An01g10590	An00g00400	hypothetical protein	2.54542	2.63485	2.56667	2.33245	2.42045	2.40993	2.46582	2.44065	2.45847	5.98901	5.19258	5.41842	5.4625	0.867018	0.904728	0.912087	0.0129963	0.0663605	0.0887362	0.027405	0.104611	0.134737
An04g06220	An00g00401	hypothetical protein	3.25623	3.32692	3.32032	3.28602	3.21813	3.19487	3.2238	3.24919	3.27635	9.85706	9.52736	9.24923	9.59823	0.966552	0.938335	0.973742	0.607926	0.342613	0.687691	0.689108	0.420533	0.744873
An02g00800	An00g00402	hypothetical protein	3.40138	3.35455	3.17828	2.93558	3.02325	2.97766	2.98521	3.13573	3.11531	9.92731	7.88666	7.89774	8.72721	0.79444	0.795556	0.879111	0.00228523	0.00239155	0.0571336	0.00585175	0.00571398	0.0925155
An09g01590	An00g00403	hypothetical protein	3.19069	3.02095	2.9944	3.00574	3.00714	2.94734	3.0327	3.0416	3.08425	8.39004	8.03579	7.94484	8.35666	0.957777	0.946937	0.996021	0.416535	0.307788	0.939451	0.512977	0.383644	0.952386
An12g01100	An00g00404	hypothetical protein	4.92206	5.36535	5.33045	5.60188	5.94074	6.06241	6.25129	5.80415	5.77323	36.9104	54.6182	71.3504	55.2803	1.47975	1.93307	1.49769	0.00107823	6.60237e-06	0.000840464	0.00296274	2.69981e-05	0.00223352
An02g00790	An00g00405	hypothetical protein	3.53838	3.58812	3.68162	3.49742	3.46427	3.49967	3.5596	3.58133	3.47343	12.1485	11.1645	11.5485	11.5305	0.919	0.950609	0.949126	0.179872	0.411881	0.397959	0.259782	0.489575	0.477449
An07g03450	An00g00406	hypothetical protein	7.69613	7.73974	7.76207	5.94215	5.92203	6.3275	6.17195	6.1035	6.31158	212.695	61.0572	76.0948	73.9019	0.287064	0.357764	0.347454	8.9989e-12	1.34763e-10	9.14007e-11	1.73875e-10	1.93552e-09	1.31544e-09
An08g05180	An00g00407	strong similarity to essential protein	7.29257	7.59456	7.50439	6.6547	6.724	6.75915	6.78521	6.614	6.94732	176.539	103.204	109.302	109.947	0.584594	0.61914	0.622792	3.70483e-06	1.32638e-05	1.51834e-05	1.6344e-05	5.10867e-05	5.61908e-05
An11g08380	An00g00408	hypothetical protein	2.66842	2.5998	2.66379	2.53138	2.54679	2.57866	2.624	2.50989	2.46793	6.25063	5.8122	6.06846	5.61353	0.929859	0.970857	0.898074	0.166828	0.563041	0.048684	0.243531	0.632488	0.0807016
An15g03460	An00g00409	hypothetical protein	3.40158	3.12237	3.14909	2.97141	2.99547	2.94997	2.94507	2.97396	3.05723	9.34599	7.90872	7.71422	8.08696	0.846215	0.825404	0.865286	0.035979	0.0183649	0.0642819	0.0664172	0.0342223	0.102431
An08g11150	An00g00410	hypothetical protein	3.72358	3.66612	3.77577	3.68746	3.9181	3.69405	3.65043	3.69118	3.61476	13.1941	13.9557	12.7484	12.5792	1.05772	0.966215	0.953397	0.367862	0.577891	0.44199	0.464827	0.646109	0.521157
An14g05860	An00g00411	hypothetical protein	2.8954	2.96601	2.982	2.95624	2.96614	3.3082	3.35129	3.23595	3.02824	7.71573	7.78766	10.0543	8.76707	1.00932	1.30309	1.13626	0.88059	0.000595617	0.0531367	0.912284	0.00163663	0.0869086
An09g01570	An00g00412	hypothetical protein	3.72673	3.35439	3.47289	3.20855	3.28676	3.08868	3.11624	3.15599	3.14271	11.4558	9.49821	8.5888	8.87256	0.829119	0.749735	0.774505	0.0217129	0.00135132	0.0033213	0.0428712	0.00343327	0.00769616
An08g05170	An00g00413	hypothetical protein	3.71119	3.38808	3.67109	4.5108	4.79227	4.19986	4.39255	3.91241	3.97841	12.043	25.1334	19.6465	15.4059	2.08698	1.63137	1.27924	1.34068e-07	1.66791e-05	0.00662975	7.79178e-07	6.29245e-05	0.0142617
An08g11140	An00g00414	hypothetical protein	3.59528	3.46578	3.50759	3.28598	3.27348	3.23408	3.14654	3.34405	3.18135	11.4946	9.71175	9.12806	9.59775	0.844898	0.794119	0.834981	0.0117621	0.0013878	0.00783987	0.0251129	0.00351702	0.0165869
An02g10650	An00g00415	hypothetical protein	2.67861	2.68638	2.63254	2.5228	2.50775	2.59679	2.59814	2.58675	2.62374	6.34599	5.71707	6.05221	6.08494	0.900895	0.953707	0.958864	0.0734705	0.395252	0.449982	0.122238	0.473227	0.528398
An12g01090	An00g00416	hypothetical protein	2.98762	2.88024	2.87327	2.76364	2.83524	2.72517	2.70083	3.04397	2.77571	7.53555	6.96171	6.55685	7.51533	0.923849	0.870122	0.997317	0.200058	0.0328413	0.964302	0.283691	0.0567952	0.971678
An08g03160	An00g00417	hypothetical protein	2.70352	2.38227	2.4142	2.49031	2.4721	2.51581	2.6057	2.52181	2.5149	5.65685	5.58365	5.90017	5.72928	0.98706	1.04301	1.0128	0.856686	0.561364	0.859967	0.893208	0.63101	0.888156
An16g07730	An00g00418	hypothetical protein	3.05572	2.98645	3.01384	2.76871	2.70306	3.00794	2.68264	2.89663	2.83753	8.1042	6.66168	7.1865	7.29588	0.822003	0.886762	0.900259	0.0239834	0.143891	0.197487	0.0467926	0.202545	0.264951
An11g08360	An00g00419	hypothetical protein	2.95885	2.83952	2.78188	2.83881	2.72654	2.81434	2.86335	2.94669	2.67574	7.26058	6.88127	7.15448	7.01874	0.947758	0.985386	0.966691	0.458651	0.837449	0.637921	0.554208	0.873371	0.700309
An08g11130	An00g00420	hypothetical protein	8.45955	8.32529	8.43067	6.43301	6.48168	6.10834	5.85323	6.31477	5.98246	339.007	87.8729	63.1532	70.9442	0.259207	0.186289	0.209271	6.61803e-10	3.22323e-11	8.74367e-11	6.63654e-09	5.80306e-10	1.26359e-09
An15g03440	An00g00421	hypothetical protein	4.27085	4.36969	4.26757	4.13903	4.151	4.14755	4.1309	4.18937	4.04448	19.7352	17.6919	17.621	17.3507	0.896461	0.89287	0.879175	0.108504	0.0971962	0.0628105	0.16984	0.145234	0.100418
An12g10310	An00g00422	hypothetical protein	3.5882	3.54036	3.73817	3.34165	3.45396	3.28498	3.26203	3.28908	3.30161	12.3141	10.54	9.66992	9.81745	0.855927	0.785269	0.79725	0.0296186	0.00203653	0.00327284	0.0560745	0.00494341	0.00759518
An12g10300	An00g00423	hypothetical protein	3.59095	3.45426	3.67314	4.25405	4.40587	4.11424	4.07988	3.66156	3.49378	11.8991	20.1117	17.1134	11.9395	1.69018	1.43821	1.00339	2.00882e-06	0.000108819	0.961682	9.27746e-06	0.000346757	0.969444
An14g07340	An00g00424	hypothetical protein	2.78071	2.86405	2.79715	2.8743	2.77053	2.93425	2.76924	2.75339	2.79069	7.03217	7.07346	7.21871	6.83073	1.00587	1.02653	0.971355	0.914609	0.63285	0.596235	0.936265	0.697302	0.663859
An15g03430	An00g00425	hypothetical protein	4.59094	4.50887	4.50664	4.53586	4.6279	4.46431	4.52564	4.54026	4.39401	23.1909	23.9488	22.5487	22.1178	1.03268	0.972312	0.953731	0.659751	0.70045	0.518283	0.734931	0.758288	0.592438
An08g11110	An00g00426	hypothetical protein	2.90999	2.90398	2.90854	2.81534	2.67645	2.80329	2.90154	2.79252	2.7302	7.50319	6.70807	7.22209	6.78035	0.894028	0.962535	0.903662	0.124333	0.586692	0.161534	0.190275	0.654171	0.224154
An01g10560	An00g00427	hypothetical protein	2.96412	2.95424	2.83734	2.68539	2.74987	2.69387	2.74536	2.67578	2.8197	7.56094	6.57792	6.58699	6.71663	0.869987	0.871187	0.888332	0.0208816	0.0219618	0.0442537	0.0414285	0.0399719	0.0743176
An09g04320	An00g00428	hypothetical protein [deleted ORF]	2.70088	2.83287	2.85179	2.61577	2.60735	2.72865	2.64186	2.66103	2.6164	6.94117	6.11165	6.43195	6.22778	0.880494	0.926638	0.897224	0.0219564	0.146201	0.0456765	0.0432908	0.205136	0.0763347
An02g14580	An00g00429	hypothetical protein	3.10234	3.16061	3.14365	3.11856	3.29574	2.91859	2.9578	3.14003	3.00654	8.78799	9.23524	7.66453	8.41686	1.05089	0.87216	0.957769	0.413053	0.0351813	0.475526	0.509766	0.0604089	0.55333
An09g04310	An00g00430	hypothetical protein	3.08921	2.91897	2.71339	2.90936	2.97199	2.68447	2.78609	2.92338	2.6749	7.50157	7.6777	6.65889	6.96025	1.02348	0.887666	0.927839	0.756824	0.126631	0.325127	0.815028	0.181836	0.40389
An08g03140	An00g00431	hypothetical protein	3.99797	4.02587	3.7423	3.68236	3.66225	3.73178	3.80095	3.80107	3.58285	15.1584	12.7489	13.6078	12.9238	0.841046	0.897708	0.852584	0.0254014	0.142091	0.0371232	0.049143	0.200434	0.0640105
An04g02440	An00g00432	hypothetical protein	3.34366	3.18357	3.33836	3.25196	3.2063	3.20651	3.23963	3.14704	3.1246	9.77116	9.37704	9.3377	8.78973	0.959665	0.955639	0.899559	0.503576	0.461767	0.0987983	0.596538	0.538295	0.147643
An08g09200	An00g00433	hypothetical protein	2.70995	2.7518	2.7187	2.61668	2.72532	2.53732	2.50998	2.73679	2.55872	6.61992	6.36871	5.75036	6.2669	0.962053	0.868645	0.946673	0.48498	0.0201263	0.326643	0.579714	0.03707	0.405449
An08g11100	An00g00434	hypothetical protein	2.58465	2.62072	2.58355	2.57511	2.61735	2.50586	2.45202	2.42594	2.56501	6.04737	6.04706	5.57488	5.63914	0.999947	0.921867	0.932494	0.999247	0.159758	0.223016	0.999423	0.221164	0.293819
An07g04380	An00g00435	hypothetical protein	3.85355	3.79279	3.89733	3.92567	4.29654	3.88099	3.99581	4.01597	3.90647	14.3989	17.2809	15.3312	15.5757	1.20015	1.06475	1.08172	0.0690944	0.51036	0.411782	0.116313	0.583858	0.490834
An07g01660	An00g00436	weak similarity to hypothetical host-specific AK-toxin Akt2 like protein CAB91703.2 - Neurospora crassa	3.54945	3.25826	3.32284	3.27143	3.13297	3.06964	3.22389	3.0328	2.96682	10.388	9.20363	8.8567	7.99894	0.885983	0.852586	0.770014	0.2056	0.101949	0.0121918	0.290167	0.151238	0.0244833
An16g07690	An00g00437	similarity to hypothetical protein B2I10.030 - Neurospora crassa	3.36933	3.20829	3.20226	3.21989	3.16108	3.42424	3.29157	3.49358	3.55184	9.57957	9.12918	10.2525	11.4932	0.952984	1.07025	1.19977	0.47923	0.322637	0.0153068	0.57387	0.399696	0.0297894
An04g02430	An00g00438	hypothetical protein	5.15823	4.56461	5.29087	4.19706	4.17281	4.71455	4.8616	4.52975	4.65922	32.1015	18.1882	27.6283	24.1589	0.566585	0.860655	0.752579	8.79938e-05	0.177979	0.0174311	0.000299772	0.242359	0.0333393
An02g10620	An00g00439	hypothetical protein	6.03674	6.58962	5.88052	3.77434	3.90672	3.03414	3.14064	3.16081	3.10085	71.9518	14.3257	8.49957	8.75936	0.199101	0.118129	0.121739	6.23661e-06	2.18485e-07	2.60875e-07	2.64616e-05	1.21855e-06	1.3993e-06
An07g01650	An00g00440	hypothetical protein	3.97261	4.01989	3.81129	3.79939	3.60896	3.51168	3.61026	3.72787	3.75018	15.2909	13.0337	11.8021	13.3524	0.852384	0.771839	0.873226	0.0378014	0.00221718	0.0721342	0.0692604	0.00533932	0.112848
An07g04370	An00g00441	hypothetical protein	2.74435	2.79681	2.60477	2.65939	2.6606	2.73594	2.6534	2.72203	2.72013	6.56735	6.32031	6.47405	6.59366	0.962383	0.985793	1.00401	0.521135	0.809605	0.94627	0.612927	0.851354	0.957649
An02g14570	An00g00442	hypothetical protein	3.09615	2.9766	3.10461	3.98712	4.31971	4.512	4.42054	4.5839	4.54058	8.33464	17.7952	22.1046	23.625	2.13508	2.65213	2.83455	1.99712e-08	6.90613e-10	2.79892e-10	1.38101e-07	7.75983e-09	3.43908e-09
An15g03410	An00g00443	weak similarity to hypothetical protein B12J7.240 - Neurospora crassa	3.95297	4.1434	4.26483	4.44991	4.71047	4.36994	4.26793	4.16172	4.2402	17.3926	23.9207	19.9585	18.3914	1.37534	1.14753	1.05743	0.000987613	0.0970859	0.483197	0.00273308	0.1451	0.560717
An04g03880	An00g00444	hypothetical protein	3.67335	3.54791	3.5284	4.2306	3.92145	4.06272	4.20731	3.6047	4.06731	11.9855	16.8658	17.5697	14.2808	1.40718	1.46591	1.1915	0.00139292	0.00054566	0.0623494	0.00374003	0.00151222	0.0997947
An13g01850	An00g00445	hypothetical protein	3.01783	2.99439	2.86993	2.8848	2.8346	2.74937	2.77411	3.01013	2.98951	7.7851	7.25865	6.78213	7.999	0.932376	0.871168	1.02748	0.215619	0.0225777	0.623765	0.30172	0.0409012	0.687941
An07g04360	An00g00446	hypothetical protein	6.52167	6.45603	6.69399	8.38974	8.31885	6.66658	6.77933	4.78756	4.96654	94.1722	327.261	105.636	29.3859	3.47513	1.12173	0.312044	3.47213e-12	0.0772754	8.95437e-12	8.30284e-11	0.118936	1.9008e-10
An18g01710	An00g00447	hypothetical protein	3.28621	3.35673	3.33573	3.33032	3.23832	3.38504	3.19127	3.3612	3.35106	10.0298	9.7427	9.76863	10.2399	0.971374	0.973959	1.02095	0.658309	0.687672	0.751856	0.733734	0.746882	0.798855
An09g04290	An00g00448	hypothetical protein	5.16424	4.93709	4.85349	4.69422	4.76356	4.64535	4.61689	4.45356	4.56179	31.6677	26.5178	24.7803	22.7481	0.837377	0.78251	0.718338	0.0315599	0.00516506	0.000517527	0.0592686	0.0112897	0.00143162
An07g01630	An00g00449	hypothetical protein	3.26134	3.13265	3.15767	2.86793	2.89278	2.8766	2.93396	2.89486	2.96036	9.08753	7.3633	7.49164	7.60848	0.810264	0.824387	0.837244	0.0034734	0.00619811	0.01039	0.00854696	0.0132557	0.0212899
An08g03130	An00g00450	hypothetical protein	3.37424	3.2887	3.26737	3.16851	3.17286	3.03851	3.14833	3.14246	2.95485	9.91839	9.00473	8.53517	8.27441	0.907883	0.86054	0.83425	0.1484	0.0319512	0.0121565	0.220959	0.0554616	0.0244265
An08g05130	An00g00451	hypothetical protein	4.04162	3.80678	3.90965	3.58214	3.71578	3.34992	3.68865	3.63605	3.78919	15.1301	12.5443	11.4659	13.1102	0.829096	0.757822	0.866499	0.0581175	0.00845146	0.137356	0.100495	0.0174043	0.195073
An11g10390	An00g00452	hypothetical protein	4.16744	4.20639	4.3521	3.62454	3.4703	3.84452	3.81808	3.82788	3.7355	18.9218	11.6917	14.2343	13.7532	0.617898	0.75227	0.726841	3.27542e-05	0.00342266	0.00146159	0.000121121	0.00786718	0.0036787
An15g03400	An00g00453	hypothetical protein	3.16422	2.93873	3.00267	2.90269	2.6235	2.94421	2.87782	3.04453	2.81052	8.19763	6.78852	7.52146	7.60804	0.828108	0.917516	0.928078	0.0243047	0.269995	0.336343	0.0473385	0.343798	0.415572
An01g02590	An00g00454	hypothetical protein	2.69287	2.65371	2.56673	2.67041	2.71513	2.64035	2.73547	2.66115	2.67454	6.22368	6.46554	6.4438	6.35479	1.03886	1.03537	1.02106	0.500089	0.538158	0.71078	0.593523	0.609471	0.765089
An08g05120	An00g00455	hypothetical protein	2.85883	2.84129	2.86371	2.89467	2.94112	2.8741	3.02219	2.95819	2.90852	7.23308	7.55743	7.71756	7.63885	1.04484	1.06698	1.0561	0.54592	0.375675	0.453981	0.635665	0.453396	0.532379
An09g01510	An00g00456	hypothetical protein	2.65264	2.72934	2.79418	2.65004	2.53734	2.57536	2.70361	2.65269	2.57814	6.61338	6.0364	6.23111	6.128	0.912756	0.942198	0.926607	0.175126	0.367694	0.253003	0.253658	0.445378	0.326922
An02g10600	An00g00457	hypothetical protein	3.13544	3.0109	3.13269	3.18456	3.25573	2.87301	3.11192	3.07608	3.00022	8.53272	9.31881	7.95832	8.21438	1.09213	0.932682	0.962691	0.258037	0.367106	0.619158	0.34866	0.44482	0.684101
An01g10530	An00g00458	hypothetical protein	3.46375	3.29673	3.08822	3.13318	3.02221	3.19204	2.92944	2.90403	3.09523	9.7331	8.44266	8.344	7.99796	0.867417	0.857281	0.821728	0.0880482	0.0669862	0.0237645	0.142335	0.105395	0.0436448
An02g10590	An00g00459	hypothetical protein	3.20569	2.84551	3.01989	2.99922	3.03862	3.11477	2.94543	2.74697	3.14226	8.13248	8.1056	8.16866	7.6987	0.996695	1.00445	0.94666	0.970629	0.96063	0.544714	0.978533	0.970972	0.617254
An08g03110	An00g00460	hypothetical protein	2.8011	2.92099	2.98975	2.78023	2.75489	2.69134	2.68506	2.7809	2.77851	7.48471	6.80954	6.4451	6.86711	0.909793	0.861102	0.917485	0.178189	0.0413252	0.217605	0.257563	0.0694663	0.287801
An03g06070	An00g00461	hypothetical protein	3.60888	3.53556	3.74775	3.4659	3.34237	3.46222	3.34654	3.41644	3.41354	12.3868	10.5864	10.5881	10.6663	0.854649	0.854792	0.861103	0.0256193	0.0257518	0.0322868	0.0495011	0.0458498	0.0568268
An15g03380	An00g00462	hypothetical protein	3.18365	3.15699	3.22466	3.20041	2.95831	3.15671	3.04388	3.22724	3.34245	9.11618	8.45241	8.57593	9.74624	0.927188	0.940738	1.06911	0.275164	0.374446	0.332532	0.367262	0.452148	0.411591
An01g10520	An00g00463	hypothetical protein	4.6497	4.6592	4.56352	4.33629	4.39978	4.44026	4.55477	4.78623	4.46365	24.6606	20.6495	22.5885	24.6744	0.837347	0.915973	1.00056	0.0275913	0.24552	0.993987	0.0527216	0.317488	0.995096
An14g03480	An00g00464	hypothetical protein	4.32149	4.33165	4.46702	4.80318	4.82559	4.7934	4.72896	4.57488	4.51142	20.7263	28.1368	27.118	23.3144	1.35754	1.30839	1.12487	0.000491892	0.0014331	0.107268	0.00145079	0.00362002	0.158036
An09g04270	An00g00465	hypothetical protein	3.21654	3.0104	2.92174	3.10606	2.98813	2.83639	2.96314	3.12671	2.87618	8.2796	8.26544	7.46304	8.00802	0.99829	0.901378	0.967199	0.982898	0.206256	0.677105	0.987983	0.274635	0.73552
An16g07670	An00g00466	hypothetical protein	3.52732	3.17303	3.21191	2.91972	3.01839	3.00107	2.92182	3.04269	2.95136	9.87708	7.83025	7.78902	7.98352	0.79277	0.788595	0.808287	0.00413582	0.0035371	0.00734012	0.00999929	0.0081089	0.0156359
An09g04260	An00g00467	hypothetical protein	4.7053	4.31059	4.71529	4.11645	4.40231	4.00011	4.27162	4.19037	4.16217	23.8689	19.1515	17.58	18.0793	0.802361	0.736525	0.757444	0.0727947	0.0172665	0.0280028	0.121258	0.0324477	0.0503176
An07g04350	An00g00468	hypothetical protein	4.07984	3.91422	4.0666	7.60036	7.326	5.68296	5.72915	5.25388	5.44529	16.2259	176.458	52.2027	40.7743	10.8751	3.21726	2.51292	3.87535e-15	9.69263e-11	2.49233e-09	3.87133e-13	1.45953e-09	2.28624e-08
An07g01610	An00g00469	hypothetical protein	2.9265	2.92812	2.79084	2.70582	2.74775	2.74555	2.83189	2.84053	2.63962	7.37079	6.6198	6.91017	6.68104	0.898112	0.937506	0.90642	0.144417	0.369417	0.179468	0.215977	0.447001	0.244719
An07g04340	An00g00470	hypothetical protein	3.22006	3.09799	3.13728	3.07292	3.39595	3.18443	3.12135	3.09257	2.99816	8.88749	9.41156	8.89435	8.25555	1.05897	1.00077	0.928896	0.397777	0.99079	0.280201	0.49471	0.992991	0.356339
An04g02390	An00g00471	hypothetical protein	3.57508	3.31537	3.30262	3.12242	3.06347	2.97782	3.21057	3.55347	3.62692	10.5392	8.53237	8.53974	12.0436	0.809586	0.810286	1.14274	0.0165902	0.016959	0.108601	0.0339796	0.0319946	0.159582
An08g05110	An00g00472	hypothetical protein	2.86953	2.78128	2.7701	2.52756	2.78494	2.69014	2.64751	2.63526	2.71094	6.99812	6.30391	6.35911	6.37799	0.9008	0.908689	0.911386	0.11067	0.140994	0.152802	0.172594	0.199129	0.213731
An08g03100	An00g00473	hypothetical protein	3.0996	2.98972	3.10913	2.83293	2.92341	2.76878	2.76005	2.83956	2.7903	8.37536	7.35218	6.79472	7.03684	0.877835	0.811276	0.840184	0.0202302	0.000849	0.00347168	0.0402789	0.00224937	0.00800747
An03g06780	An00g00474	hypothetical protein	2.89469	3.05438	3.00052	2.94617	2.84888	2.78426	2.928	2.88172	2.88277	7.90738	7.45147	7.2407	7.37297	0.942344	0.915689	0.932416	0.329821	0.156177	0.253843	0.426381	0.21685	0.327826
An12g10260	An00g00475	hypothetical protein	3.39178	3.16809	3.334	3.16254	3.06754	3.20261	2.9793	3.10373	3.09589	9.83521	8.66405	8.52059	8.57306	0.880922	0.866336	0.87167	0.0576087	0.0344656	0.0417171	0.0997756	0.0592819	0.0706771
An11g10360	An00g00476	hypothetical protein	3.49242	3.44885	3.2778	3.55112	3.18908	3.01254	3.00765	3.37181	3.02522	10.6027	10.3396	8.0562	9.18014	0.975184	0.759827	0.865833	0.763555	0.00453755	0.0998658	0.820256	0.0100963	0.149127
An09g04240	An00g00477	similarity to hypothetical protein CAD37005.1 - Neurospora crassa	2.92077	2.89762	2.83997	3.29779	3.07574	4.36959	4.14162	4.27285	4.77064	7.3928	9.10568	19.1014	22.971	1.2317	2.58378	3.10722	0.0791042	4.34223e-07	4.61372e-08	0.130248	2.26824e-06	2.96878e-07
An12g01050	An00g00478	hypothetical protein	3.03525	2.92135	3.03519	3.00517	2.8873	2.90356	2.90892	2.96509	2.96726	7.98485	7.70736	7.49661	7.81461	0.965248	0.938855	0.97868	0.546738	0.288891	0.712375	0.636406	0.363819	0.766475
An04g02370	An00g00479	hypothetical protein	3.37536	3.25813	3.39097	3.36292	3.2415	3.55738	3.38573	3.70392	3.4492	10.1365	9.86426	11.0928	11.9303	0.973143	1.09434	1.17697	0.725462	0.254765	0.0494549	0.78966	0.327234	0.0816891
An02g00690	An00g00480	hypothetical protein	2.97453	3.28392	3.28528	2.88628	2.86361	2.9986	2.91517	2.94665	2.86677	9.07089	7.33574	7.76447	7.49908	0.808712	0.855976	0.826718	0.00497212	0.0290546	0.00993644	0.0117571	0.0510289	0.0204543
An13g01820	An00g00481	hypothetical protein	2.82956	2.96261	2.81513	2.82543	2.72009	2.6404	2.73094	2.74758	2.77152	7.30609	6.83415	6.43379	6.77185	0.935404	0.880606	0.926877	0.24911	0.0377045	0.192931	0.338692	0.0641977	0.260061
An01g02530	An00g00482	hypothetical protein	2.52275	2.34448	2.42072	2.44268	2.37499	2.40055	2.30755	2.26106	2.33168	5.38638	5.31046	5.11258	4.91221	0.985906	0.949169	0.911968	0.799011	0.35607	0.113554	0.849086	0.433513	0.165676
An07g01600	An00g00483	hypothetical protein	4.26181	3.90625	4.02486	3.65521	3.77145	3.79144	3.94588	3.75034	3.65043	16.7293	13.1167	14.6077	12.9995	0.784054	0.87318	0.777048	0.0191595	0.163389	0.0158016	0.0384316	0.22552	0.0306205
An03g06770	An00g00484	hypothetical protein	5.48569	5.36719	5.40671	5.36445	5.35336	5.65172	5.42629	5.64606	5.74288	42.8096	41.0385	46.4949	51.7854	0.958627	1.08609	1.20967	0.541798	0.241466	0.0133644	0.631706	0.312737	0.0264809
An14g07280	An00g00485	weak similarity to hypothetical protein K07E12.1 - Caenorhabditis elegans	3.17928	3.26884	3.20005	3.25457	3.18943	3.05171	3.21877	3.03553	2.98113	9.29245	9.33079	8.78622	8.04632	1.00413	0.945523	0.865899	0.948728	0.387913	0.0375592	0.962235	0.465783	0.0646029
An07g01590	An00g00486	hypothetical protein	3.5234	3.22137	3.52343	3.33592	3.30711	3.34929	3.24813	3.27755	3.18663	10.7237	9.99714	9.84036	9.39631	0.932245	0.917625	0.876217	0.38562	0.290883	0.11335	0.482983	0.3658	0.165431
An01g12320	An00g00487	strong similarity to possible transcription factor CAF32142.1 - Aspergillus fumigatus	4.59796	5.03937	4.94103	5.26061	5.04867	5.7507	5.24232	5.55414	5.59863	29.0296	35.6207	45.1455	47.7154	1.22705	1.55515	1.64368	0.0563144	0.000476821	0.000161373	0.0978612	0.00133995	0.000490004
An07g03350	An00g00488	hypothetical protein	3.19834	3.15896	2.99096	2.9231	3.10696	2.8615	2.87624	2.95486	2.83285	8.67033	8.08379	7.3049	7.43256	0.932351	0.842518	0.857241	0.307087	0.0208928	0.0347944	0.401894	0.0382903	0.060502
An08g05090	An00g00489	hypothetical protein	2.93968	3.00591	2.93698	2.60586	2.73225	2.82058	2.81851	2.7901	2.76528	7.78585	6.36012	7.0594	6.85753	0.816882	0.906696	0.880768	0.00492377	0.130418	0.0558643	0.0116546	0.186507	0.0908071
An08g11020	An00g00490	hypothetical protein	3.85318	4.06095	3.90784	3.72401	3.86033	3.64452	3.67592	3.54668	3.60428	15.3552	13.8535	12.6426	11.9214	0.902198	0.823341	0.776373	0.107482	0.00567726	0.000790632	0.168619	0.0122674	0.00210951
An08g05080	An00g00491	strong similarity to hypothetical protein CAE47974.1 - Aspergillus fumigatus	5.12616	5.36458	5.03568	5.14059	5.38658	5.7095	5.53225	6.11052	5.90655	36.1387	38.4146	49.2098	64.3797	1.06298	1.36169	1.78146	0.432058	0.0010317	1.8141e-06	0.528373	0.00268711	8.02591e-06
An01g02520	An00g00492	hypothetical protein	5.41977	5.20395	5.16386	4.96605	5.03675	5.07979	5.08176	4.90512	4.85662	38.3865	32.0311	33.8428	29.4638	0.834435	0.881633	0.767556	0.00989602	0.0573872	0.000630719	0.0216407	0.0925406	0.00171223
An04g06110	An00g00493	hypothetical protein	3.45802	3.23503	3.33327	3.35883	3.36847	3.53591	3.54406	3.7122	3.66257	10.1408	10.2934	11.6317	12.8829	1.01504	1.14701	1.2704	0.835834	0.0722754	0.00426073	0.877419	0.112278	0.00958618
An07g07950	An00g00494	hypothetical protein	2.75663	2.49114	2.62853	2.86773	3.03245	2.90114	2.86556	2.74563	2.83696	6.1707	7.72797	7.37863	6.92253	1.25237	1.19575	1.12184	0.00406075	0.016618	0.103002	0.00985016	0.0314573	0.152928
An11g01820	An00g00495	hypothetical protein	3.79663	3.77082	3.75751	3.62634	3.76078	3.6448	3.62911	3.6769	3.68578	13.6894	12.9381	12.4404	12.829	0.945121	0.908762	0.937153	0.382674	0.148468	0.317461	0.479679	0.207775	0.396302
An11g06710	An00g00496	hypothetical protein	3.50703	3.30977	3.52418	3.70274	3.7824	3.75337	3.77876	3.7184	3.92358	10.9056	13.3852	13.605	14.1329	1.22738	1.24753	1.29594	0.00493935	0.00289999	0.000843215	0.0116875	0.00678849	0.00223913
An01g10510	An00g00497	hypothetical protein	4.06214	3.96171	3.86531	3.7977	3.70257	3.6836	3.57318	3.7863	3.77287	15.5954	13.4556	12.3667	13.7331	0.862792	0.792969	0.880583	0.0251479	0.00143061	0.0487962	0.0487384	0.00361504	0.0808492
An01g02510	An00g00498	hypothetical protein	6.36947	6.60056	6.62553	6.61139	6.72622	6.74752	6.79205	6.31832	6.61373	92.5302	101.745	109.121	88.4029	1.09958	1.1793	0.955396	0.180739	0.0278635	0.509795	0.260844	0.0491281	0.584647
An01g01890	An00g00499	hypothetical protein	3.64981	3.75057	3.56809	3.20836	3.057	3.01769	3.14875	3.30761	3.07037	12.607	8.77063	8.47503	9.11971	0.695694	0.672246	0.723383	6.33804e-05	2.47545e-05	0.000193235	0.000221933	9.0086e-05	0.000578713
An08g11000	An00g00500	hypothetical protein	3.87317	3.91116	3.92348	3.68551	3.64846	3.74013	3.61427	3.57819	3.79153	14.9555	12.702	12.7923	12.8604	0.849322	0.855357	0.859911	0.0356886	0.043225	0.0498249	0.0659769	0.0721471	0.0821935
An01g10500	An00g00501	hypothetical protein	3.38187	3.43026	3.454	3.31501	3.23459	3.10282	3.21485	3.19337	3.13048	10.7186	9.67863	8.9311	8.95023	0.902978	0.833236	0.835021	0.0529694	0.00196087	0.00214354	0.0927975	0.00478081	0.00522222
An15g03320	An00g00502	hypothetical protein	2.56789	2.76411	2.71412	2.33039	2.56682	2.4636	2.62291	2.58697	2.56447	6.41763	5.45887	5.82901	5.96168	0.850605	0.908282	0.928953	0.0702034	0.26408	0.388	0.11784	0.33733	0.467395
An09g04200	An00g00503	hypothetical protein	2.59633	2.63463	2.55186	3.02543	3.03556	2.5186	2.39242	2.6349	2.54467	6.03884	8.17091	5.48506	6.02009	1.35306	0.908298	0.996895	0.00110809	0.217826	0.967348	0.00304003	0.287713	0.973822
An07g04310	An00g00504	hypothetical protein	4.08244	3.64859	3.8432	3.58659	3.54585	3.29519	3.45189	3.63785	3.48372	14.5009	11.8451	10.3643	11.8005	0.816852	0.71473	0.813778	0.0142856	0.000360874	0.0128805	0.0298137	0.0010366	0.025643
An07g01570	An00g00505	hypothetical protein	3.0339	2.93091	3.00831	2.71865	2.87312	2.57632	2.69274	2.66927	2.81042	7.95049	6.94455	6.20973	6.67998	0.873475	0.78105	0.840197	0.0323853	0.000646536	0.00843067	0.0605989	0.00176132	0.017687
An11g06700	An00g00506	hypothetical protein	2.82238	2.6711	2.76224	2.92332	2.83108	2.67662	2.5676	2.75962	2.77699	6.73609	7.34723	6.15649	6.81308	1.09073	0.913957	1.01143	0.183232	0.168889	0.857428	0.263816	0.231923	0.886319
An15g03310	An00g00507	hypothetical protein	3.77862	3.80922	3.69229	3.55485	3.47969	3.52327	3.5183	3.36335	3.44003	13.5483	11.45	11.4779	10.5684	0.845119	0.847181	0.780054	0.0342687	0.0365697	0.00372682	0.0637225	0.0625091	0.0085068
An09g01470	An00g00508	hypothetical protein	3.45514	3.0158	2.98386	3.18752	3.07946	3.06547	2.97561	3.03379	3.12295	8.88642	8.77555	8.11471	8.44658	0.987524	0.913159	0.950505	0.892579	0.336263	0.586893	0.921633	0.413828	0.655233
An02g10540	An00g00509	hypothetical protein	3.33715	3.15158	3.12976	3.07711	3.32551	3.16102	3.17087	3.09624	3.18962	9.22894	9.19793	8.9752	8.83318	0.99664	0.972506	0.957117	0.961515	0.690208	0.532585	0.971656	0.749055	0.606261
An02g10530	An00g00510	hypothetical protein	3.99054	3.86124	3.87839	3.41965	3.57009	3.40419	3.46993	3.57013	3.56631	15.0329	11.2735	10.8307	11.8616	0.749923	0.720467	0.789039	0.00042495	0.000126459	0.00209413	0.00126832	0.000398881	0.005117
An01g08510	An00g00511	hypothetical protein	7.36168	7.69218	7.5334	6.46891	6.16433	6.40422	6.18531	5.6235	5.67276	184.706	79.7061	78.5077	50.1485	0.431529	0.425041	0.271504	4.16645e-06	3.3898e-06	1.81012e-08	1.82139e-05	1.48002e-05	1.29401e-07
An02g10520	An00g00512	hypothetical protein	3.02519	3.11955	3.18509	3.35696	3.42118	3.5395	3.38901	3.49396	3.50643	8.6335	10.4764	11.0369	11.3152	1.21346	1.27838	1.31062	0.0200793	0.00489808	0.00248097	0.0400241	0.0108006	0.00594592
An01g09600	An00g00513	hypothetical protein	3.55827	3.57121	3.47535	3.78445	3.63873	4.17368	4.24893	4.0096	4.04271	11.5911	13.1009	18.5237	16.2927	1.13025	1.5981	1.40562	0.0279133	1.53531e-07	7.10471e-06	0.0532713	8.89702e-07	2.80519e-05
An14g05740	An00g00514	hypothetical protein	2.95616	2.74707	2.81378	3.32085	3.2871	2.9199	2.83366	2.93997	2.87491	7.15525	9.87635	7.34508	7.50285	1.38029	1.02653	1.04858	0.000552556	0.725897	0.52736	0.00161372	0.780281	0.601004
An14g07250	An00g00515	hypothetical protein	3.07571	2.92167	3.06221	2.88192	2.81127	2.75777	2.83436	2.86582	2.84064	8.1109	7.19301	6.94543	7.22617	0.886833	0.856308	0.890921	0.0482962	0.0142021	0.0563667	0.0858143	0.0273504	0.091528
An16g06700	An00g00516	hypothetical protein	3.10016	2.73374	2.80321	2.76807	2.6916	2.78468	2.80333	2.68174	2.72778	7.35659	6.63379	6.93551	6.5195	0.901748	0.942762	0.886212	0.160133	0.412549	0.104955	0.235477	0.49016	0.155235
An02g14480	An00g00517	hypothetical protein	3.01159	3.02281	3.07759	3.06043	3.03085	3.04315	3.06057	3.0328	3.12956	8.2097	8.25715	8.29278	8.46305	1.00578	1.01012	1.03086	0.905367	0.835561	0.533445	0.930237	0.871833	0.606993
An01g10480	An00g00518	strong similarity to FLO11 gene expression regulator At03 from patent WO200257456-A2 - Unclassified organism	2.97659	3.01937	2.96558	2.78204	2.75654	2.76244	2.76213	2.68599	2.81208	7.92923	6.81774	6.7847	6.72268	0.859824	0.855657	0.847835	0.0366237	0.0317587	0.0241883	0.0674471	0.0551616	0.044295
An02g03690	An00g00519	hypothetical protein	4.05994	3.86545	3.94769	3.82647	3.78351	5.1694	5.09211	6.85257	6.57439	15.5376	13.9771	35.0357	104.944	0.899564	2.25489	6.75421	0.216897	7.25964e-08	6.14281e-13	0.303236	4.51959e-07	2.1376e-11
An15g03300	An00g00520	hypothetical protein	4.26435	4.18809	4.44661	4.53758	4.77128	3.74125	4.19166	4.07913	3.91787	19.694	25.1839	15.6322	15.9834	1.27876	0.793758	0.811586	0.0575001	0.0723771	0.101006	0.0996122	0.112381	0.150508
An11g01780	An00g00521	hypothetical protein	3.3031	3.39393	3.22079	3.61945	3.55966	3.46597	3.50949	3.43071	3.42718	9.8898	12.0383	11.2179	10.77	1.21724	1.13429	1.089	0.00748643	0.0658499	0.198989	0.0168779	0.1039	0.266685
An04g02330	An00g00522	hypothetical protein	3.91707	3.86116	4.01514	3.53186	3.38829	3.45004	3.39489	3.46768	3.3239	15.2541	11.0049	10.7217	10.5253	0.721439	0.702875	0.689999	0.00017452	8.25341e-05	4.91471e-05	0.000561619	0.000270899	0.000164912
An01g02490	An00g00523	hypothetical protein	2.53785	2.52061	2.55692	2.68912	2.54989	2.46235	2.46877	2.41139	2.55142	5.80968	6.14537	5.52342	5.58441	1.05778	0.950726	0.961225	0.323024	0.372481	0.482824	0.419294	0.450202	0.560377
An02g10510	An00g00524	hypothetical protein	2.75851	2.5874	2.60064	2.70081	2.64187	2.60145	2.54671	2.53238	2.5376	6.27167	6.3702	5.95491	5.79572	1.01571	0.949493	0.924111	0.789418	0.380456	0.189195	0.840748	0.457942	0.255887
An02g10500	An00g00525	hypothetical protein	2.67732	2.65422	2.73396	2.72024	2.73814	2.64951	2.65954	2.79387	2.73231	6.44642	6.63082	6.2964	6.7885	1.0286	0.976728	1.05306	0.653933	0.707884	0.414994	0.729553	0.764443	0.494031
An11g00520	An00g00526	hypothetical protein	3.06934	3.19211	3.02219	3.04606	2.96879	3.01235	2.82068	3.1221	2.97618	8.54183	8.04128	7.55018	8.27719	0.9414	0.883906	0.969018	0.429743	0.118318	0.678262	0.526324	0.171732	0.73649
An12g05550	An00g00527	hypothetical protein	4.65069	4.67002	4.66703	5.27382	5.21019	4.81403	4.67401	4.6031	4.55454	25.3266	37.8443	26.7974	23.898	1.49425	1.05808	0.943594	3.71739e-06	0.328986	0.315863	1.63942e-05	0.406302	0.394553
An15g03290	An00g00528	hypothetical protein	2.7483	2.8104	2.71572	2.82646	3.10358	2.5976	2.63715	2.67604	2.6661	6.76524	7.80836	6.13633	6.36902	1.15419	0.907038	0.941433	0.0358066	0.137042	0.346273	0.0661514	0.194509	0.42551
An11g08230	An00g00529	hypothetical protein	3.37114	3.54078	3.48358	3.27749	3.19223	3.12521	3.15575	3.11691	3.15858	11.0438	9.41433	8.81817	8.80148	0.852452	0.798471	0.796959	0.03717	0.0057539	0.00544549	0.0682672	0.0124148	0.0119493
An06g01940	An00g00530	hypothetical protein	2.66123	2.70002	2.68908	2.68735	2.82262	2.77992	2.73743	2.7892	2.85611	6.42388	6.75045	6.76772	7.07463	1.05084	1.05353	1.1013	0.331458	0.307972	0.0700426	0.427943	0.383818	0.110056
An08g09130	An00g00531	hypothetical protein	4.08727	4.00058	4.15564	3.69387	3.71668	3.66871	3.56137	3.78751	3.53281	16.926	13.0436	12.2528	12.642	0.770629	0.723905	0.746902	0.00404909	0.000781638	0.00177167	0.00982699	0.0020899	0.00438574
An07g03310	An00g00532	hypothetical protein	2.72061	2.68776	2.64728	2.70774	2.7263	2.69623	2.63373	2.6459	2.69642	6.43177	6.57514	6.34218	6.36941	1.02229	0.986072	0.990305	0.720441	0.819652	0.874118	0.785586	0.85882	0.898923
An01g02480	An00g00533	hypothetical protein	3.381	3.52375	3.52471	3.40472	3.2957	3.34077	3.21886	3.35711	3.387	11.1308	10.198	9.71229	10.3536	0.916195	0.872561	0.930174	0.143714	0.0298563	0.221249	0.215087	0.0522794	0.291875
An08g05040	An00g00534	hypothetical protein [deleted ORF]	3.0021	2.95648	3.20699	3.02246	2.93373	3.20428	2.84723	2.94121	2.87561	8.31197	7.87945	8.14409	7.50789	0.947964	0.979803	0.903262	0.53314	0.810829	0.243546	0.623847	0.852257	0.316565
An12g05540	An00g00535	hypothetical protein	3.36715	3.10329	3.15368	3.30798	3.14995	3.08117	3.11464	3.03052	3.00672	9.24095	9.37595	8.56175	8.10392	1.01461	0.926501	0.876957	0.874378	0.41071	0.166411	0.907529	0.488265	0.229805
An08g03050	An00g00536	hypothetical protein	2.86565	2.95791	3.04592	2.86471	2.71523	2.79842	2.61338	2.81587	2.82086	7.76235	6.91615	6.52465	7.05361	0.890987	0.840551	0.908696	0.117658	0.024774	0.188552	0.181628	0.0443345	0.255142
An03g03790	An00g00537	hypothetical protein	2.9361	2.824	2.82663	2.8339	2.79445	2.76285	2.66969	2.7511	2.75925	7.27147	7.03317	6.57173	6.75136	0.967229	0.90377	0.928473	0.548278	0.0822403	0.191742	0.637667	0.125555	0.258732
An02g00650	An00g00538	hypothetical protein	2.83075	2.7503	2.75654	2.66363	2.74768	2.77087	2.6576	2.72563	2.59498	6.86471	6.52353	6.56245	6.32169	0.9503	0.955968	0.920896	0.36989	0.426903	0.15606	0.466624	0.504132	0.217507
An02g00640	An00g00539	hypothetical protein	2.9601	3.03975	2.93975	2.88086	3.03375	2.86905	2.86261	2.96559	2.93847	7.88913	7.76672	7.28954	7.73839	0.984483	0.923997	0.980893	0.773883	0.160308	0.723221	0.828551	0.221815	0.775557
An08g10960	An00g00540	hypothetical protein	4.77558	4.43412	4.66308	4.12237	4.28426	3.97048	3.90398	4.14068	4.21858	24.6627	18.4214	15.3188	18.1215	0.746936	0.621132	0.734775	0.0010714	9.17573e-06	0.000679698	0.00294631	3.6528e-05	0.00183416
An07g07920	An00g00541	hypothetical protein	3.27472	3.28138	3.14751	3.25524	3.13972	3.14263	3.09987	3.22705	3.23977	9.41224	9.17357	8.7014	9.40486	0.974642	0.924477	0.999216	0.632246	0.156387	0.988289	0.710743	0.217034	0.990443
An12g05530	An00g00542	hypothetical protein	3.69407	3.45301	3.54232	3.60325	3.29892	3.35533	3.57477	3.53215	3.48673	11.8198	10.9365	11.0429	11.388	0.925272	0.934272	0.963463	0.316349	0.378486	0.626414	0.412049	0.456238	0.690264
An16g06000	An00g00543	hypothetical protein	3.40829	3.16572	3.26707	3.14955	3.08677	3.02334	3.23265	3.19665	3.03275	9.71598	8.6828	8.74219	8.662	0.893661	0.899774	0.891521	0.194704	0.221603	0.185893	0.277505	0.291738	0.252154
An14g05720	An00g00544	hypothetical protein	2.7565	2.89622	2.86634	2.77933	2.8515	2.75555	2.89383	2.76026	2.90304	7.15865	7.03921	7.08461	7.1189	0.983316	0.989657	0.994447	0.765402	0.853565	0.921222	0.821735	0.885993	0.938395
An01g10460	An00g00545	similarity to hypothetical protein CAD21056.1 - Neurospora crassa	5.94695	6.138	6.11344	7.00496	6.64969	6.77934	6.70399	6.8664	6.61056	67.0019	113.561	107.015	106.779	1.6949	1.59719	1.59367	1.44883e-05	5.14361e-05	5.3988e-05	5.74644e-05	0.000175455	0.000179562
An02g03660	An00g00546	hypothetical protein	4.13388	4.05904	4.21991	4.1722	4.41635	4.61938	4.46377	4.2299	4.13959	17.6013	19.6203	23.289	18.1859	1.11471	1.32314	1.03321	0.232117	0.00596607	0.712938	0.319769	0.0128103	0.766999
An02g00630	An00g00547	hypothetical protein	2.96588	2.85129	2.97716	2.69094	2.64716	2.67466	2.69593	2.68897	2.77821	7.62873	6.3601	6.43211	6.65109	0.833703	0.843142	0.871848	0.00377435	0.00581	0.0206746	0.00921616	0.0125117	0.0386912
An16g07590	An00g00548	hypothetical protein	3.92373	3.61719	3.80118	3.77679	3.81816	4.03121	3.65905	3.70662	3.62905	13.7437	13.9044	14.3714	12.7095	1.0117	1.04568	0.924751	0.887434	0.588414	0.348257	0.91754	0.65583	0.427423
An01g02470	An00g00549	hypothetical protein	3.34436	3.34128	3.3894	2.89472	3.30701	3.22591	3.14063	3.29808	3.25184	10.2556	8.57934	9.08364	9.67968	0.836548	0.885721	0.943839	0.0376278	0.141413	0.470706	0.0689786	0.199639	0.548451
An12g05520	An00g00550	hypothetical protein	2.70479	2.59156	2.61257	2.47712	2.44977	2.76796	2.59862	2.58579	2.71841	6.21738	5.51534	6.42318	6.28581	0.887084	1.0331	1.01101	0.113092	0.653551	0.879705	0.175841	0.716443	0.903392
An18g05790	An00g00551	hypothetical protein	4.33488	4.64865	4.22939	6.66719	6.4045	6.05052	6.20446	5.28864	5.76638	21.1753	92.7866	69.913	46.1261	4.38184	3.30164	2.1783	2.44157e-07	3.1802e-06	0.000280368	1.34788e-06	1.39679e-05	0.000814892
An02g03650	An00g00552	hypothetical protein	4.36853	4.19838	4.34824	4.44904	4.30857	4.38417	4.23855	4.62115	4.57887	19.7674	20.8043	19.8541	24.2516	1.05246	1.00439	1.22685	0.4685	0.950049	0.00965338	0.563869	0.962392	0.0199588
An16g05980	An00g00553	hypothetical protein	3.10261	3.23716	3.24391	3.49134	3.34094	3.43552	3.20567	3.21684	3.19516	9.155	10.6748	9.99077	9.22789	1.16601	1.09129	1.00796	0.0759184	0.294763	0.922755	0.125772	0.369931	0.939326
An08g10950	An00g00554	hypothetical protein	2.93819	2.81386	2.8002	2.73466	2.92372	2.78141	2.89032	2.91212	2.72241	7.21374	7.10676	7.13972	7.04826	0.985169	0.989739	0.97706	0.833796	0.88478	0.744761	0.875607	0.910428	0.793304
An15g03270	An00g00555	hypothetical protein	3.32048	3.08702	2.99638	2.82326	2.66661	2.80126	2.69717	2.83734	2.81701	8.78246	6.7036	6.7235	7.09682	0.763294	0.76556	0.808068	0.0028365	0.00307143	0.013052	0.00710853	0.007142	0.0259427
An09g04160	An00g00556	hypothetical protein	2.99797	2.9539	3.02094	2.84834	2.91349	2.86657	2.66798	2.85013	2.85438	7.9499	7.36616	6.8082	7.22128	0.926573	0.856388	0.908349	0.284511	0.0396967	0.182285	0.377971	0.0670835	0.247981
An08g05020	An00g00557	hypothetical protein	3.40747	3.56148	3.63782	3.39538	3.30532	3.38754	3.48349	3.46288	3.46021	11.5963	10.199	10.8192	11.0161	0.879505	0.932986	0.949971	0.0958004	0.351713	0.487808	0.153003	0.429666	0.564709
An11g08210	An00g00558	hypothetical protein	3.49542	3.58055	3.53517	3.32902	3.24923	3.18389	3.33909	3.40487	3.34133	11.608	9.77519	9.58972	10.3611	0.842108	0.826131	0.892581	0.00710378	0.00350673	0.0567776	0.0161347	0.00804719	0.0920582
An07g06290	An00g00559	hypothetical protein	3.12517	2.91404	2.78704	2.8244	3.03349	3.00016	2.86174	3.04418	2.85008	7.6852	7.61552	7.62613	7.71213	0.990933	0.992314	1.0035	0.904649	0.919167	0.963297	0.929985	0.937261	0.970792
An15g01730	An00g00560	hypothetical protein	3.54285	3.4625	3.37716	3.37039	3.37018	3.38892	3.49145	3.47057	3.46	11.0107	10.3409	10.8542	11.0447	0.939164	0.985788	1.00309	0.383754	0.840558	0.965398	0.480812	0.876001	0.972488
An07g00770	An00g00561	hypothetical protein	3.29797	3.11493	3.07935	2.96889	3.02618	2.89027	2.98041	3.05007	2.99463	8.96363	7.98635	7.64937	8.12488	0.890973	0.853378	0.906427	0.22498	0.102862	0.29839	0.311886	0.152414	0.375647
An01g10440	An00g00562	hypothetical protein	2.29422	2.33063	2.28621	2.25517	2.35342	2.33465	2.4755	2.35265	2.34226	4.93718	4.93927	5.29663	5.08927	1.00042	1.07281	1.0308	0.993516	0.189873	0.561851	0.995424	0.255915	0.633336
An07g07900	An00g00563	hypothetical protein	3.57179	3.38635	3.50267	3.16734	3.31964	3.32892	3.23463	3.37021	3.28729	11.2117	9.47081	9.72551	10.0474	0.844725	0.867442	0.896151	0.0313916	0.0637318	0.143285	0.0589763	0.100979	0.202282
An01g12260	An00g00564	hypothetical protein	4.09076	3.63631	3.67139	3.48807	3.41355	3.42228	3.3697	3.3974	3.41722	13.9239	10.9345	10.5268	10.6097	0.785304	0.756023	0.761977	0.0216274	0.0096617	0.0114257	0.0427203	0.0195597	0.0231141
An07g07890	An00g00565	hypothetical protein	2.52548	2.57561	2.48022	2.33488	2.36309	2.38432	2.36968	2.30353	2.42516	5.76412	5.09466	5.19457	5.1492	0.883856	0.901189	0.893318	0.0194839	0.0434038	0.0303494	0.0389962	0.0724034	0.0539326
An02g00600	An00g00567	hypothetical protein	3.07965	3.20093	3.13465	3.04321	3.08227	3.09536	3.03558	2.96795	2.92013	8.80552	8.3556	8.37141	7.69564	0.948905	0.9507	0.873956	0.468412	0.484312	0.0756788	0.563811	0.559597	0.117486
An15g03250	An00g00568	hypothetical protein	3.39435	3.16496	2.99853	3.01311	3.0031	2.83045	2.94483	2.89136	2.8178	9.10052	8.04506	7.40059	7.23292	0.884022	0.813205	0.794782	0.0878541	0.00801723	0.00402907	0.142162	0.0166153	0.00911428
An04g02290	An00g00569	hypothetical protein	4.11634	3.78981	3.90337	3.68588	3.80382	3.74431	3.78466	3.98137	3.82708	15.3111	13.4064	13.5901	14.9723	0.875599	0.887599	0.977869	0.0879249	0.122059	0.762349	0.14222	0.176293	0.807489
An09g01400	An00g00570	hypothetical protein	3.18377	3.53823	3.38576	3.02437	2.98716	3.04289	3.00182	3.08543	3.13087	10.3335	8.03204	8.12491	8.62277	0.777283	0.786271	0.83445	0.00388396	0.00533111	0.0268347	0.00945082	0.0116073	0.0485126
An15g03240	An00g00571	weak similarity to hypothetical retrotransposon protein AAK72287.1 - Oryza sativa	3.71686	3.7688	3.67657	3.35494	3.27025	3.37627	3.45073	3.61909	3.57166	13.1842	9.93551	10.6553	12.0869	0.75359	0.808185	0.91677	2.65944e-05	0.000427005	0.0848845	0.000100196	0.00121139	0.129535
An01g10420	An00g00572	hypothetical protein	3.55852	3.41084	3.6015	3.17465	3.10933	3.20666	3.05508	3.07459	3.19443	11.5005	8.82742	8.75965	8.78176	0.767571	0.761678	0.763601	0.000863622	0.000678398	0.000734044	0.00241963	0.00184274	0.00197093
An07g01500	An00g00573	hypothetical protein	4.28997	4.00466	3.85239	3.93046	3.97369	3.74305	3.72071	3.82562	3.80296	16.5528	15.4772	13.2864	14.0674	0.93502	0.802666	0.84985	0.358291	0.00747393	0.0368948	0.455317	0.0156282	0.0636716
An14g03380	An00g00574	hypothetical protein	3.06247	3.14697	2.99515	2.85271	2.78337	2.74038	2.73898	2.81372	2.71392	8.38724	7.05203	6.67922	6.79193	0.840806	0.796355	0.809793	0.011306	0.00180618	0.00317798	0.02428	0.00445072	0.00740206
An08g09070	An00g00575	hypothetical protein	3.48879	3.49499	3.38299	3.2644	3.21822	3.25862	3.30099	3.23567	3.24916	10.9708	9.45654	9.71225	9.46379	0.861977	0.885285	0.862637	0.0248567	0.05863	0.0254915	0.048261	0.094208	0.0463117
An07g00740	An00g00576	hypothetical protein	3.17217	2.98036	3.04422	2.83237	3.01888	2.86359	2.8068	2.78974	2.79776	8.37205	7.59804	7.13639	6.93428	0.907548	0.852406	0.828265	0.147024	0.02388	0.00968465	0.219197	0.0429269	0.0200175
An01g10410	An00g00577	hypothetical protein	2.7114	2.71834	2.64497	2.64754	2.5682	2.73947	2.68207	2.5832	2.57417	6.46015	6.09603	6.54672	5.97395	0.943635	1.0134	0.924739	0.295886	0.807016	0.164907	0.390375	0.84959	0.228134
An16g05950	An00g00578	hypothetical protein	2.97669	2.79015	2.8786	2.68056	2.76804	2.68621	2.67606	2.72188	2.73813	7.37077	6.6084	6.41361	6.63459	0.896569	0.870141	0.900123	0.0585986	0.0198928	0.0672101	0.101239	0.0366979	0.106416
An14g05680	An00g00579	hypothetical protein	2.85723	2.83239	2.94257	2.55548	2.74591	2.51568	2.56661	2.63	2.65634	7.34824	6.27969	5.82052	6.24703	0.854585	0.792098	0.85014	0.0118198	0.000720252	0.00975819	0.0252207	0.00194397	0.0201409
An07g01490	An00g00580	hypothetical protein	3.07705	3.16363	3.0947	2.79966	2.9163	2.80033	2.74351	2.81171	2.78229	8.64456	7.25	6.83016	6.94995	0.838677	0.790111	0.803968	0.00626812	0.00071026	0.00133213	0.0144527	0.00192108	0.00338699
An03g02520	An00g00581	hypothetical protein	3.07882	3.13351	2.92669	3.12146	2.99064	2.96284	2.92082	2.84291	2.63921	8.26113	8.31691	7.68386	6.68563	1.00675	0.930122	0.809287	0.924819	0.318219	0.00886487	0.94382	0.394783	0.018476
An08g09060	An00g00582	hypothetical protein	5.21083	5.13494	5.13729	4.8138	4.63046	4.54256	4.57801	4.9609	4.87191	35.7785	26.3939	23.5929	30.1985	0.737701	0.659416	0.84404	0.000150995	5.53431e-06	0.0130566	0.000491111	2.30278e-05	0.0259445
An07g06260	An00g00583	hypothetical protein	2.93053	2.91395	3.01939	2.77561	2.87479	2.776	2.93614	2.85565	2.7197	7.75228	7.08714	7.24042	6.90517	0.9142	0.933972	0.890727	0.159937	0.277695	0.0759786	0.235238	0.351936	0.11786
An01g10400	An00g00584	hypothetical protein	3.36361	3.31424	3.37037	3.30422	3.21868	3.13084	3.23074	3.08239	3.21246	10.1923	9.58946	9.06805	8.86073	0.940854	0.889696	0.869355	0.244082	0.0348252	0.0140991	0.332958	0.0598488	0.0277401
An01g12250	An00g00585	hypothetical protein	3.72006	3.80949	3.7298	3.44745	3.59833	3.53049	3.60255	3.6514	3.58051	13.4834	11.4946	11.8476	12.2606	0.852501	0.878677	0.909309	0.0467989	0.0993012	0.215796	0.0835571	0.148063	0.285842
An08g05000	An00g00586	hypothetical protein	3.00072	3.17647	2.9459	2.86149	2.83093	2.89624	2.84216	2.81482	2.7876	8.23077	7.19109	7.30658	6.97024	0.873684	0.887715	0.846851	0.0861051	0.125891	0.0391532	0.139704	0.180996	0.066974
An13g01720	An00g00587	hypothetical protein	3.32393	3.39171	3.23689	3.01992	3.21013	3.01571	3.12322	3.3345	3.02561	9.96942	8.66396	8.39461	9.06342	0.869053	0.842036	0.909122	0.0528981	0.021242	0.173744	0.0927162	0.0388488	0.238378
An07g06250	An00g00588	hypothetical protein	3.10301	3.41138	2.97511	3.06288	3.14062	2.95434	2.93378	2.90314	2.93691	8.95793	8.5846	7.69574	7.56859	0.958323	0.859098	0.844903	0.576111	0.0598776	0.0392969	0.661459	0.0959372	0.0671952
An12g04160	An00g00589	hypothetical protein	3.95639	3.78398	3.85434	3.78021	3.54148	3.63581	3.75499	3.67978	3.71304	14.5697	12.648	12.9547	12.9637	0.868104	0.889149	0.889773	0.0436218	0.0869866	0.0887037	0.0785766	0.132009	0.134702
An15g06170	An00g00590	hypothetical protein	2.64231	2.51844	2.53429	2.61158	2.59719	2.58057	2.58807	2.57129	2.56451	5.91761	6.08133	5.99733	5.92944	1.02767	1.01347	1.002	0.665852	0.831896	0.97471	0.739792	0.868786	0.979753
An11g01730	An00g00591	hypothetical protein	2.99998	2.70577	2.82219	2.55255	2.8169	2.5911	2.48446	2.63182	2.71554	7.17334	6.42959	5.80694	6.38054	0.896317	0.809517	0.88948	0.128819	0.00740158	0.106084	0.19628	0.0154978	0.156674
An09g02300	An00g00592	hypothetical protein	2.80746	2.66987	2.99548	2.6539	2.76628	2.81915	2.7822	2.79241	2.7839	7.08255	6.54363	6.96766	6.90746	0.923908	0.983779	0.975278	0.256138	0.810443	0.713892	0.346764	0.852043	0.767822
An02g03610	An00g00593	hypothetical protein	3.09589	2.99265	3.18737	2.79618	2.86837	2.85159	2.72034	2.86845	2.74388	8.5266	7.12197	6.89697	6.99425	0.835266	0.808878	0.820286	0.0221314	0.00890514	0.0132828	0.0435929	0.0182046	0.0263341
An08g09050	An00g00594	hypothetical protein	3.48489	3.12555	3.34624	3.12838	3.07513	3.03472	3.26161	3.10153	3.10437	9.97896	8.58462	8.86526	8.59173	0.860271	0.888395	0.860984	0.0661469	0.139804	0.067486	0.112226	0.197767	0.10677
An13g01710	An00g00595	hypothetical protein	2.93985	2.99316	3.00753	2.74106	2.97724	2.70231	2.89215	2.72295	2.77546	7.89085	7.25588	6.95104	6.72347	0.919531	0.880898	0.852059	0.359612	0.173842	0.0917428	0.456664	0.237442	0.138685
An08g02960	An00g00596	weak similarity to protein SEQ ID NO:7168 from patent WO200253728-A2 - Candida albicans	4.14453	4.1886	4.06291	4.9359	4.66318	4.63212	4.63114	4.42422	4.71827	17.5331	27.8488	24.7891	23.7729	1.58835	1.41384	1.35588	1.34364e-05	0.000253858	0.000790321	5.36268e-05	0.00075174	0.00210908
An02g14430	An00g00597	hypothetical protein	3.18714	3.16315	3.11399	2.81887	2.95129	2.66354	2.93165	2.84856	2.7462	8.9059	7.38746	6.95279	6.95177	0.829502	0.780695	0.78058	0.0179579	0.00314745	0.00313406	0.0363234	0.00729211	0.00731193
An01g10390	An00g00598	hypothetical protein	2.84748	2.65652	2.78494	3.35188	3.22927	3.47308	3.65832	2.64871	3.09142	6.78797	9.78501	11.8408	7.31097	1.44152	1.74439	1.07705	0.000678224	1.08663e-05	0.397409	0.00193943	4.26989e-05	0.476911
An12g04150	An00g00599	hypothetical protein	3.10878	3.08582	3.08221	3.15209	2.97092	2.99259	3.01653	3.05765	3.02954	8.52835	8.34842	8.02535	8.24544	0.978902	0.941021	0.966828	0.685443	0.257641	0.523442	0.756323	0.330351	0.597115
An03g05970	An00g00600	hypothetical protein	4.14553	4.16967	4.08155	3.4722	3.36767	3.38281	3.44737	3.61681	3.50649	17.536	10.7029	10.667	11.8077	0.610339	0.608293	0.673338	5.69808e-06	5.27473e-06	6.23481e-05	2.43763e-05	2.2057e-05	0.000205124
An03g06680	An00g00601	hypothetical protein	3.516	3.55866	3.48631	4.19815	4.38314	3.45296	3.52284	3.43283	3.42442	11.4742	19.571	11.2192	10.7676	1.70565	0.977775	0.938417	2.78034e-05	0.804335	0.486813	0.00010433	0.847533	0.564024
An07g04220	An00g00602	hypothetical protein	4.75927	4.70011	4.76724	4.79969	4.83807	4.92966	4.84016	4.96105	4.94127	26.7637	28.2246	29.5464	30.9348	1.05459	1.10397	1.15585	0.404102	0.131223	0.0338655	0.501018	0.18741	0.0591367
An05g01940	An00g00603	similarity to hypothetical protein CAG74385.1 - Erwinia carotovora	3.24591	3.06551	2.97755	3.1021	2.9045	2.88417	2.85802	3.0331	3.03591	8.55237	8.01834	7.3162	8.19365	0.937557	0.855459	0.958057	0.342636	0.0317483	0.52463	0.439335	0.0551505	0.598302
An02g03600	An00g00604	hypothetical protein	4.92286	4.69888	4.53007	4.76889	4.79587	4.97787	4.66729	4.81554	4.9029	26.3051	27.5194	28.297	29.0249	1.04616	1.07572	1.10339	0.560329	0.35078	0.213987	0.648127	0.428789	0.283875
An05g01930	An00g00605	hypothetical protein	3.28834	3.36957	3.18696	3.20156	3.1543	3.22558	3.23085	3.32959	3.18338	9.72451	9.05006	9.37107	9.5565	0.930645	0.963655	0.982724	0.274748	0.567797	0.787053	0.366812	0.636706	0.827888
An07g04210	An00g00606	hypothetical protein	4.97888	4.62988	4.80777	4.61539	4.30198	4.50173	4.37734	4.53576	4.3224	27.9642	21.9886	21.6986	21.542	0.78631	0.775942	0.770342	0.0127116	0.00927942	0.00780927	0.0268695	0.0188704	0.0165371
An18g01550	An00g00607	similarity to hypothetical protein AAM43672.1 - Dictyostelium discoideum	4.54758	4.19763	4.45988	3.8291	3.92995	3.42522	3.33853	3.37624	3.24171	21.1369	14.7182	10.4243	9.91063	0.696325	0.493179	0.468878	0.0072739	2.356e-05	1.11108e-05	0.0164572	8.62324e-05	4.23973e-05
An12g04880	An00g00608	hypothetical protein	3.93889	4.27412	3.92364	5.22889	5.11052	5.04661	4.94713	4.788	5.05112	16.5132	35.9944	31.9306	30.2646	2.17973	1.93364	1.83275	2.54208e-07	1.93302e-06	5.17331e-06	1.39784e-06	8.82541e-06	2.09402e-05
An08g00820	An00g00609	hypothetical protein	3.40426	3.16131	3.26441	3.16384	3.1824	2.93749	3.09777	3.19686	3.16118	9.69112	9.01995	8.09835	9.05692	0.930744	0.835647	0.934559	0.241055	0.00820296	0.267676	0.329536	0.01695	0.342873
An11g08180	An00g00610	similarity to hypothetical protein slr1968 - Synechocystis sp.	3.13795	2.81835	2.86815	2.82092	2.84641	2.83345	2.97663	2.76039	2.91442	7.682	7.12882	7.4904	7.14733	0.927991	0.975059	0.9304	0.289379	0.715546	0.305804	0.383527	0.770958	0.383943
An07g00710	An00g00611	hypothetical protein	2.97323	2.97794	2.8805	2.99464	2.88788	2.92533	2.80863	3.06476	2.97582	7.69484	7.68082	7.29535	8.1133	0.998178	0.948083	1.05438	0.973966	0.347631	0.350792	0.981049	0.425535	0.42993
An11g06620	An00g00612	hypothetical protein	3.76313	3.91337	3.64547	3.44257	3.75796	3.38121	3.54986	3.67756	3.36507	13.6799	12.1279	11.0466	11.4821	0.886548	0.807505	0.839338	0.167196	0.0212288	0.0521509	0.244017	0.0388297	0.0855063
An07g01460	An00g00613	hypothetical protein	4.53097	4.05891	4.46583	3.93993	3.85315	3.57586	3.86052	3.88722	3.76406	20.4199	14.8928	13.161	14.1786	0.729328	0.644518	0.694351	0.00181557	9.94549e-05	0.000557145	0.00473226	0.000319319	0.00153062
An07g01450	An00g00614	hypothetical protein	4.05453	3.82339	3.95957	3.24068	3.23567	2.89742	2.87581	3.00393	2.91471	15.4104	9.43598	7.39533	7.77757	0.612313	0.479892	0.504697	0.0100875	0.000528002	0.000963566	0.0219804	0.00147048	0.00252611
An02g07110	An00g00615	hypothetical protein	2.92919	2.93732	3.01593	3.28356	3.15217	3.10391	2.98186	2.9083	2.86675	7.78564	9.30407	8.24138	7.4	1.19503	1.05854	0.950468	0.00898675	0.351882	0.404334	0.019832	0.429835	0.483976
An02g14420	An00g00616	hypothetical protein	4.25115	4.1987	4.18215	3.87252	3.96852	3.87139	3.99421	4.03297	4.06015	18.5156	15.1424	15.2718	16.5248	0.817818	0.824809	0.892479	0.00123803	0.00173863	0.0396914	0.00336221	0.00429711	0.0677292
An11g08170	An00g00617	hypothetical protein	3.24212	2.93493	2.85099	2.87377	3.08827	2.96491	2.83462	3.00289	2.97906	8.052	7.89544	7.46302	7.9501	0.980556	0.926854	0.987345	0.846249	0.457282	0.899873	0.88576	0.533923	0.919786
An05g01920	An00g00618	hypothetical protein	2.86659	2.9378	2.86673	2.72603	2.7028	2.52394	2.74094	2.69395	2.68211	7.41462	6.56326	6.20074	6.44433	0.885179	0.836286	0.869139	0.0323695	0.00358266	0.0161425	0.0605937	0.00820126	0.0312292
An01g02400	An00g00619	hypothetical protein	3.22581	3.30912	3.11084	3.21095	3.05696	3.01286	2.94081	3.08865	3.10216	9.2873	8.7784	7.87257	8.54692	0.945206	0.847671	0.920281	0.334525	0.0106649	0.162448	0.431266	0.0212675	0.225222
An07g06230	An00g00620	hypothetical protein	5.55993	5.23817	5.16134	6.22552	6.22772	5.8838	5.89024	5.58117	5.64203	39.9414	74.8858	59.1791	48.8945	1.87489	1.48165	1.22416	3.35259e-06	0.000423745	0.034446	1.49076e-05	0.00120312	0.0599932
An01g02390	An00g00621	hypothetical protein	2.90039	2.79724	2.7693	2.75654	2.8032	2.79589	2.70165	2.79575	2.75458	7.07295	6.8679	6.72143	6.84554	0.971009	0.9503	0.967848	0.66508	0.456121	0.630859	0.739337	0.532922	0.694342
An08g10900	An00g00622	hypothetical protein	4.08574	3.86496	3.87511	3.77751	3.55666	3.74213	3.7038	3.66698	3.74034	15.3688	12.7029	13.2046	13.029	0.826535	0.859177	0.847757	0.0123113	0.0384927	0.0261232	0.0261141	0.0652854	0.0473631
An07g03240	An00g00623	hypothetical protein	3.25359	3.59166	3.46815	3.11696	3.17978	3.12497	3.10951	2.93808	3.06969	10.8363	8.86652	8.67727	8.02156	0.818223	0.800759	0.740249	0.00955031	0.00499657	0.000480568	0.0209568	0.0109797	0.00133838
An14g07160	An00g00624	hypothetical protein	3.08986	3.33984	3.2415	3.17154	2.99208	3.12767	2.97308	3.09378	3.34361	9.342	8.46677	8.28426	9.30945	0.906312	0.886775	0.996515	0.235327	0.151881	0.965556	0.323251	0.211768	0.972578
An08g04980	An00g00625	hypothetical protein	3.13843	3.09968	3.01226	3.14303	3.01741	2.90781	3.13969	2.91926	3.00486	8.47644	8.45745	8.13279	7.79234	0.99776	0.959459	0.919294	0.970053	0.492057	0.172958	0.978124	0.566605	0.237463
An01g01800	An00g00626	hypothetical protein	3.53956	3.31117	3.4114	3.41512	3.45282	3.35765	3.04377	3.28924	3.13215	10.7087	10.8076	9.19409	9.25797	1.00923	0.858563	0.864528	0.914165	0.0894212	0.103472	0.936066	0.135161	0.153496
An07g00690	An00g00627	hypothetical protein	3.49622	3.46536	3.41227	3.139	3.39048	3.11125	3.39454	3.27265	3.16945	10.9887	9.61134	9.53277	9.32465	0.874656	0.867506	0.848566	0.116909	0.0978311	0.0595076	0.180696	0.146073	0.0958274
An06g00570	An00g00628	hypothetical protein	2.89565	2.8752	2.78702	2.73998	2.62921	2.68516	2.59234	2.72464	2.63145	7.22314	6.429	6.22792	6.39987	0.890057	0.862218	0.886023	0.0691944	0.0250521	0.0601105	0.116467	0.0447522	0.0965709
An13g02950	An00g00629	hypothetical protein	3.06516	2.99881	3.03504	2.83588	3.11043	2.74175	3.08388	2.87509	2.83533	8.18513	7.85252	7.53086	7.23609	0.959365	0.920066	0.884054	0.634685	0.345674	0.170544	0.713084	0.423472	0.234794
An04g01760	An00g00630	hypothetical protein	3.86692	3.92177	3.95367	3.8539	3.80339	3.89854	4.05219	3.85289	3.84576	15.0754	14.2081	15.7291	14.4133	0.94247	1.04336	0.956081	0.368856	0.516839	0.493173	0.465629	0.589776	0.56946
An14g07150	An00g00631	hypothetical protein	3.21649	3.12574	3.06184	3.12875	3.26167	3.15138	3.46858	3.90347	3.54032	8.78283	9.15913	9.9175	13.1948	1.04284	1.12919	1.50234	0.627661	0.172413	0.000249795	0.706662	0.235927	0.00073267
An02g07100	An00g00632	hypothetical protein	5.30978	4.97974	5.12204	4.07181	4.14715	3.85546	3.60972	3.70128	3.8133	35.1923	17.2614	13.2929	13.5225	0.490488	0.377723	0.384246	4.77355e-07	8.74449e-09	1.10572e-08	2.49448e-06	7.03027e-08	8.42938e-08
An14g05650	An00g00633	hypothetical protein	2.86152	2.90294	2.91255	2.83715	2.85669	2.69001	2.69515	2.6346	2.78648	7.42471	7.19465	6.46468	6.54567	0.969014	0.870698	0.881606	0.591529	0.0294682	0.0446817	0.674676	0.051658	0.0749303
An11g10240	An00g00634	hypothetical protein	3.50158	3.52564	3.262	4.54666	4.24227	3.49966	3.59294	2.78735	2.93746	10.7759	21.0313	11.6827	7.27226	1.95169	1.08415	0.674862	8.35372e-05	0.525301	0.00656507	0.000286142	0.59743	0.0141443
An02g03560	An00g00635	hypothetical protein	3.01353	3.15477	3.08622	2.8231	2.86697	2.85648	2.9264	3.07869	2.87573	8.48457	7.18522	7.42011	7.87462	0.846858	0.874542	0.928111	0.0114315	0.0344538	0.214397	0.0245043	0.0592689	0.284311
An14g05640	An00g00636	hypothetical protein	3.93182	3.7347	3.80066	3.9881	3.85689	3.7834	3.75341	3.71206	3.7174	14.1467	15.1631	13.6271	13.1294	1.07185	0.963271	0.92809	0.286113	0.559569	0.25273	0.379846	0.629394	0.32672
An03g01510	An00g00637	hypothetical protein	3.19213	3.04225	3.26086	3.41102	3.13334	3.22662	3.04811	3.23336	3.14202	8.96982	9.66103	8.79918	9.11152	1.07706	0.980976	1.0158	0.326957	0.796644	0.833379	0.423148	0.841191	0.866841
An04g03740	An00g00638	weak similarity to ORF1557 polypeptide sequence SEQ ID NO:3114 from patent WO200058473-A2 - Homo sapiens	4.37672	4.68562	4.61434	5.05455	4.92785	4.98202	4.9701	4.6919	4.73439	23.5702	31.8054	31.4734	26.23	1.34939	1.33531	1.11285	0.0235024	0.0279419	0.381438	0.0459761	0.0492539	0.460973
An03g02460	An00g00639	hypothetical protein	2.87743	2.70614	2.68826	2.74347	2.79436	2.74159	2.99209	2.84243	2.65418	6.76119	6.81595	7.29466	6.71926	1.0081	1.0789	0.993798	0.904922	0.270909	0.92659	0.929985	0.344773	0.942011
An01g02380	An00g00640	hypothetical protein	3.29747	3.35973	3.27286	3.15065	3.23182	3.10375	3.06247	3.00766	3.00059	9.91782	9.13393	8.47439	8.0229	0.920962	0.854461	0.808938	0.145602	0.0104536	0.00132632	0.217424	0.0209027	0.00337424
An11g10230	An00g00641	hypothetical protein	2.65935	2.63553	2.57376	2.67151	2.59365	2.62844	2.70817	2.59174	2.50812	6.15978	6.20132	6.35682	5.85606	1.00674	1.03199	0.950693	0.90248	0.568101	0.363561	0.92868	0.636996	0.442788
An04g03730	An00g00642	hypothetical protein	2.67065	2.61765	2.60587	2.76157	2.5861	2.79177	2.72187	2.59126	2.65117	6.19623	6.38124	6.75904	6.1527	1.02986	1.09083	0.992974	0.613536	0.148646	0.903251	0.694363	0.207962	0.922638
An07g06210	An00g00643	hypothetical protein	5.24157	6.05561	5.21944	5.82526	5.78446	8.23615	7.9513	8.68526	8.8809	45.4289	55.9033	273.184	440.525	1.23057	6.01343	9.69702	0.191242	7.07629e-09	2.90165e-10	0.273547	5.82638e-08	3.54199e-09
An03g02450	An00g00644	hypothetical protein	3.07183	3.13413	2.9882	3.03732	2.97098	2.83726	2.95006	3.02	2.7948	8.36705	8.02304	7.43152	7.50265	0.958886	0.888189	0.89669	0.566047	0.118594	0.148618	0.652851	0.171972	0.20859
An12g04130	An00g00645	hypothetical protein	4.48332	4.20541	4.35393	4.10539	4.16793	3.82449	4.07654	3.91904	3.85783	20.3584	17.5898	15.4605	14.8093	0.864005	0.759416	0.727431	0.0640603	0.00193185	0.000594765	0.109167	0.00471799	0.00162408
An09g02950	An00g00646	hypothetical protein	3.65769	3.48886	3.50702	3.38009	3.51347	3.18193	3.33784	3.31532	3.36756	11.7223	10.904	9.57905	10.1362	0.930187	0.817162	0.864688	0.263827	0.00564071	0.0343104	0.355043	0.012196	0.0597941
An02g08890	An00g00647	hypothetical protein	3.12256	3.3485	3.16851	4.23624	4.02594	3.50118	3.42603	3.24749	3.24679	9.27398	17.5219	11.0319	9.4948	1.88936	1.18955	1.02381	9.0475e-08	0.0182128	0.72367	5.45071e-07	0.0339795	0.775979
An16g05900	An00g00648	hypothetical protein	3.04271	3.48061	3.07435	3.11703	2.92497	2.97484	3.03132	3.00089	2.94895	9.18462	8.11732	8.01711	7.86214	0.883794	0.872884	0.856011	0.15291	0.118333	0.0776857	0.226619	0.171736	0.120043
An11g01680	An00g00649	hypothetical protein	2.90409	2.87642	2.84877	2.74836	2.98604	2.71548	2.88542	2.84682	2.81987	7.34329	7.29649	6.96658	7.12725	0.993627	0.9487	0.97058	0.924861	0.44197	0.660618	0.94382	0.519381	0.720295
An18g05730	An00g00650	hypothetical protein	3.55806	3.6542	3.78241	4.63168	4.58049	4.35619	4.29007	4.92049	5.16062	12.6836	24.3539	20.0167	32.9123	1.92012	1.57816	2.59488	4.55144e-08	3.6838e-06	2.8475e-10	2.92467e-07	1.59396e-05	3.48196e-09
An15g03180	An00g00651	hypothetical protein	2.59355	2.81876	2.68692	2.48346	2.44349	2.48391	2.59119	2.63243	2.5557	6.49686	5.51544	5.80603	6.03798	0.848939	0.893668	0.929368	0.0206701	0.0957201	0.264464	0.0410555	0.143319	0.339786
An10g00980	An00g00652	hypothetical protein	4.13561	3.75187	3.8407	3.53185	3.54292	3.48427	3.52076	3.70631	3.37554	15.026	11.6107	11.3335	11.6393	0.772709	0.754255	0.774607	0.0086511	0.00487121	0.00916879	0.0191852	0.0107465	0.0190446
An16g05890	An00g00653	hypothetical protein	2.7019	2.704	2.6828	2.77899	2.72236	2.54568	2.51828	2.6151	2.61007	6.48106	6.7303	5.78365	6.11598	1.03846	0.892391	0.94367	0.563917	0.0956766	0.379036	0.651113	0.143269	0.458691
An15g03170	An00g00654	hypothetical protein	3.34934	3.23137	3.35493	3.40205	3.26022	3.34526	3.28871	3.44556	3.40254	9.93059	10.064	9.96581	10.7335	1.01344	1.00355	1.08085	0.799287	0.94617	0.152816	0.849161	0.959198	0.213731
An07g00660	An00g00655	hypothetical protein	2.89227	3.16766	3.03853	2.76962	2.69429	2.72922	2.75975	2.75385	2.71879	8.18409	6.64355	6.70151	6.66368	0.811765	0.818847	0.814224	0.00449489	0.0059647	0.00496054	0.0107472	0.0128094	0.0109921
An01g13110	An00g00656	hypothetical protein	3.67433	3.82096	3.68799	3.64119	3.57461	3.28178	3.44031	3.68632	3.64757	13.2485	12.1923	10.2748	12.7016	0.920275	0.775547	0.95872	0.22527	0.00157348	0.530507	0.312195	0.0039292	0.60419
An07g03230	An00g00657	hypothetical protein	3.45391	3.40238	3.51111	3.35825	3.2135	3.25104	3.21062	3.15415	3.27895	10.9723	9.7532	9.3881	9.29563	0.88889	0.855615	0.847187	0.0410038	0.00982269	0.0067173	0.0744357	0.0198397	0.0144278
An02g00520	An00g00658	hypothetical protein	3.60745	3.54965	3.50911	3.56149	3.72501	3.48043	3.5121	3.52183	3.26376	11.7566	12.4948	11.2844	10.5035	1.06278	0.959837	0.89341	0.325473	0.504079	0.0797457	0.421578	0.577997	0.122549
An15g03160	An00g00659	hypothetical protein	2.78931	2.99334	2.82609	2.81161	2.73583	2.91363	2.66873	2.87194	2.75351	7.30854	6.83868	6.92197	7.02612	0.93571	0.947107	0.961358	0.358448	0.450439	0.582398	0.455434	0.527814	0.651149
An08g04950	An00g00660	hypothetical protein	3.02202	2.91782	3.10607	3.0802	3.22606	3.2362	3.28762	3.06218	3.0339	8.08531	8.89583	9.59252	8.2709	1.10025	1.18641	1.02295	0.107633	0.00803703	0.689739	0.168779	0.0166514	0.746577
An13g02910	An00g00661	hypothetical protein	3.92586	3.84716	3.85126	3.73362	3.65153	3.58753	3.55885	3.60419	3.47593	14.6696	12.9293	11.9025	11.6323	0.881368	0.811369	0.792951	0.0253784	0.00095755	0.000391691	0.0491104	0.00251269	0.00110806
An08g04940	An00g00662	hypothetical protein	3.25451	3.09406	3.28147	3.30072	3.18363	3.21226	3.23027	3.32396	3.33417	9.25362	9.4622	9.32604	10.0496	1.02254	1.00783	1.08602	0.702943	0.893659	0.171046	0.77089	0.917109	0.235392
An07g00650	An00g00663	hypothetical protein	3.15322	3.13374	3.14583	3.32053	3.30284	3.16188	3.08962	3.2255	3.16899	8.84133	9.92924	8.72859	9.17205	1.12305	0.987249	1.03741	0.0964538	0.846934	0.582447	0.153801	0.881005	0.651151
An09g01310	An00g00664	hypothetical protein	3.09102	3.19343	3.21876	3.30726	3.226	3.03173	2.87222	2.78997	2.70474	8.98636	9.62393	7.7381	6.71484	1.07095	0.861094	0.747225	0.308649	0.0365761	0.000467623	0.403448	0.0625124	0.00130492
An12g07350	An00g00665	hypothetical protein	3.2004	3.04041	3.06528	2.97641	3.09947	2.77921	2.93248	3.08797	3.05219	8.58627	8.21318	7.23929	8.39819	0.956547	0.843123	0.978095	0.441385	0.00849612	0.698869	0.537243	0.0174789	0.754824
An07g07810	An00g00666	weak similarity to protein inhibitor of activated STAT protein PIASX - Homo sapiens	5.21822	5.60146	5.54007	5.06242	5.31976	5.47226	5.60632	5.6406	5.59578	43.8119	36.5321	46.5043	49.1184	0.833839	1.06145	1.12112	0.0265663	0.431185	0.142094	0.0510279	0.50863	0.200904
An07g01410	An00g00667	hypothetical protein	3.70349	3.33391	3.36072	4.19149	4.10607	5.97104	5.96462	6.60652	6.34092	11.0505	17.7381	62.5888	88.876	1.60519	5.66388	8.04271	4.72951e-05	2.90357e-12	2.12476e-13	0.000169905	7.72206e-11	9.25957e-12
An13g02900	An00g00668	hypothetical protein	3.74175	3.25992	3.30316	3.51554	3.38199	3.20823	3.22384	3.22379	3.1252	10.8148	10.919	9.2923	9.02855	1.00963	0.859217	0.83483	0.917124	0.115042	0.0651975	0.938183	0.16783	0.103689
An12g04100	An00g00669	hypothetical protein	3.49944	3.51506	3.27423	3.28937	3.46326	3.35266	3.30734	3.28072	3.30258	10.7747	10.3842	10.0561	9.79229	0.963754	0.933308	0.908822	0.661989	0.417628	0.266464	0.736784	0.494878	0.341633
An09g06880	An00g00670	hypothetical protein	3.01974	3.15455	3.02628	2.80796	2.93293	2.98291	2.86043	3.02283	3.11403	8.37945	7.3129	7.57724	8.38858	0.872718	0.904264	1.00109	0.0703763	0.170121	0.987763	0.118081	0.233271	0.990098
An01g01770	An00g00671	hypothetical protein	3.85787	3.32607	3.52657	3.36241	3.15834	3.22383	3.20668	3.18804	3.22669	11.8776	9.58233	9.28725	9.23665	0.806757	0.781913	0.777652	0.0194565	0.00906419	0.00792201	0.0389548	0.0184926	0.0167378
An15g06090	An00g00672	hypothetical protein	4.25194	4.34648	4.28352	3.7814	3.71349	3.82305	3.79094	3.96024	4.01116	19.6163	13.4305	13.9965	15.8422	0.684661	0.713513	0.807603	2.48392e-05	8.18521e-05	0.00396458	9.39633e-05	0.000268878	0.00898146
An13g01630	An00g00673	hypothetical protein	4.47983	4.16682	4.28241	3.94601	3.96024	3.71007	3.8845	3.99977	3.93517	19.831	15.4885	13.9026	15.6433	0.781024	0.701054	0.788828	0.0029047	0.000134694	0.00388512	0.00726122	0.000422378	0.00882285
An02g03530	An00g00674	hypothetical protein	2.80263	2.8759	2.79118	2.5923	2.69468	2.58154	2.56989	2.52076	2.58483	7.07749	6.24843	5.96167	5.86769	0.88286	0.842342	0.829063	0.0355279	0.0062716	0.00344788	0.0657407	0.0133842	0.0079565
An03g02420	An00g00675	hypothetical protein	3.12708	3.08818	3.16149	2.95662	2.93619	2.90814	2.85914	2.83773	2.83028	8.7276	7.70827	7.3801	7.13051	0.883206	0.845605	0.817007	0.053378	0.0127389	0.00393383	0.0933732	0.0248577	0.00891902
An12g01860	An00g00676	hypothetical protein	3.1712	3.39824	3.29952	3.46978	3.41609	3.35314	3.13739	3.59795	3.4765	9.77878	10.875	9.48248	11.6094	1.1121	0.969699	1.1872	0.105317	0.62447	0.0140575	0.165723	0.68948	0.0276739
An15g01630	An00g00677	hypothetical protein	4.21987	3.84769	4.03764	4.02274	3.55835	3.56877	3.68343	3.68771	3.77496	16.3937	13.8378	12.3471	13.2814	0.844095	0.753162	0.810156	0.0896831	0.0084861	0.0397445	0.144553	0.0174628	0.0678115
An16g09290	An00g00678	hypothetical protein	7.83211	7.71524	7.8126	7.61557	7.75467	7.84504	7.76715	7.88716	7.89484	220.808	205.803	223.804	237.371	0.932044	1.01357	1.07501	0.193529	0.797727	0.182137	0.276056	0.842028	0.247804
An14g07120	An00g00679	hypothetical protein	3.83569	3.68862	3.70768	3.76533	3.72618	3.68345	3.6175	3.69773	3.66086	13.3985	13.4148	12.5575	12.8108	1.00122	0.937232	0.956142	0.983472	0.279519	0.449538	0.988489	0.353831	0.528098
An03g02410	An00g00680	hypothetical protein	2.55498	2.62403	2.59125	2.43963	2.60543	2.62712	2.46282	2.50187	2.54721	6.02135	5.74588	5.83597	5.7539	0.954252	0.969213	0.955583	0.442808	0.606241	0.456234	0.538647	0.672271	0.534349
An11g08110	An00g00681	hypothetical protein	2.86049	2.87359	2.87571	2.92081	2.84262	2.73846	2.8444	2.68944	2.70431	7.31031	7.37025	6.92316	6.48397	1.0082	0.947041	0.886963	0.900989	0.41254	0.0832457	0.92751	0.49016	0.127298
An04g05470	An00g00682	hypothetical protein	3.71817	3.55228	3.68133	3.60799	3.5406	3.4311	3.57725	3.64017	3.4507	12.5585	11.9116	11.3465	11.6757	0.948487	0.903491	0.929702	0.418911	0.131869	0.270061	0.515586	0.188197	0.345233
An02g14370	An00g00683	hypothetical protein	3.26077	3.31312	3.16931	3.26957	3.62506	7.35692	7.35006	8.7283	8.48331	9.49871	10.908	163.539	389.588	1.14837	17.217	41.0148	0.219783	1.04407e-13	2.28752e-15	0.306505	5.65146e-12	2.64464e-13
An14g07110	An00g00684	hypothetical protein	3.3263	3.37277	3.42754	3.17214	3.36236	3.45534	3.28697	3.36385	3.45118	10.3786	9.62807	10.3471	10.6112	0.927688	0.996971	1.02241	0.251314	0.962148	0.7293	0.341225	0.972028	0.780878
An12g10080	An00g00685	hypothetical protein	3.12971	3.1551	3.11757	2.80835	2.82306	2.75146	2.93199	2.88032	2.67969	8.77943	7.04063	7.16877	6.86854	0.801947	0.816542	0.782345	0.0160093	0.0248398	0.00868264	0.0329248	0.0444182	0.0181448
An09g04050	An00g00686	strong similarity to hypothetical OPY2 like protein CAD21287.1 - Neurospora crassa	7.5575	7.37847	7.38774	8.2293	8.25818	8.18764	8.19146	8.20769	8.17207	173.794	303.119	291.944	292.011	1.74413	1.67983	1.68021	5.49011e-07	1.27954e-06	1.27282e-06	2.82773e-06	6.06147e-06	5.8513e-06
An09g04040	An00g00687	hypothetical protein	3.72031	3.48027	3.36402	3.48873	3.51734	3.49448	3.78652	3.73798	3.30591	11.4838	11.3375	12.471	11.4871	0.987259	1.08596	1.00029	0.896259	0.407315	0.997672	0.923729	0.484972	0.998045
An18g03160	An00g00688	hypothetical protein	2.80086	2.994	2.89241	2.80992	2.86169	2.85406	2.73185	2.97543	2.82906	7.44233	7.13939	6.93047	7.47588	0.959295	0.931223	1.00451	0.620803	0.400162	0.957112	0.700999	0.478042	0.965812
An07g06170	An00g00689	hypothetical protein	3.26463	3.27135	3.18323	3.60942	3.40966	4.21125	3.93628	4.70849	4.6515	9.44622	11.3888	16.8393	25.6341	1.20564	1.78265	2.71369	0.109711	0.000104596	2.17283e-07	0.171404	0.000334369	1.18826e-06
An06g00530	An00g00690	hypothetical protein	3.37885	3.61464	3.4938	3.83517	3.57821	3.20871	3.28729	2.96017	3.12684	11.2805	13.0564	9.50047	8.2449	1.15743	0.842199	0.730895	0.0831396	0.0456444	0.00124979	0.135801	0.0756629	0.00319894
An16g05870	An00g00691	hypothetical protein	3.00155	3.06016	3.06773	3.05998	2.82799	2.96156	2.9993	2.91376	2.98753	8.24287	7.69535	7.8922	7.73095	0.933577	0.957458	0.937895	0.338575	0.541087	0.371018	0.435284	0.61199	0.450614
An01g10330	An00g00692	hypothetical protein	3.30246	3.27966	3.37015	2.9823	3.12728	2.8682	2.9865	3.03041	2.9443	9.96882	8.30965	7.60713	7.9302	0.833563	0.763092	0.7955	0.00594203	0.000264177	0.0011217	0.0137735	0.000779329	0.002901
An08g02890	An00g00693	hypothetical protein	2.50042	2.61299	2.47464	2.47153	2.44136	2.42451	2.3631	2.36432	2.49833	5.77312	5.48863	5.25541	5.39389	0.950722	0.910325	0.934313	0.417519	0.14226	0.280058	0.514098	0.200605	0.356222
An04g02180	An00g00694	hypothetical protein	3.44059	3.57901	3.45402	3.3872	3.28576	3.2887	3.22079	3.32172	3.20174	11.245	10.1014	9.54498	9.59135	0.898303	0.848823	0.852946	0.0829872	0.0125792	0.0148798	0.135604	0.0245804	0.0290514
An08g08990	An00g00695	hypothetical protein	3.07624	2.73933	2.68531	2.79687	2.82322	2.68962	2.66761	2.68689	2.67054	7.12864	7.01307	6.4024	6.40286	0.983788	0.898124	0.898189	0.807753	0.124742	0.124978	0.855646	0.179621	0.179775
An12g04080	An00g00696	hypothetical protein	3.1399	3.12559	3.03921	3.12038	3.20663	3.11367	3.10745	3.12156	3.10849	8.58349	8.96003	8.63718	8.66397	1.04387	1.00625	1.00938	0.48516	0.918573	0.878415	0.579879	0.936856	0.902412
An07g04140	An00g00697	hypothetical protein	4.2251	4.01237	4.00754	3.56428	3.91351	3.63412	3.79443	3.89699	3.7503	16.9319	13.3512	13.1253	14.1589	0.788523	0.775181	0.836231	0.00746698	0.00475643	0.0341982	0.0168422	0.0105115	0.0596136
An07g06160	An00g00698	hypothetical protein	3.11384	3.35034	3.35808	3.09867	2.94831	3.01234	2.84355	3.08607	2.97732	9.67382	8.13133	7.61027	8.17769	0.84055	0.786687	0.845342	0.0316084	0.00519057	0.0367176	0.0593358	0.0113384	0.0634362
An16g09280	An00g00699	weak similarity to hypothetical protein AAF79893.1 - Arabidopsis thaliana	7.34588	7.28859	7.38252	7.76957	7.82238	7.83119	7.79587	7.66047	7.68493	161.904	222.24	224.961	204.039	1.37266	1.38947	1.26024	0.00297985	0.00226023	0.0205371	0.00742785	0.0054327	0.0384648
An06g00520	An00g00700	hypothetical protein	2.99356	2.90391	3.02629	3.01444	3.14851	2.9707	2.93794	2.92862	2.81866	7.86033	8.46479	7.75066	7.32912	1.0769	0.986048	0.93242	0.336287	0.853036	0.362983	0.433059	0.88564	0.442199
An01g09470	An00g00701	hypothetical protein	4.36733	4.23066	4.14181	4.07527	4.02112	4.09026	4.21001	4.07283	3.93238	18.9826	16.5435	17.7548	16.0289	0.871512	0.93532	0.844404	0.0842029	0.382204	0.0381871	0.137222	0.459808	0.065538
An16g05860	An00g00702	hypothetical protein	2.81306	2.86706	2.90688	2.88637	2.77649	2.80251	2.66745	2.77494	2.75055	7.27191	7.11779	6.65749	6.78686	0.978806	0.915507	0.933297	0.689974	0.114875	0.21004	0.760004	0.167622	0.279433
An14g05580	An00g00703	hypothetical protein	3.75793	3.7145	3.64124	4.43904	4.51627	5.48917	5.30107	6.21975	6.23268	13.0371	22.2797	42.0817	74.8647	1.70894	3.22783	5.74243	6.50913e-05	5.52016e-09	2.31336e-11	0.000227243	4.66346e-08	4.11724e-10
An16g05850	An00g00704	hypothetical protein	3.68763	3.54111	3.71215	3.42265	3.45962	3.45955	3.42036	3.39317	3.629	12.527	10.8614	10.8525	11.401	0.86704	0.86633	0.910114	0.0312852	0.0304677	0.137187	0.058808	0.05323	0.194892
An03g02390	An00g00705	hypothetical protein	3.94753	3.77932	3.66189	3.39573	3.37234	3.28925	3.41141	3.5	3.41043	13.8926	10.4399	10.1988	10.9679	0.751468	0.734117	0.789478	0.000781628	0.000395882	0.0033863	0.00220714	0.00112997	0.00783119
An09g02940	An00g00706	hypothetical protein	3.45169	3.62762	3.80929	3.45523	3.39075	3.25214	3.41703	3.47606	3.25568	12.3765	10.7256	10.0881	10.3093	0.86661	0.815103	0.83297	0.0629228	0.0118347	0.0216954	0.107489	0.0233276	0.0403425
An15g01610	An00g00707	hypothetical protein	3.76072	3.61577	3.62951	3.57847	3.54268	3.82453	3.64998	3.80194	3.85206	12.7168	11.7989	13.336	14.1919	0.927819	1.04869	1.116	0.214323	0.423247	0.0771241	0.300117	0.500534	0.11928
An08g02880	An00g00708	hypothetical protein	2.93067	3.06994	3.04422	2.90876	3.09188	2.98398	2.90503	2.93607	2.8636	8.08328	8.00179	7.69814	7.46341	0.989919	0.952354	0.923315	0.880193	0.471612	0.246345	0.912076	0.547683	0.319677
An18g05710	An00g00709	hypothetical protein	3.88119	3.76081	3.77167	3.48233	3.6889	3.3373	3.59956	3.29594	3.30568	13.9729	12.0055	11.0688	9.85469	0.859199	0.792166	0.705274	0.0433589	0.00413013	0.000145408	0.0781532	0.00931426	0.000445589
An10g00940	An00g00710	hypothetical protein	5.13853	4.88913	4.83129	4.53971	4.42813	4.25584	4.35037	4.42467	4.48942	30.9739	22.3766	19.7408	21.9636	0.722434	0.637335	0.709101	0.000560322	2.36411e-05	0.000342348	0.00163299	8.64615e-05	0.000978968
An01g12160	An00g00711	hypothetical protein	2.26168	2.27163	2.167	2.20699	2.17538	2.27158	2.14155	2.21621	2.1984	4.70252	4.56681	4.61575	4.61811	0.97114	0.981548	0.982049	0.576224	0.721379	0.728674	0.66153	0.77626	0.780447
An11g06550	An00g00712	hypothetical protein	3.46761	3.48924	3.3162	3.17796	2.95282	3.11218	3.31308	3.05635	3.04556	10.7357	8.37097	9.27039	8.28761	0.779729	0.863507	0.771964	0.00228345	0.0464394	0.00169281	0.00584826	0.0768533	0.00420765
An13g02870	An00g00713	hypothetical protein	3.40903	3.25663	3.41642	3.05694	3.17435	3.16047	3.11232	2.99756	3.08442	10.2724	8.66768	8.79324	8.23055	0.843786	0.85601	0.801233	0.00760227	0.0128761	0.00113276	0.0171253	0.0250973	0.00292528
An11g10170	An00g00714	hypothetical protein	3.29106	3.11	3.05446	3.13713	3.07303	3.15895	3.14369	3.11482	3.0239	8.88789	8.60444	8.88471	8.394	0.968109	0.999642	0.944432	0.582531	0.995132	0.337524	0.666949	0.996272	0.416773
An01g10320	An00g00715	hypothetical protein	5.69848	5.87669	5.75527	5.85447	5.87431	4.5236	4.47709	4.39645	4.31387	54.827	58.2584	22.6328	20.466	1.06258	0.412804	0.373283	0.481694	3.36884e-08	8.19587e-09	0.576672	2.26327e-07	6.47386e-08
An15g06830	An00g00716	hypothetical protein	2.77769	2.84308	2.67813	2.65316	2.8022	2.79158	2.76461	2.67986	2.64781	6.8036	6.6239	6.85946	6.33715	0.973587	1.00821	0.93144	0.623679	0.880415	0.203972	0.703374	0.907198	0.27232
An03g01440	An00g00717	hypothetical protein	2.50545	2.50761	2.46733	2.47804	2.50876	2.36639	2.46354	2.42727	2.27135	5.6313	5.63104	5.33307	5.0958	0.999954	0.947041	0.904907	0.999314	0.319531	0.078451	0.999423	0.396234	0.120971
An06g01790	An00g00718	hypothetical protein	2.83271	2.87778	3.14902	2.69393	2.70697	2.67776	2.59428	2.70363	2.60138	7.74451	6.50005	6.21614	6.28758	0.839311	0.802652	0.811876	0.0296832	0.00877116	0.0120297	0.056174	0.0179622	0.0241996
An08g10840	An00g00719	hypothetical protein	2.74987	2.79875	2.82882	2.69986	2.76357	2.68334	2.63751	2.71966	2.80128	6.92819	6.64244	6.32219	6.77617	0.958756	0.912532	0.978057	0.4569	0.118083	0.693083	0.552427	0.171426	0.749486
An08g08970	An00g00720	hypothetical protein	2.48304	2.43276	2.46339	2.60957	2.43843	2.45595	2.41595	2.44532	2.41098	5.50114	5.75173	5.4112	5.38203	1.04555	0.98365	0.978348	0.404476	0.755198	0.679248	0.501393	0.806005	0.73739
An02g03500	An00g00721	hypothetical protein	3.29563	3.254	3.21829	3.07026	3.12187	2.86958	2.9757	2.92021	3.07505	9.55312	8.55084	7.58231	7.98687	0.895083	0.7937	0.836047	0.117314	0.00355827	0.0171388	0.181198	0.00815076	0.032843
An01g13090	An00g00722	hypothetical protein	4.50598	4.45608	4.66411	4.57087	4.4993	4.37898	4.38566	4.64378	4.47965	23.2967	23.1844	20.855	23.6164	0.995178	0.895189	1.01372	0.934686	0.0760484	0.817441	0.951217	0.117189	0.853309
An01g10310	An00g00723	hypothetical protein	6.51483	6.57026	6.69007	6.49042	6.29945	6.04484	6.234	6.35587	6.30685	96.4506	84.1526	70.4935	80.5247	0.872494	0.730877	0.83488	0.0539742	0.000244645	0.0145075	0.0942276	0.000726766	0.0284316
An15g06060	An00g00724	hypothetical protein	3.97218	3.70363	4.06405	3.72374	3.83525	3.6946	3.87199	3.86179	3.81191	15.0666	13.7323	13.7684	14.2892	0.911435	0.913837	0.948398	0.210016	0.22255	0.465651	0.295298	0.292737	0.543512
An11g01620	An00g00725	hypothetical protein	2.9032	2.77762	2.75162	2.86063	2.75784	2.76251	2.65074	2.7043	2.66945	7.01681	7.00914	6.52793	6.43917	0.998907	0.930327	0.917677	0.987319	0.302844	0.223785	0.991287	0.378291	0.294583
An14g05560	An00g00726	hypothetical protein	2.6982	2.5857	2.65393	2.68259	2.58491	2.6055	2.54507	2.59648	2.61242	6.25905	6.20637	5.95988	6.0816	0.991583	0.952202	0.971649	0.883094	0.399956	0.618261	0.914269	0.477878	0.683272
An09g05750	An00g00727	hypothetical protein	3.49762	3.2817	3.41929	3.24589	3.27005	3.50776	3.10507	3.28346	3.21466	10.5527	9.56634	9.89304	9.50748	0.906532	0.937491	0.900954	0.260117	0.453178	0.232638	0.351063	0.530503	0.30426
An09g04020	An00g00728	hypothetical protein	3.6425	3.43795	3.19211	3.32119	3.19359	3.16499	2.98337	3.19116	3.18097	10.7345	9.56249	8.42211	9.10125	0.890816	0.784581	0.847848	0.169495	0.00861606	0.0573516	0.2466	0.0176878	0.0927827
An16g06570	An00g00729	hypothetical protein	4.0978	3.98542	3.82156	4.56264	4.41882	7.17402	6.82265	7.14409	7.3706	15.6518	22.4825	127.852	152.996	1.43641	8.16852	9.77494	0.00701269	2.02682e-11	6.40936e-12	0.0159669	3.88399e-10	1.46335e-10
An03g00630	An00g00730	hypothetical protein	3.82485	3.62375	3.76354	3.68924	3.49623	3.48577	3.35747	3.58128	3.48964	13.3372	12.0648	10.7154	11.5952	0.904602	0.803428	0.869391	0.193298	0.00963819	0.0768506	0.27581	0.0195234	0.118962
An18g03140	An00g00731	hypothetical protein	3.46873	3.77555	3.54818	3.19861	3.0062	3.05415	3.23718	3.10731	3.11015	12.1047	8.58852	8.8499	8.62624	0.709522	0.731116	0.712639	0.000705429	0.00148708	0.000786149	0.00200983	0.00374217	0.00209915
An07g06140	An00g00732	weak similarity to apoptosis associated protein YDR442W from patent WO200102550-A2 - Saccharomyces cerevisiae	4.55842	4.21423	4.55579	3.62212	4.06242	4.03126	3.98634	4.22629	4.07958	21.7481	14.343	16.0979	17.7893	0.659506	0.740199	0.817971	0.00116877	0.0111021	0.0717769	0.00319334	0.0220521	0.112352
An06g00500	An00g00733	hypothetical protein	5.11262	5.24185	5.73206	7.22842	7.12204	7.3756	7.3077	7.25765	7.41707	41.1316	144.531	162.202	161.721	3.51386	3.94349	3.93179	2.59981e-09	7.92067e-10	8.15791e-10	2.24083e-08	8.72459e-09	8.63899e-09
An15g05400	An00g00734	hypothetical protein	2.96372	2.98879	2.90407	2.98013	3.00519	3.03025	3.04989	3.61928	3.41166	7.73926	7.95939	8.22531	11.4356	1.02844	1.0628	1.47762	0.685197	0.38367	4.23991e-05	0.756171	0.461176	0.000144066
An02g06660	An00g00735	hypothetical protein	8.09616	8.04127	8.01774	9.04075	8.93794	9.34345	9.49647	9.07334	9.06436	265.344	508.233	684.999	537.027	1.91537	2.58155	2.02389	1.3954e-08	8.32519e-11	4.74335e-09	1.00516e-07	1.28511e-09	3.99968e-08
An13g02860	An00g00736	hypothetical protein	3.9274	3.77982	3.52728	3.57074	3.48484	3.32624	3.33193	3.36702	3.29785	13.4063	11.5337	10.0497	10.0731	0.860324	0.74963	0.751373	0.0922962	0.00369699	0.00391127	0.148117	0.00843674	0.00887219
An15g03130	An00g00737	hypothetical protein	3.41532	3.5916	3.57235	3.2968	3.30759	3.30264	3.28168	3.28165	3.31805	11.5228	9.86414	9.79578	9.84813	0.856051	0.850119	0.854662	0.0159034	0.0124662	0.0150263	0.0327454	0.0244072	0.0292966
An15g05390	An00g00738	hypothetical protein	3.46073	3.4452	3.61588	3.2724	3.45263	3.45029	3.15953	3.52004	3.45594	11.3709	10.2853	9.88274	11.2199	0.904533	0.869128	0.986726	0.172301	0.0637248	0.851037	0.250103	0.100979	0.881211
An01g00650	An00g00739	hypothetical protein	2.59858	2.51418	2.57815	2.51542	2.63376	2.44721	2.64089	2.61867	2.52738	5.91196	5.95702	5.83223	5.95055	1.00762	0.986513	1.00653	0.888894	0.802826	0.9047	0.918566	0.846389	0.923785
An07g03180	An00g00740	hypothetical protein	4.17868	4.02442	4.026	4.0922	4.12236	3.91931	4.0427	4.08711	4.18347	16.8697	17.2351	15.7907	17.573	1.02166	0.936038	1.04169	0.693743	0.234931	0.456127	0.763254	0.305887	0.534279
An15g02310	An00g00741	hypothetical protein	7.54478	7.54567	7.48868	8.68832	8.65877	6.35901	6.4139	5.03254	4.73452	184.359	408.315	83.6591	29.5181	2.21478	0.453783	0.160112	5.37841e-09	5.85162e-09	4.74637e-14	4.27978e-08	4.91347e-08	2.73238e-12
An13g02850	An00g00742	hypothetical protein	3.16883	2.97222	3.03195	2.97202	2.90603	2.89295	2.96012	3.03007	2.89222	8.32625	7.66894	7.60282	7.78743	0.921056	0.913114	0.935288	0.187874	0.148115	0.279149	0.269638	0.207364	0.355292
An03g06610	An00g00743	hypothetical protein	3.31169	3.3236	3.16055	3.11068	3.0787	3.14905	3.19277	3.1138	3.08263	9.61494	8.54269	9.00617	8.56359	0.88848	0.936684	0.890654	0.060824	0.279214	0.0657169	0.104439	0.353509	0.104337
An13g02840	An00g00744	hypothetical protein	3.38845	3.12413	3.31168	2.97968	2.84289	2.86485	2.88447	2.87883	2.84955	9.6783	7.52288	7.3343	7.28128	0.777293	0.757808	0.75233	0.00177125	0.000820298	0.000659687	0.00462966	0.00218325	0.00178533
An09g00730	An00g00745	hypothetical protein	2.46003	2.36255	2.34109	2.34781	2.39985	2.41244	2.41802	2.35657	2.3075	5.23392	5.18316	5.33405	5.03516	0.990303	1.01913	0.962025	0.852726	0.718538	0.464744	0.889942	0.7735	0.542725
An01g10300	An00g00746	hypothetical protein	2.64243	2.66453	2.64468	2.38809	2.52342	2.57468	2.53511	2.4745	2.4196	6.27906	5.486	5.87624	5.453	0.873698	0.935848	0.868442	0.03721	0.278455	0.0305447	0.0683201	0.352676	0.0542177
An04g03670	An00g00747	hypothetical protein	2.80359	2.86465	2.80111	2.8069	2.81375	2.81885	2.88733	2.76647	2.88243	7.07689	7.01443	7.22547	7.08344	0.991175	1.021	1.00093	0.887518	0.740624	0.988216	0.917559	0.793064	0.990443
An02g04090	An00g00748	hypothetical protein	5.17336	4.83772	4.87258	5.71574	5.50582	5.56956	5.12576	4.8959	5.04228	31.1513	48.8668	40.72	31.3217	1.5687	1.30717	1.00547	0.000149302	0.00884276	0.951788	0.000486395	0.0180956	0.961966
An02g14320	An00g00749	hypothetical protein	2.82703	2.96305	3.19398	3.00342	2.92535	2.98158	2.95593	2.86878	2.92991	7.97059	7.80493	7.82859	7.46088	0.979216	0.982184	0.936051	0.758811	0.792622	0.340969	0.816476	0.838855	0.420359
An02g03470	An00g00750	hypothetical protein	3.35948	3.50075	3.57397	3.12424	3.18466	3.0328	3.03187	3.1758	3.12939	11.143	8.90397	8.18133	8.89254	0.799062	0.734211	0.798037	0.0163511	0.00207461	0.0158539	0.0335537	0.00502076	0.0307132
An12g07300	An00g00751	hypothetical protein	4.39654	4.72742	4.76961	4.27936	4.28441	3.93862	4.03888	4.12632	4.16965	24.7815	19.4525	15.8757	17.7284	0.784959	0.640628	0.715387	0.00590406	3.15534e-05	0.000495922	0.0136923	0.000112459	0.00137648
An09g05740	An00g00752	hypothetical protein	3.77591	3.54158	3.42314	3.39077	3.34152	3.46549	3.55336	3.95705	3.73085	11.9605	10.3112	11.3879	14.3597	0.862104	0.95212	1.20059	0.0565378	0.504177	0.0224947	0.0981884	0.578062	0.0416015
An02g06650	An00g00753	hypothetical protein	3.7995	3.93535	4.02963	3.56881	3.47723	3.35924	3.44009	3.60895	3.46391	15.1526	11.4957	10.5536	11.603	0.758662	0.696486	0.765746	0.000966645	8.26722e-05	0.00127526	0.00268142	0.000271225	0.00325779
An02g06640	An00g00754	hypothetical protein	3.65012	3.57527	3.68875	3.32233	3.40524	3.36713	3.34846	3.5494	3.45726	12.4498	10.2944	10.2517	11.3399	0.826875	0.82345	0.91085	0.00420047	0.00361594	0.117397	0.0101276	0.00827202	0.170438
An02g07030	An00g00755	hypothetical protein	3.646	3.41785	3.46692	3.38515	3.29805	3.59921	3.71296	4.01851	4.21178	11.3944	10.1373	12.6064	17.3294	0.889671	1.10637	1.52086	0.153887	0.21358	8.22466e-05	0.227812	0.283041	0.000264615
An15g05380	An00g00756	hypothetical protein	3.35827	3.07536	3.21263	3.08711	3.07656	3.03031	3.02725	3.01745	2.82398	9.28834	8.46689	8.1612	7.57223	0.911561	0.87865	0.815241	0.256188	0.120077	0.0201689	0.34677	0.173762	0.0378969
An07g04100	An00g00757	hypothetical protein	3.1828	3.139	3.20582	3.23259	3.25468	3.02365	3.18914	3.11608	3.09874	9.0372	9.4718	8.61226	8.61835	1.04809	0.952978	0.953652	0.482765	0.471907	0.47832	0.577493	0.547842	0.555933
An16g09240	An00g00758	hypothetical protein	8.77898	8.8382	8.71214	7.14385	6.99576	7.81067	7.67276	7.9712	7.92598	438.501	134.346	214.037	247.038	0.306375	0.488111	0.56337	9.60437e-12	9.12254e-09	1.6337e-07	1.82797e-10	7.26738e-08	9.20411e-07
An01g04820	An00g00759	hypothetical protein	4.09549	3.94432	3.9751	3.67341	3.82083	3.76088	3.64208	3.85896	3.76056	16.0552	13.4275	13.0094	14.0234	0.836335	0.810291	0.873448	0.0155702	0.005877	0.0563789	0.0321445	0.0126443	0.0915372
An14g03260	An00g00760	hypothetical protein	3.00896	2.95683	2.94058	2.69464	2.7443	2.70538	2.95008	2.76544	2.77531	7.82878	6.58632	7.09955	6.82286	0.841295	0.906852	0.871509	0.0244754	0.176807	0.0649068	0.0476397	0.24095	0.103318
An12g04040	An00g00761	hypothetical protein	3.76476	3.48181	3.34655	3.23689	3.26291	3.37879	3.39959	3.31219	3.31117	11.5598	9.513	10.4773	9.92919	0.822942	0.906357	0.858945	0.0335849	0.255501	0.0877062	0.0626092	0.327938	0.133318
An12g02660	An00g00762	hypothetical protein	5.20701	6.17065	5.47435	3.38523	3.29758	3.06946	3.25633	3.22496	3.34593	49.0893	10.1359	8.95624	9.75028	0.20648	0.182448	0.198624	2.83491e-08	1.05301e-08	2.06484e-08	1.91121e-07	8.21563e-08	1.45664e-07
An16g05830	An00g00763	hypothetical protein	3.09933	3.0087	3.29336	2.99632	3.14716	3.32126	3.10804	3.11372	3.2771	8.77741	8.40785	9.28337	9.1604	0.957897	1.05764	1.04363	0.530459	0.415977	0.533356	0.621368	0.493312	0.60694
An15g03120	An00g00764	hypothetical protein	4.86221	4.97766	4.86804	4.90997	4.61986	4.78906	4.78563	4.71519	4.86799	29.9117	27.1883	27.6143	27.6957	0.908953	0.923195	0.925916	0.145848	0.218421	0.234978	0.217731	0.288281	0.306977
An13g02830	An00g00765	hypothetical protein	4.17922	3.9126	4.03838	3.62983	3.57267	3.48076	3.41381	3.57267	3.62532	16.4886	12.1362	10.9078	12.1173	0.736037	0.661534	0.734888	0.000164138	7.25044e-06	0.000156352	0.000529917	2.9416e-05	0.000475996
An13g01570	An00g00766	hypothetical protein	3.49835	3.71393	3.88258	3.27861	3.39152	3.30539	3.37538	3.44158	3.32104	12.9806	10.0915	10.1288	10.4202	0.777427	0.7803	0.802749	0.00413083	0.00456888	0.00989824	0.0099907	0.0101548	0.0203897
An15g01570	An00g00767	hypothetical protein	3.37477	3.44539	3.3633	3.35247	3.35128	3.47019	3.43192	3.22502	3.24544	10.5158	10.2098	10.9363	9.41676	0.970898	1.03999	0.895486	0.682198	0.587559	0.13985	0.753694	0.655034	0.198076
An16g05820	An00g00768	hypothetical protein	2.98862	2.90362	2.84607	2.74731	2.83629	2.76187	2.75993	2.59268	2.72961	7.53063	6.92493	6.77818	6.32535	0.919569	0.900081	0.83995	0.165109	0.0870244	0.00849619	0.241525	0.13204	0.0178084
An09g03360	An00g00769	hypothetical protein	2.65446	2.73285	2.6346	2.7469	2.73124	2.62374	2.76457	2.63131	2.6364	6.38182	6.6764	6.47174	6.20684	1.04616	1.01409	0.972581	0.419348	0.800253	0.616305	0.515987	0.844248	0.681649
An04g03650	An00g00770	hypothetical protein	5.10098	5.19577	5.26414	5.5714	5.59538	5.57752	5.60865	5.24321	5.28201	36.4277	47.9478	48.2711	38.3888	1.31625	1.32512	1.05383	0.000143564	0.000113534	0.346583	0.000469893	0.000360798	0.425854
An01g01170	An00g00771	strong similarity to hypothetical protein BAC47708.1 - Bradyrhizobium japonicum	3.83821	3.67885	3.76874	3.58561	3.68026	3.3371	3.27042	3.45315	3.35487	13.5661	12.4057	9.87485	10.5854	0.914463	0.727906	0.780285	0.117563	3.23634e-05	0.000361955	0.181523	0.000115052	0.00103061
An02g10340	An00g00772	hypothetical protein	3.31933	3.00372	3.37562	3.65246	3.83096	3.45404	3.74065	3.74014	3.77824	9.40149	13.3773	12.1034	13.5403	1.42289	1.2874	1.44023	0.00149313	0.0139297	0.00114136	0.00397703	0.0268776	0.00294422
An15g03110	An00g00773	hypothetical protein	3.24494	3.31404	3.21006	3.23026	3.41911	3.06632	3.26884	3.46765	3.31941	9.55559	10.0191	8.98539	10.5088	1.04851	0.940328	1.09976	0.47087	0.351961	0.158574	0.565991	0.429894	0.220473
An04g05430	An00g00774	strong similarity to hypothetical protein CAD21051.1 - Neurospora crassa	5.39746	5.48136	5.53281	4.93192	4.97744	5.24599	5.17423	5.28181	5.46142	44.3403	31.0103	37.0169	41.4016	0.699372	0.834837	0.933725	2.84307e-05	0.00885409	0.269855	0.000106541	0.0181161	0.345064
An03g02350	An00g00775	hypothetical protein	3.63459	3.5371	3.47678	3.43602	3.28987	3.29231	3.31745	3.5446	3.20479	11.7085	10.2884	9.8825	10.3725	0.878711	0.844043	0.885893	0.0772445	0.0252422	0.0956833	0.127561	0.0450513	0.143756
An01g04810	An00g00776	hypothetical protein	3.70342	3.36255	3.62956	3.28655	3.21398	3.36965	3.30196	3.32302	3.39596	11.8366	9.51541	10.0966	10.2638	0.8039	0.853004	0.867125	0.00351528	0.0233868	0.0388166	0.00864089	0.0421676	0.0664714
An11g09220	An00g00777	hypothetical protein	3.54527	3.23911	3.24432	3.47697	3.53197	3.26245	3.20749	3.2633	3.17203	10.1464	11.3488	9.41504	9.30277	1.1185	0.927917	0.916852	0.212465	0.397837	0.328624	0.298052	0.475596	0.407655
An08g02840	An00g00778	hypothetical protein	3.0007	3.01393	3.07024	2.83557	2.89491	3.03318	3.02062	2.94916	3.11516	8.15844	7.28657	8.15057	8.18033	0.893133	0.999035	1.00268	0.116311	0.988818	0.968955	0.179886	0.991796	0.975159
An11g03750	An00g00779	hypothetical protein	4.19582	4.07602	4.10058	3.82119	3.89261	3.84012	3.89345	3.85434	3.81664	17.4377	14.4891	14.5888	14.2757	0.830907	0.83662	0.818666	0.00371407	0.0048092	0.00212365	0.00908801	0.010618	0.00518008
An03g03670	An00g00780	hypothetical protein	4.33093	4.15881	4.48731	3.72543	3.84857	3.54897	3.47693	3.64794	3.59881	20.0522	13.8039	11.4157	12.3238	0.6884	0.569301	0.614585	0.000277594	3.81079e-06	1.94941e-05	0.00086008	1.64484e-05	7.06483e-05
An07g00560	An00g00781	hypothetical protein	3.22974	3.36222	3.27783	3.17015	3.30559	3.13466	3.20362	3.18475	3.26566	9.78064	9.434	8.99513	9.35156	0.964558	0.919687	0.95613	0.641155	0.287365	0.563102	0.718701	0.362091	0.634368
An11g06500	An00g00782	hypothetical protein	3.8512	3.88374	3.83835	3.60836	3.64117	3.65073	3.62046	3.60227	3.3895	14.4978	12.3357	12.4286	11.2815	0.850867	0.857278	0.778153	0.00745429	0.00997036	0.000242552	0.0168299	0.0200944	0.000712978
An07g07750	An00g00783	hypothetical protein	3.25867	3.3051	3.14998	3.15873	3.16969	2.90868	3.10852	3.00727	3.07053	9.4343	8.96442	8.04784	8.21863	0.950194	0.85304	0.871143	0.427617	0.0230732	0.0441014	0.524125	0.0416962	0.0741314
An02g03440	An00g00784	hypothetical protein	3.47633	3.71796	3.61833	3.33549	3.43333	3.5094	3.33843	3.29786	3.3329	12.1611	10.4426	10.7325	9.95471	0.858689	0.882524	0.818569	0.117102	0.192523	0.0453265	0.180929	0.258938	0.0758823
An02g06620	An00g00785	hypothetical protein	4.17956	4.18765	4.02248	4.01863	3.87558	4.12004	4.08489	3.37314	3.76025	17.5075	15.424	17.1777	11.849	0.880998	0.981166	0.676798	0.113359	0.803952	0.000120431	0.176163	0.8474	0.000375269
An02g04060	An00g00786	hypothetical protein	5.0834	5.43713	5.32806	4.53612	4.74058	5.83776	5.58219	6.07909	6.09274	38.9315	24.9047	52.3447	67.9271	0.639707	1.34453	1.74479	4.5094e-05	0.00185397	4.05693e-06	0.000162582	0.00454924	1.67165e-05
An03g04840	An00g00787	hypothetical protein	4.84478	5.20173	5.02267	6.62011	6.93731	6.71964	6.97464	6.84475	6.9175	32.5157	109.798	115.132	117.876	3.37677	3.54081	3.62519	7.59661e-10	4.50656e-10	3.49955e-10	7.49429e-09	5.39284e-09	4.15578e-09
An05g01800	An00g00788	hypothetical protein	3.54709	3.82577	3.56005	3.51555	3.8861	3.85813	3.71655	3.7255	3.74777	12.5039	13.0035	13.8071	13.3303	1.03996	1.10423	1.06609	0.648532	0.257776	0.459242	0.724909	0.330495	0.537421
An07g01330	An00g00789	hypothetical protein [deleted ORF]	2.93503	3.03027	2.9562	2.83708	2.7102	2.7811	2.69865	2.6929	2.72396	7.85621	6.83831	6.68011	6.5361	0.870434	0.850297	0.831966	0.0140472	0.00544715	0.0022441	0.0293644	0.0118158	0.00544352
An09g02190	An00g00790	hypothetical protein	3.80947	3.57353	3.74979	3.49044	3.38643	3.26764	3.42404	3.41603	3.33614	13.0949	10.8411	10.1671	10.3825	0.827885	0.776419	0.792869	0.0120677	0.00168876	0.00321039	0.0256675	0.00418496	0.00746759
An01g04800	An00g00791	hypothetical protein	3.2408	3.26262	3.39939	3.21885	3.17435	3.10211	3.21146	3.19138	3.17772	9.85554	9.16796	8.91838	9.09169	0.930234	0.904911	0.922496	0.324672	0.180006	0.273862	0.420852	0.244784	0.349549
An18g05660	An00g00792	hypothetical protein	3.72782	3.92971	3.8609	3.55307	3.55155	3.48673	3.43861	3.49743	3.38895	14.3152	11.7315	11.0247	10.8769	0.819511	0.770139	0.75981	0.00447926	0.000547262	0.000350439	0.010713	0.00151597	0.00100006
An16g02410	An00g00793	hypothetical protein	2.66051	2.65802	2.89251	2.78247	2.82406	2.88988	2.97674	2.7474	2.80275	6.66689	6.98018	7.6386	6.84513	1.04699	1.14575	1.02673	0.466539	0.0431172	0.673784	0.561992	0.0720198	0.732481
An01g04790	An00g00794	hypothetical protein	2.96514	2.86666	3.0017	2.74919	3.00584	2.94571	2.79399	2.86005	2.77801	7.69808	7.34884	7.30989	7.05686	0.954633	0.949574	0.916705	0.47046	0.422224	0.185975	0.565644	0.499534	0.252223
An16g05800	An00g00796	hypothetical protein	3.39526	3.18444	3.34737	3.24868	3.14754	3.00017	3.18858	3.16616	3.14268	9.91094	9.17757	8.54082	8.90379	0.926004	0.861757	0.898379	0.299038	0.0551919	0.154678	0.393162	0.089506	0.215856
An07g06120	An00g00797	hypothetical protein	3.73107	3.81916	3.47017	3.38571	3.26414	3.07727	3.22024	3.31007	3.3728	12.7592	10.0208	8.8689	10.1361	0.785379	0.695099	0.794418	0.00427156	0.000145958	0.00590708	0.0102778	0.000454487	0.0128533
An08g00680	An00g00798	hypothetical protein	5.92871	5.93576	5.87679	6.39204	6.18468	6.32796	6.44991	6.6399	6.70067	60.2861	78.16	83.8035	101.849	1.29649	1.3901	1.68942	0.00205326	0.000280511	2.06291e-06	0.00530534	0.000823174	8.99563e-06
An01g01710	An00g00799	hypothetical protein	2.69361	2.63383	2.60065	2.58409	2.53817	2.50594	2.57463	2.57945	2.55862	6.24497	5.9017	5.81704	5.93412	0.945033	0.931475	0.950224	0.286962	0.186066	0.334479	0.380732	0.251512	0.413707
An11g01590	An00g00800	hypothetical protein	3.73824	3.71483	4.16395	3.46898	3.40754	3.5019	3.43554	3.4571	3.50628	14.645	10.8397	11.071	11.171	0.740164	0.755959	0.762786	0.00634176	0.00995475	0.0120498	0.0146081	0.0200703	0.0242331
An18g01420	An00g00801	hypothetical protein	3.20796	3.07427	2.98423	2.80722	2.79487	2.9352	2.98173	2.93644	2.96283	8.508	6.96946	7.77297	7.72553	0.819165	0.913607	0.908032	0.00248115	0.119784	0.0985749	0.00629468	0.173446	0.147372
An07g10440	An00g00802	hypothetical protein	4.68718	4.74132	4.91416	4.47741	4.51713	4.50233	4.46567	4.56982	4.60254	27.491	22.5847	22.3778	24.0203	0.82153	0.814004	0.873749	0.0124152	0.00949703	0.0697313	0.0263065	0.0192682	0.109653
An12g05350	An00g00803	hypothetical protein	3.48735	3.55179	3.5614	3.5936	3.5596	3.37654	3.49036	3.37618	3.49647	11.5796	11.9306	10.8037	10.8253	1.03032	0.932995	0.934857	0.662347	0.317516	0.331159	0.736995	0.39412	0.410108
An14g06510	An00g00804	hypothetical protein	3.2553	3.15541	3.22292	3.25473	3.26366	3.23605	3.31306	3.17307	3.16622	9.26128	9.57449	9.67695	8.99823	1.03382	1.04488	0.971597	0.601479	0.492079	0.650551	0.683653	0.566605	0.711536
An13g02800	An00g00805	hypothetical protein	3.52439	3.31997	3.43198	3.44902	3.19458	3.34935	3.21591	3.57562	3.22609	10.7439	9.99911	9.73128	10.5623	0.930677	0.905749	0.9831	0.444812	0.296752	0.854754	0.540662	0.371869	0.884405
An03g04830	An00g00806	hypothetical protein	3.5762	3.49093	3.46416	3.27091	3.30247	3.2249	3.34175	3.34716	3.28135	11.3958	9.75872	9.73597	9.94698	0.856344	0.854347	0.872864	0.00952116	0.00869803	0.0198287	0.0208993	0.0178359	0.037348
An16g06520	An00g00807	hypothetical protein	3.67009	3.79265	3.74479	3.60674	3.78153	8.78723	8.64987	10.1047	10.0746	13.323	12.9433	421.256	1089.65	0.971506	31.6188	81.7872	0.88639	3.83165e-11	1.25414e-12	0.916935	6.66679e-10	3.82227e-11
An07g06110	An00g00808	hypothetical protein	3.03224	3.14974	3.12854	2.95364	3.00762	2.91351	2.97064	2.98007	2.76984	8.59505	7.8933	7.68516	7.33579	0.918354	0.894138	0.85349	0.237207	0.126783	0.0371944	0.325259	0.181961	0.0640937
An13g01100	An00g00809	hypothetical protein	3.11962	3.20371	3.14014	3.11287	3.14623	3.0586	3.00865	3.07622	2.98317	8.90421	8.7516	8.18864	8.16635	0.982861	0.919637	0.917133	0.769929	0.169903	0.157298	0.825328	0.233062	0.218994
An07g01300	An00g00810	hypothetical protein	3.08685	3.30722	3.23308	3.07611	3.04505	2.94456	3.09722	3.11657	3.04436	9.24742	8.34309	8.11667	8.45887	0.902208	0.877723	0.914728	0.107881	0.0468821	0.159197	0.169073	0.0774943	0.221218
An01g04770	An00g00811	hypothetical protein	4.32565	3.90304	4.40218	5.5065	5.42385	5.27938	4.9237	4.68939	4.72899	18.5107	44.1756	34.3334	26.1582	2.38649	1.85479	1.41314	2.69772e-05	0.000715143	0.0308653	0.000101447	0.0019313	0.0546896
An09g05720	An00g00812	hypothetical protein	2.88227	2.83505	2.84397	2.73526	2.83262	2.70332	2.73311	2.83225	2.7817	7.22883	6.88731	6.5806	6.99817	0.952756	0.910327	0.968092	0.500341	0.200229	0.65013	0.593695	0.267936	0.711188
An15g05340	An00g00813	hypothetical protein	3.66214	3.92764	3.59311	3.09179	3.45535	3.25566	3.51945	3.75624	3.61003	13.2473	9.67037	10.4654	12.845	0.729986	0.789999	0.969628	0.00405837	0.0225545	0.743354	0.0098468	0.0408645	0.792167
An16g00490	An00g00814	hypothetical protein	3.40415	3.4428	3.38375	2.95586	3.05035	2.89264	2.93618	3.24496	3.1648	10.6312	8.01723	7.53918	9.22074	0.754121	0.709155	0.867327	9.1494e-05	1.15427e-05	0.0170488	0.000310507	4.51414e-05	0.0327065
An01g13050	An00g00815	hypothetical protein	2.55512	2.48128	2.57352	2.71877	2.56824	2.62305	2.49946	2.56705	2.50488	5.80237	6.24848	5.9022	5.79966	1.07688	1.01721	0.999533	0.257647	0.789946	0.994179	0.348267	0.836657	0.995175
An02g03430	An00g00816	hypothetical protein	2.15272	2.17841	2.14472	2.23586	2.14851	2.25321	2.20478	2.17966	2.15351	4.46487	4.56997	4.68808	4.48959	1.02354	1.04999	1.00554	0.646025	0.341488	0.912886	0.722691	0.419262	0.931056
An07g04050	An00g00817	hypothetical protein	3.28996	3.16281	3.15839	3.06101	3.40813	3.25458	3.55396	3.57366	3.38442	9.2133	9.41244	10.5874	11.1505	1.02161	1.14914	1.21027	0.824868	0.164246	0.0632329	0.868906	0.226457	0.101012
An01g01700	An00g00818	hypothetical protein	2.98744	2.91869	2.91924	2.77882	2.55945	2.48986	2.6187	2.62722	2.56526	7.68363	6.36046	5.87375	6.04708	0.827794	0.76445	0.787008	0.00900339	0.000700207	0.00176822	0.0198625	0.00189609	0.00437829
An01g09430	An00g00819	hypothetical protein	3.53043	3.33825	3.53136	3.30168	3.25938	3.18532	3.15714	3.29323	3.19433	11.0554	9.71713	9.00816	9.47275	0.878949	0.81482	0.856843	0.117388	0.018845	0.0653413	0.181273	0.0349447	0.103859
An16g00480	An00g00820	hypothetical protein	2.71394	2.7147	2.6974	2.64377	2.68834	2.62564	2.62113	2.67253	2.61327	6.53722	6.3469	6.16194	6.24586	0.970887	0.942593	0.95543	0.541962	0.231148	0.35092	0.631831	0.302058	0.430013
An01g09420	An00g00821	hypothetical protein	2.52584	2.56528	2.60486	2.5341	2.51978	2.43784	2.4471	2.4274	2.38906	5.91889	5.76347	5.43571	5.30822	0.973741	0.918367	0.896826	0.612703	0.119185	0.0519069	0.693679	0.172686	0.0851959
An03g01380	An00g00822	hypothetical protein	4.27436	4.21864	4.08889	4.06479	3.89296	4.14672	3.91548	4.02949	3.78934	18.3025	15.7674	16.3486	15.0262	0.861492	0.893247	0.820996	0.0827286	0.179307	0.0266735	0.135261	0.243912	0.0482712
An01g10250	An00g00823	hypothetical protein	3.8455	3.59515	3.55469	3.25317	3.40187	3.03834	3.24176	3.3787	3.27286	12.6855	10.0388	8.81554	10.0267	0.791359	0.694929	0.790407	0.00777352	0.000254811	0.00752855	0.0174521	0.000754404	0.0160032
An08g02820	An00g00824	hypothetical protein	3.12852	2.90656	2.93051	2.93432	3.03591	2.87089	2.75475	2.65113	2.77819	7.93665	7.91787	7.02655	6.56438	0.997634	0.88533	0.827097	0.972297	0.0898746	0.0129107	0.979812	0.135729	0.0256909
An07g07730	An00g00825	hypothetical protein	2.48916	2.38185	2.39261	2.46927	2.48019	2.48993	2.39129	2.39878	2.46877	5.35618	5.55864	5.42872	5.40305	1.0378	1.01354	1.00875	0.472155	0.792751	0.864779	0.567145	0.838865	0.891743
An03g05820	An00g00826	hypothetical protein	3.47962	3.72696	3.61809	3.39936	3.42368	3.49049	3.42627	3.46146	3.47082	12.195	10.6407	10.992	11.0513	0.872542	0.901349	0.906209	0.0673166	0.153491	0.174422	0.113836	0.213635	0.239078
An15g05330	An00g00827	hypothetical protein	3.2752	3.22226	3.27667	3.05019	2.92835	2.87086	3.00081	3.07959	3.04439	9.56686	7.94072	7.652	8.35123	0.830023	0.799844	0.872933	0.0149813	0.00496943	0.0631804	0.0310893	0.0109321	0.100952
An15g02270	An00g00828	hypothetical protein	4.165	3.49016	3.85757	7.0043	6.85195	6.95118	7.00365	7.19396	7.27312	14.2963	121.779	126.012	150.492	8.51821	8.81426	10.5266	1.54481e-09	1.2469e-09	4.28338e-10	1.39964e-08	1.2911e-08	4.93984e-09
An15g02260	An00g00829	hypothetical protein	2.89375	2.76584	2.76775	2.71177	2.64259	2.71614	2.67273	2.66346	2.65703	7.00855	6.39604	6.473	6.3214	0.912606	0.923586	0.901955	0.122897	0.175648	0.0850178	0.188468	0.239561	0.12971
An04g05410	An00g00830	hypothetical protein	3.20506	3.21552	2.86538	3.55069	3.74859	3.59892	3.70723	3.33792	3.51308	8.54642	12.5502	12.5802	10.7443	1.46848	1.47198	1.25717	0.000147166	0.000138657	0.00869854	0.000480446	0.000433254	0.0181726
An02g08040	An00g00831	hypothetical protein	4.46778	4.43907	4.25992	4.5039	4.25426	4.45262	4.3161	4.36896	4.36616	20.9507	20.8082	20.8845	20.6427	0.9932	0.996841	0.985298	0.921269	0.963437	0.830229	0.941046	0.973036	0.864207
An04g05400	An00g00832	hypothetical protein	3.63761	3.54696	3.4036	3.3399	3.12912	3.3451	3.29629	3.45393	3.38911	11.5466	9.41206	9.99147	10.7147	0.81514	0.86532	0.927958	0.0138093	0.0668835	0.322747	0.0289448	0.105269	0.401575
An08g00660	An00g00833	hypothetical protein	3.35316	3.43359	3.4228	3.45351	3.42322	3.24739	3.28888	3.21261	3.36116	10.5794	10.8405	9.63399	9.76	1.02469	0.910638	0.922549	0.68448	0.132949	0.19125	0.755678	0.189468	0.258318
An15g06800	An00g00834	hypothetical protein	2.83645	2.81967	2.81643	2.82517	2.84703	2.75299	2.86712	2.82023	2.76105	7.08214	7.14087	7.01311	6.91935	1.00829	0.990253	0.977015	0.879261	0.85706	0.669765	0.911439	0.888697	0.728962
An16g03150	An00g00835	hypothetical protein	3.04036	3.07466	3.09647	2.73771	2.96706	2.93739	3.13609	2.97649	3.03278	8.40062	7.22193	8.20632	8.02575	0.85969	0.976871	0.955376	0.0671639	0.763815	0.559507	0.113651	0.813414	0.631176
An16g00470	An00g00836	hypothetical protein	3.16139	2.96651	2.9655	3.1238	3.07534	3.00594	2.9109	3.27187	3.116	8.17451	8.57161	7.77271	9.15102	1.04858	0.950846	1.11946	0.467213	0.440351	0.0966132	0.562562	0.517958	0.144874
An15g02250	An00g00837	hypothetical protein	3.63681	3.70756	4.03233	4.17958	3.8707	5.57875	5.66567	5.37925	5.38334	13.854	16.2813	49.2554	41.6802	1.1752	3.55531	3.00853	0.67088	0.004041	0.0100048	0.744423	0.00915014	0.020585
An01g02290	An00g00838	hypothetical protein	2.73175	2.74786	2.89937	2.69205	2.70495	2.69774	2.70123	2.62711	2.65619	6.93067	6.49126	6.49571	6.24046	0.936599	0.937241	0.900412	0.232356	0.237041	0.0649884	0.320018	0.308032	0.103403
An13g00350	An00g00839	hypothetical protein	2.60126	2.75802	2.65276	2.38079	2.62956	2.60408	2.4516	2.44348	2.57241	6.36729	5.67719	5.76706	5.68809	0.891618	0.905732	0.89333	0.0980322	0.148491	0.103259	0.155944	0.207786	0.153229
An11g08000	An00g00840	hypothetical protein	3.70797	3.49148	3.70104	3.39696	3.42709	3.3777	3.3539	3.43399	3.34345	12.4106	10.6444	10.3088	10.4738	0.85769	0.830645	0.843947	0.0217798	0.00746264	0.0127359	0.0429849	0.0156093	0.0254082
An09g02140	An00g00841	hypothetical protein	2.80934	2.91	2.87391	3.01239	2.98892	2.98982	3.04976	2.84018	2.89229	7.28241	8.00365	8.1105	7.29161	1.09904	1.11371	1.00126	0.158682	0.111467	0.98443	0.233835	0.163296	0.987648
An11g03720	An00g00842	hypothetical protein	2.58254	2.87519	2.66337	2.64365	2.62586	2.68008	2.67131	2.6585	2.58504	6.52977	6.21069	6.38945	6.15503	0.951134	0.97851	0.942611	0.485779	0.760859	0.412466	0.58047	0.810883	0.491439
An11g01560	An00g00843	hypothetical protein	3.16905	3.06701	3.21584	2.90773	3.34054	3.13363	3.12868	3.18935	3.16625	8.88045	8.71883	8.76137	9.04926	0.981801	0.98659	1.01901	0.804975	0.85591	0.80016	0.853156	0.88803	0.838649
An01g10230	An00g00844	hypothetical protein	3.29194	3.37646	3.47747	3.18348	3.00812	3.26398	3.08503	3.08711	3.18029	10.4248	8.54926	9.02861	8.77683	0.820084	0.866067	0.841914	0.038086	0.11966	0.0671061	0.0697271	0.173283	0.106289
An06g00440	An00g00845	hypothetical protein	3.52349	3.54718	3.54822	3.57048	3.48036	3.48477	3.54651	3.51491	3.37843	11.6288	11.5148	11.437	10.9031	0.990197	0.983507	0.937596	0.889264	0.814287	0.369134	0.918821	0.854735	0.448638
An08g10770	An00g00846	strong similarity to hypothetical protein CAD70330.1 - Neurospora crassa	3.1827	3.47963	3.33685	3.26745	3.0965	3.4306	3.40165	3.14582	3.16872	10.0775	9.07548	10.6747	8.92142	0.900571	1.05926	0.885283	0.176695	0.447574	0.119921	0.255673	0.524952	0.173608
An15g03070	An00g00847	hypothetical protein	2.93675	2.87027	2.88437	3.0155	2.95207	2.87034	2.99393	2.92277	3.08096	7.44944	7.9106	7.63239	8.01034	1.06191	1.02456	1.07529	0.274858	0.653486	0.19103	0.366923	0.716428	0.258121
An02g03130	An00g00848	hypothetical protein	4.86038	4.72964	4.80203	4.99606	4.92526	4.62897	4.64908	4.65899	4.67525	27.8065	31.1392	24.9164	25.4064	1.11985	0.896064	0.913684	0.0455318	0.0516274	0.102261	0.0816177	0.0845191	0.152055
An02g10300	An00g00849	hypothetical protein	3.29128	3.24754	3.10798	3.09144	3.11668	2.96666	3.06523	3.10701	3.10677	9.2895	8.59835	8.08893	8.61525	0.925598	0.87076	0.927418	0.36235	0.113625	0.374326	0.45939	0.166023	0.454001
An13g01520	An00g00850	hypothetical protein	3.78199	4.28596	3.92758	6.41249	6.51892	4.28522	4.36976	3.56119	3.7325	15.9835	88.3836	20.0772	12.5259	5.52969	1.25613	0.783682	5.71236e-11	0.0403024	0.029903	8.01164e-10	0.0679512	0.0532747
An01g08270	An00g00851	hypothetical protein	3.76831	3.72797	3.86714	3.52743	3.4789	3.75819	3.76707	3.62453	3.36891	13.8116	11.3385	13.5727	11.288	0.820945	0.982701	0.817285	0.0149682	0.810713	0.0132145	0.0310669	0.852232	0.0262136
An09g02130	An00g00852	hypothetical protein	2.83707	2.7373	2.875	2.7606	2.92047	2.83469	2.74096	2.81049	2.80286	7.0443	7.16287	6.90589	6.9967	1.01683	0.980351	0.993243	0.829192	0.797646	0.930123	0.872233	0.842028	0.944642
An15g02240	An00g00853	hypothetical protein	3.98999	3.90837	4.31971	3.44964	3.6268	3.42453	3.53506	3.64195	3.5436	16.8268	11.6174	11.1564	12.0652	0.690412	0.663012	0.71702	0.000489953	0.000190518	0.00120939	0.00144629	0.000578502	0.00310539
An02g06990	An00g00854	hypothetical protein	2.9768	3.09299	3.06533	4.90231	4.87503	4.84654	4.7192	4.46127	4.74428	8.25369	29.6235	27.5288	24.2982	3.58912	3.33534	2.94392	1.52118e-11	3.47577e-11	1.58673e-10	2.65333e-10	6.13922e-10	2.098e-09
An07g07720	An00g00855	hypothetical protein	3.24829	3.18769	3.0751	3.04729	3.09736	3.01027	2.96763	2.98	3.07991	9.00271	8.41127	7.93896	8.16786	0.934305	0.881841	0.907267	0.394832	0.126139	0.228994	0.491834	0.181278	0.300365
An11g07990	An00g00856	hypothetical protein	3.8164	3.54851	4.04555	3.23724	3.30834	3.32529	3.22792	3.26016	3.31031	13.9625	9.66513	9.69072	9.74889	0.69222	0.694052	0.698218	0.00115377	0.00122264	0.0013944	0.00315606	0.00313769	0.0035248
An18g05030	An00g00857	hypothetical protein	2.75722	3.02205	2.8242	2.78179	2.99233	2.76009	2.71423	2.78474	2.74904	7.29964	7.39759	6.66755	6.8064	1.01342	0.913408	0.93243	0.856208	0.229869	0.348829	0.892844	0.300667	0.427937
An15g02230	An00g00858	hypothetical protein	2.72146	2.6956	2.72272	2.47596	2.56222	2.54281	2.59803	2.59686	2.59209	6.55802	5.7322	5.93983	6.03969	0.874075	0.905735	0.920963	0.0495151	0.136525	0.210323	0.0876017	0.193952	0.279757
An05g01770	An00g00859	hypothetical protein	7.04553	7.42685	6.96119	8.28493	8.33478	7.90907	7.78415	7.66693	7.8614	141.487	317.333	230.179	217.393	2.24285	1.62686	1.53649	1.23508e-07	4.45741e-05	0.000154941	7.22307e-07	0.000153811	0.000472317
An15g06000	An00g00860	hypothetical protein	4.14076	4.04038	3.9671	3.73377	3.78485	3.63102	3.80768	3.75645	3.69878	16.5575	13.5414	13.1715	13.2472	0.817844	0.795503	0.800074	0.00774579	0.00327709	0.00391584	0.0173975	0.00755864	0.0088811
An08g00650	An00g00861	hypothetical protein	2.58068	2.58931	2.51925	2.4591	2.4275	2.33539	2.41629	2.53071	2.48998	5.90969	5.43884	5.19039	5.69756	0.920326	0.878285	0.964105	0.111419	0.0185773	0.467486	0.173626	0.0345533	0.545108
An03g05800	An00g00862	hypothetical protein	2.45491	2.52017	2.44108	2.40764	2.43474	2.37224	2.37058	2.43777	2.45456	5.54833	5.35612	5.17447	5.44965	0.965357	0.932617	0.982215	0.477312	0.170106	0.715793	0.572004	0.233271	0.769301
An04g00460	An00g00863	hypothetical protein	2.86348	2.98013	2.79834	3.08721	3.07965	3.25605	3.22445	3.25618	3.17926	7.36482	8.47628	9.4496	9.30316	1.15092	1.28307	1.26319	0.0279302	0.000635017	0.00108898	0.0532963	0.00173311	0.00282472
An01g02280	An00g00864	hypothetical protein	5.20608	5.50232	5.54653	7.2642	7.4015	8.03591	7.8579	8.15287	8.31219	42.7635	161.216	246.75	300.773	3.76995	5.7701	7.03341	2.01434e-11	3.96042e-13	8.60257e-14	3.35459e-10	1.59896e-11	4.44064e-12
An05g01240	An00g00865	hypothetical protein	2.84561	3.02397	2.96845	2.97307	2.85256	2.77648	2.70511	2.86234	2.84989	7.70614	7.53086	6.68439	7.24062	0.977254	0.867411	0.93959	0.741819	0.0560503	0.377962	0.803073	0.0907043	0.457578
An07g00500	An00g00866	hypothetical protein	2.59392	2.63877	2.72915	2.59051	2.56011	2.60183	2.63776	2.61174	2.52695	6.29387	5.95999	6.14663	5.93541	0.946952	0.976606	0.943046	0.294823	0.643954	0.261138	0.38934	0.707363	0.336037
An11g03710	An00g00867	hypothetical protein	4.6916	4.41992	4.35289	4.08632	4.19476	4.01011	3.94639	4.01335	3.8963	22.4421	17.6371	15.7606	15.5068	0.785891	0.702278	0.690966	0.00499589	0.000232343	0.000151948	0.0118073	0.000693608	0.000464004
An12g02580	An00g00868	hypothetical protein	3.42184	3.08041	3.18389	2.74431	2.78129	2.92955	3.02263	3.00369	3.07484	9.3743	6.78712	7.86852	8.2207	0.724014	0.839371	0.87694	0.000708284	0.0354885	0.103318	0.00201673	0.0608916	0.153285
An01g00570	An00g00869	weak similarity to hypothetical protein - Campylobacter jejuni	3.45535	3.35937	3.2103	3.13374	3.06108	2.9003	3.02656	3.00158	2.96679	10.1378	8.55881	7.79976	7.91278	0.844247	0.769374	0.780523	0.0263515	0.00173257	0.00264697	0.0506929	0.00428592	0.00629521
An15g03060	An00g00870	hypothetical protein	3.3124	3.3081	3.55269	3.98246	3.9819	4.85975	4.70628	4.76993	4.63257	10.4909	15.8036	27.5316	26.0146	1.50641	2.62434	2.47973	4.27983e-05	1.17663e-09	2.66511e-09	0.000155065	1.22926e-08	2.41621e-08
An08g04170	An00g00871	hypothetical protein	2.91821	2.88881	2.88956	3.02924	2.77037	2.97357	2.92327	2.84332	2.91677	7.45838	7.46327	7.71905	7.36174	1.00066	1.03495	0.987043	0.992461	0.621949	0.850966	0.994808	0.687185	0.881203
An15g01540	An00g00872	hypothetical protein	3.57128	3.35685	3.435	3.20423	3.2896	3.1817	3.22749	3.11069	3.22605	10.9615	9.49333	9.21893	8.99031	0.86606	0.841026	0.82017	0.0229645	0.00816621	0.00332697	0.0451003	0.016889	0.00770674
An15g05300	An00g00873	hypothetical protein	2.86082	2.77923	2.71	2.68224	2.66427	2.67145	2.70376	2.85104	2.66036	6.88448	6.37867	6.44243	6.7538	0.926528	0.93579	0.981018	0.183697	0.244127	0.730963	0.264349	0.315832	0.782083
An15g00530	An00g00874	hypothetical protein	4.25975	4.29603	4.43783	3.81395	4.1345	3.84661	3.77194	3.74312	3.90856	20.129	15.7167	14.0186	14.1806	0.780798	0.69644	0.704484	0.00233148	8.46744e-05	0.000116426	0.005956	0.000277338	0.000364196
An02g00430	An00g00875	hypothetical protein	2.79631	2.86009	2.6481	2.54207	2.68241	2.5223	2.60797	2.54228	2.54343	6.81242	6.11454	5.91809	5.8274	0.897558	0.868721	0.855408	0.109596	0.042825	0.0267965	0.171282	0.0716431	0.0484561
An02g10290	An00g00876	hypothetical protein	3.92188	4.209	4.0854	3.51302	3.60531	3.52708	3.57899	3.6655	3.55955	16.8198	11.7873	11.7374	12.2315	0.700798	0.697829	0.727204	0.000134895	0.000120201	0.000375596	0.000443071	0.000380686	0.00106619
An08g08880	An00g00877	hypothetical protein	3.61207	3.23002	3.21351	3.17462	3.1779	3.16174	3.26347	3.05056	3.13292	10.2097	9.03962	9.27024	8.52523	0.885396	0.907984	0.835013	0.148353	0.245399	0.0395362	0.220919	0.31736	0.0675131
An02g14270	An00g00878	hypothetical protein	3.65429	3.78902	3.86186	4.08724	4.14857	4.23134	4.10312	3.70651	4.06028	13.6269	17.3625	17.9664	14.7577	1.27413	1.31845	1.08298	0.00710682	0.00290752	0.320085	0.0161366	0.00680384	0.399043
An03g01340	An00g00879	hypothetical protein	2.90304	2.82438	2.97589	2.76147	2.81653	3.00908	2.79058	2.89775	2.70732	7.46998	6.91152	7.46337	6.97664	0.92524	0.999116	0.933957	0.275069	0.989873	0.334924	0.36717	0.992356	0.414111
An13g02760	An00g00880	hypothetical protein	3.3217	3.26727	2.9874	2.91403	2.95534	2.89416	2.76273	2.92673	2.85262	9.13954	7.64588	7.10307	7.41103	0.836571	0.777181	0.810876	0.0344677	0.00507381	0.0154942	0.0640331	0.0111198	0.0300915
An04g03610	An00g00881	hypothetical protein	3.48461	3.37599	3.18271	4.95513	4.7133	4.39108	4.38753	4.2097	4.39919	10.1807	28.5262	20.9562	19.7591	2.80198	2.05841	1.94083	7.07194e-10	7.869e-08	2.30476e-07	7.02125e-09	4.86862e-07	1.25014e-06
An01g12080	An00g00882	hypothetical protein	3.46194	3.37659	3.17744	3.14266	3.46424	3.20327	3.44605	3.55573	3.73565	10.1166	9.87273	10.0189	12.5159	0.97589	0.990342	1.23716	0.774095	0.90902	0.0225823	0.828714	0.929145	0.0417372
An14g00360	An00g00883	hypothetical protein	5.08009	4.98108	4.99642	4.51053	4.873	5.09362	4.82362	4.94982	5.13299	32.4287	25.8442	31.0953	32.9317	0.796954	0.958882	1.01551	0.034589	0.672656	0.87657	0.0641988	0.733807	0.900782
An14g05480	An00g00884	hypothetical protein	3.08053	3.01294	3.22789	3.20203	3.13568	3.31135	3.07213	3.03827	3.04978	8.61661	8.99334	9.13711	8.24789	1.04372	1.06041	0.957209	0.545307	0.409738	0.536621	0.635162	0.487234	0.609792
An07g00490	An00g00885	hypothetical protein	2.53144	2.50461	2.50884	2.51247	2.60761	2.54799	2.46761	2.43047	2.53863	5.71582	5.89724	5.68753	5.5966	1.03174	0.99505	0.979141	0.530488	0.920105	0.671015	0.621368	0.937872	0.729755
An02g10280	An00g00886	hypothetical protein	3.04357	3.05748	3.31795	3.00032	3.09632	4.20657	4.44797	6.43167	6.61095	8.8132	8.27249	20.0742	91.8566	0.938647	2.27775	10.4226	0.481957	1.46705e-07	8.71136e-14	0.57679	8.5582e-07	4.48026e-12
An01g10220	An00g00887	hypothetical protein	4.94896	4.87649	5.12536	4.68462	4.93254	4.82998	4.82853	4.83586	4.85282	31.6384	28.0237	28.4283	28.7271	0.885752	0.898539	0.907984	0.0909756	0.131923	0.170981	0.146333	0.188255	0.235325
An01g09400	An00g00888	strong similarity to hypothetical protein CAD36997.1 - Neurospora crassa	3.83804	3.97032	3.93119	5.05938	5.10222	5.32925	5.24932	5.53526	5.67991	15.0656	33.8434	39.1051	48.7586	2.24641	2.59566	3.23643	3.86922e-10	3.99104e-11	2.14593e-12	4.18288e-09	6.89267e-10	5.97995e-11
An05g01230	An00g00889	hypothetical protein	3.06446	3.08695	3.04073	3.10588	3.14084	2.8627	2.97354	2.9783	2.99462	8.36316	8.71415	7.5586	7.92528	1.04197	0.903797	0.947641	0.470149	0.0886497	0.347857	0.565444	0.134096	0.427045
An01g10210	An00g00890	hypothetical protein	2.95044	2.64791	2.81771	2.83534	2.80164	2.77808	2.86517	3.03121	2.93107	6.99031	7.05425	7.06956	7.89611	1.00915	1.01134	1.12958	0.887315	0.860747	0.073344	0.917485	0.891727	0.114382
An15g03050	An00g00891	hypothetical protein	3.89405	3.6126	3.7421	3.39649	3.35617	3.40839	3.47577	3.42402	3.42651	13.4505	10.3843	10.8685	10.7425	0.772039	0.808037	0.798675	0.00130471	0.0053525	0.00372708	0.00352203	0.0116466	0.0085068
An15g02220	An00g00892	hypothetical protein	3.77881	3.6857	3.74695	3.59101	3.3255	3.26216	3.50903	3.33981	3.35703	13.3351	10.991	10.4512	10.1853	0.824219	0.783736	0.763798	0.0172501	0.00421943	0.00204488	0.0351194	0.00948508	0.00500626
An07g04010	An00g00893	hypothetical protein	6.21921	5.83977	6.16618	6.20726	6.28164	5.77618	5.60316	5.3455	5.17868	67.4176	75.8168	51.6131	38.3748	1.12458	0.765573	0.569211	0.128488	0.00239138	1.56776e-06	0.195839	0.00571398	7.04735e-06
An13g00340	An00g00894	hypothetical protein	3.85948	3.42754	3.76806	3.32622	3.46294	3.27136	3.38801	3.37115	3.19846	12.8619	10.5165	10.0539	9.74597	0.817647	0.781686	0.757742	0.030191	0.0104428	0.00493708	0.0570051	0.0208901	0.010947
An02g05800	An00g00895	hypothetical protein	3.64588	3.66486	3.44517	3.64949	3.53459	3.51974	3.47175	3.53139	3.56351	12.0028	12.059	11.2804	11.692	1.00468	0.939814	0.974103	0.944341	0.360451	0.6956	0.958594	0.438122	0.751699
An13g00330	An00g00896	hypothetical protein [putative frameshift]	3.55279	3.42756	3.51701	4.08015	3.92652	3.73185	3.52531	3.43028	3.34195	11.3068	16.037	12.3683	10.455	1.41835	1.09388	0.92466	0.000231666	0.233045	0.295063	0.000728754	0.304046	0.37216
An04g00450	An00g00897	hypothetical protein	3.46643	3.44804	3.26297	3.19248	3.28938	3.24807	3.12985	3.25239	3.33663	10.5012	9.45404	9.11953	9.81175	0.900284	0.86843	0.934348	0.115316	0.0404448	0.296578	0.178684	0.0681583	0.373768
An02g08810	An00g00898	hypothetical protein	6.30861	6.80009	6.26694	7.46762	7.5002	8.55138	8.4516	8.48922	8.6909	87.9462	179.012	362.412	385.359	2.03547	4.12083	4.38175	1.01518e-05	1.8458e-09	1.03898e-09	4.15729e-05	1.80692e-08	1.06245e-08
An15g07400	An00g00899	hypothetical protein	4.36428	4.1912	4.45396	4.32355	4.25232	4.1685	3.95224	4.04324	4.21619	20.2028	19.5342	16.6837	17.5052	0.966909	0.825813	0.866476	0.64559	0.0177873	0.0644944	0.7223	0.0333056	0.102746
An13g02740	An00g00900	hypothetical protein	3.63383	3.78714	3.70216	3.74956	3.70112	3.77207	3.62644	3.8335	3.81665	13.0657	13.2263	12.9893	14.173	1.01229	0.994154	1.08475	0.850148	0.927721	0.220323	0.888578	0.94419	0.290902
An14g06990	An00g00901	hypothetical protein	2.36214	2.33845	2.30726	2.31964	2.24983	2.22617	2.37572	2.33869	2.39574	5.04883	4.87274	4.92781	5.15944	0.965124	0.97603	1.02191	0.544497	0.677688	0.710286	0.634377	0.738159	0.764735
An03g01330	An00g00902	hypothetical protein	3.90888	3.88773	3.60689	3.59727	3.72222	3.62929	3.39172	3.53388	3.50598	13.9401	12.6384	11.3964	11.4711	0.906627	0.817527	0.822888	0.288627	0.0393396	0.0452314	0.382602	0.0665524	0.0757503
An14g00340	An00g00903	weak similarity to hypothetical protein AAN24427.1 - Bifidobacterium longum	3.02707	3.41022	3.35385	2.90369	3.10136	3.02376	2.9611	2.87638	3.17574	9.6045	8.01401	7.95814	8.14582	0.834401	0.828585	0.848125	0.0378559	0.0319465	0.0558419	0.0693512	0.0554616	0.0907812
An02g05370	An00g00904	hypothetical protein	3.04458	3.04101	3.00942	3.01249	3.04943	2.97218	3.00199	3.00248	2.92641	8.17757	8.17353	7.9287	7.80526	0.999506	0.969567	0.954472	0.992399	0.553536	0.37539	0.994808	0.623413	0.455055
An05g00380	An00g00905	hypothetical protein	3.50021	3.44365	3.36732	3.0462	3.23988	3.0347	3.19035	3.29921	3.08087	10.8307	8.83384	8.64895	9.12635	0.815627	0.798556	0.842635	0.00774247	0.00404976	0.0207537	0.0173935	0.00916551	0.0388173
An01g04020	An00g00906	hypothetical protein	3.47678	3.44015	3.28064	3.25722	3.19823	3.39833	3.4241	3.46776	3.61834	10.5501	9.36789	10.6384	11.6564	0.887941	1.00837	1.10486	0.107793	0.905974	0.171648	0.168955	0.927047	0.236035
An01g12070	An00g00907	hypothetical protein	3.1339	3.2761	3.10914	2.8219	2.99934	2.87463	2.96936	2.98197	2.77918	9.0195	7.5194	7.57894	7.36444	0.833682	0.840283	0.816502	0.0131835	0.0168226	0.0068849	0.0277748	0.0317758	0.0147538
An02g05780	An00g00908	hypothetical protein	2.81761	2.84467	2.7814	2.8482	2.7871	2.7837	2.86163	2.8026	2.81358	7.03506	7.05014	7.07467	7.00357	1.00214	1.00563	0.995523	0.965453	0.909572	0.927684	0.974438	0.929506	0.942712
An04g10140	An00g00909	hypothetical protein	6.96824	6.89913	6.85982	8.2191	8.0909	5.60612	5.49561	4.64131	4.83337	120.181	285.036	46.8789	26.6737	2.37173	0.39007	0.221947	8.46061e-09	2.67454e-09	4.07334e-12	6.37691e-08	2.46632e-08	1.00144e-10
An04g05350	An00g00910	hypothetical protein	2.76995	2.72106	2.58155	2.59738	2.75462	2.42406	2.55193	2.51305	2.57977	6.45694	6.3908	5.60997	5.84178	0.989756	0.868828	0.904728	0.864264	0.0316917	0.111945	0.899434	0.0550727	0.163756
An02g00410	An00g00911	hypothetical protein	3.04084	2.97695	2.74185	2.82281	2.74382	2.57904	2.73056	2.75503	2.74639	7.56784	6.88432	6.2976	6.73048	0.909681	0.832153	0.889353	0.190767	0.0180495	0.110413	0.273007	0.03372	0.161853
An02g05770	An00g00912	hypothetical protein	4.16403	3.93133	4.03358	3.82854	3.89667	3.55938	3.7447	3.79206	3.82395	16.4838	14.5466	12.5711	14.0063	0.882473	0.762632	0.849701	0.0714743	0.000798859	0.0233723	0.119614	0.00213268	0.0429921
An04g00440	An00g00913	hypothetical protein	4.11945	3.99991	4.18001	3.51094	3.56301	3.58789	3.67953	3.73526	3.73254	17.1459	11.6074	12.4124	13.305	0.676979	0.723928	0.775989	1.30362e-05	9.383e-05	0.000854203	5.21636e-05	0.000303348	0.00226487
An01g13020	An00g00914	hypothetical protein	2.727	2.95523	2.97802	2.7495	2.86152	2.69205	2.84076	3.05566	2.79204	7.39603	6.99105	6.80411	7.58868	0.945244	0.919969	1.02605	0.446605	0.265209	0.726067	0.542417	0.338566	0.778131
An02g09920	An00g00915	hypothetical protein	3.88668	3.85735	4.05778	3.54953	3.6105	3.67766	3.44903	3.6721	3.70285	15.2839	11.9589	11.8216	12.8837	0.782454	0.773467	0.842963	0.00140766	0.000971936	0.015612	0.00377504	0.00254472	0.0302992
An18g05010	An00g00916	hypothetical protein	3.7977	3.50546	3.76643	3.7311	3.88467	3.85166	3.63803	3.82796	3.75607	12.905	14.0052	13.4063	13.8519	1.08525	1.03885	1.07337	0.304573	0.627475	0.372033	0.399051	0.692033	0.451651
An15g05970	An00g00917	hypothetical protein	3.34619	3.29641	3.25124	3.1068	3.2689	2.86665	3.11947	3.20174	3.23743	9.83514	9.11253	7.9616	9.31519	0.926528	0.809505	0.947133	0.209326	0.00253647	0.365083	0.294445	0.00602219	0.444254
An02g14250	An00g00918	hypothetical protein	3.48359	3.64445	3.30207	3.37637	3.24037	3.3483	3.35465	3.36579	3.34802	11.1325	9.90647	10.2069	10.2454	0.889871	0.916858	0.920316	0.128782	0.250057	0.270265	0.196245	0.322424	0.345335
An07g06070	An00g00919	hypothetical protein	3.07075	2.99168	3.25357	2.83865	2.84709	2.70401	2.8243	2.74565	2.856	8.60595	7.17446	6.79348	6.96841	0.833663	0.789394	0.80972	0.0106211	0.0017994	0.00411658	0.0230201	0.00443556	0.0092897
An03g00520	An00g00920	hypothetical protein	4.94382	5.35721	4.99067	6.37887	6.29126	5.76349	5.62802	5.37344	5.52361	34.2311	80.7317	51.8314	43.6685	2.35843	1.51416	1.2757	3.11702e-07	0.000711817	0.0245632	1.68877e-06	0.00192418	0.0448583
An04g05340	An00g00921	hypothetical protein	3.64305	3.69951	3.53195	3.54243	3.47115	3.35234	3.25428	3.22982	3.43695	12.3363	11.3671	9.87177	10.0797	0.921436	0.800223	0.817078	0.265013	0.00670262	0.0121476	0.356286	0.0142065	0.0244122
An01g04750	An00g00922	hypothetical protein	3.08148	3.04527	3.07527	2.74698	2.83548	2.81224	2.8259	2.73778	2.74909	8.38227	6.92219	7.05709	6.69662	0.825813	0.841907	0.798902	0.00541806	0.0105253	0.00172902	0.0126787	0.021025	0.00428853
An02g08500	An00g00923	hypothetical protein	3.47696	3.38459	3.50038	3.42056	3.25747	3.22948	3.14713	3.16846	3.25976	10.9585	10.1191	9.11539	9.27988	0.923409	0.831813	0.846824	0.232654	0.011767	0.0205197	0.320366	0.0232071	0.0384374
An12g03090	An00g00924	hypothetical protein	4.00827	3.79448	3.96427	4.01307	4.0714	4.0476	3.71506	3.66227	3.60584	15.1615	16.4753	14.7366	12.4154	1.08666	0.971974	0.818876	0.253454	0.690141	0.0122273	0.343596	0.749055	0.0245334
An11g05790	An00g00925	hypothetical protein	2.87146	2.73314	2.73663	2.50914	2.64781	2.59574	2.63667	2.56929	2.79514	6.87048	5.97308	6.13136	6.4184	0.869383	0.892421	0.9342	0.0385552	0.0848274	0.286728	0.0705032	0.12904	0.363417
An02g05350	An00g00926	hypothetical protein	4.2575	4.19619	4.03437	4.14997	4.11971	3.95964	4.02226	3.76888	4.02489	17.9099	17.5676	15.8999	14.8963	0.980885	0.887771	0.831736	0.775567	0.0940074	0.0145267	0.82962	0.141102	0.0284533
An14g06460	An00g00927	similarity to hypothetical protein CAD70946.1 - Neurospora crassa	8.01939	7.8401	8.01106	7.51779	7.46356	6.98667	6.96823	6.64272	7.01473	248.456	179.853	126.015	113.671	0.723881	0.507191	0.457509	0.000321416	8.16114e-08	1.30257e-08	0.00098258	5.01169e-07	9.70269e-08
An02g04010	An00g00928	hypothetical protein	3.74201	3.74157	3.8309	3.64675	3.52526	3.86686	3.79959	3.818	3.49686	13.6563	12.0087	14.2533	12.6182	0.879349	1.04372	0.92398	0.0852685	0.548429	0.27457	0.138571	0.618907	0.350228
An07g00460	An00g00929	hypothetical protein	3.84654	3.81307	3.61101	3.70452	3.57992	3.31878	3.53286	3.55964	3.46752	13.5186	12.4858	10.7467	11.4207	0.923604	0.794956	0.844814	0.224434	0.00240745	0.0170474	0.311346	0.00574903	0.0327065
An02g09900	An00g00930	hypothetical protein	3.50581	3.46959	3.55304	3.30558	3.37924	3.25246	3.15936	3.13583	2.8502	11.3883	10.143	9.22731	7.96136	0.890649	0.810245	0.699082	0.101307	0.00642904	8.04506e-05	0.160424	0.013702	0.000259553
An04g06830	An00g00931	hypothetical protein	3.25741	3.36637	3.56601	3.0869	3.0566	3.04736	3.06909	3.20788	3.26358	10.5312	8.40793	8.32948	9.42001	0.798384	0.790934	0.894486	0.00856033	0.00663209	0.154045	0.019005	0.0140805	0.215107
An11g05780	An00g00932	hypothetical protein	2.78411	2.73828	2.643	2.76994	2.7012	2.70641	2.6193	2.65078	2.75943	6.59693	6.66023	6.33285	6.52105	1.00959	0.959969	0.988497	0.850956	0.426325	0.819947	0.888957	0.503534	0.855349
An16g09170	An00g00933	hypothetical protein	6.0079	5.96981	6.23184	6.96419	6.86694	7.38264	7.21375	7.57845	7.5114	67.1749	120.724	157.389	186.744	1.79716	2.34298	2.77997	1.84358e-07	1.38788e-09	1.131e-10	1.04117e-06	1.42088e-08	1.57586e-09
An12g03080	An00g00934	hypothetical protein	2.45335	2.36765	2.41447	2.31867	2.34873	2.33568	2.31144	2.38232	2.35862	5.32146	5.04097	5.00565	5.17109	0.947291	0.940654	0.971744	0.278049	0.222922	0.560028	0.370582	0.293115	0.631437
An04g03600	An00g00935	strong similarity to hypothetical protein EAA64794.1 - Aspergillus nidulans	3.79309	3.95769	4.00135	3.2479	3.36982	3.72606	3.47475	3.72055	3.58026	15.1094	9.90983	12.1291	12.5569	0.655872	0.802754	0.831064	2.71119e-05	0.00709221	0.0190623	0.000101899	0.0149394	0.0360842
An05g01730	An00g00936	hypothetical protein	3.4071	2.82267	3.15273	11.5416	11.3105	11.149	11.2731	10.7462	10.6552	8.73918	2751.59	2370.64	1664.27	314.857	271.266	190.437	1.03213e-17	1.50977e-17	3.88253e-17	7.44323e-15	1.02162e-14	1.81043e-14
An09g03910	An00g00937	hypothetical protein	3.39696	3.32293	3.11139	3.10023	3.23245	3.07859	3.01622	3.08868	3.12049	9.69398	8.97766	8.26724	8.60148	0.926106	0.852822	0.887301	0.245147	0.0243403	0.0793368	0.334083	0.0436423	0.122081
An16g04480	An00g00938	hypothetical protein	3.43453	3.56566	3.47731	3.42644	3.45166	3.38838	3.35752	3.35347	3.37135	11.255	10.8457	10.36	10.2846	0.963632	0.920475	0.913777	0.652241	0.320194	0.280896	0.728142	0.396951	0.357061
An06g00400	An00g00939	hypothetical protein	3.8333	4.14828	3.84251	3.40269	3.68185	3.57999	3.55666	3.77744	3.60843	15.3627	11.6501	11.8624	12.9326	0.758334	0.772155	0.841814	0.00337899	0.00536473	0.0464513	0.00833425	0.0116679	0.0774317
An04g06820	An00g00940	hypothetical protein	3.11582	3.10272	3.19079	3.00026	2.81306	2.93208	2.99886	2.9194	2.84515	8.79355	7.49882	7.81082	7.37312	0.852764	0.888245	0.838469	0.012738	0.0523975	0.0069478	0.0269213	0.0856296	0.0148772
An13g01050	An00g00941	strong similarity to acvA gene expression regulator Pc804 from patent WO200257456-A2 - Unclassified organism	3.07504	3.09835	3.14978	3.03352	2.94882	2.7981	2.96713	3.00261	2.77912	8.62022	7.95118	7.37486	7.41715	0.922388	0.855531	0.860437	0.239794	0.0322459	0.0380976	0.328131	0.0559108	0.0654084
An01g07340	An00g00942	hypothetical protein	2.84437	2.81677	2.84093	2.87988	2.90302	2.89951	2.65185	2.8663	2.73978	7.13059	7.42017	6.848	6.9791	1.04061	0.960369	0.978754	0.487301	0.480553	0.706186	0.581791	0.555988	0.76114
An18g03050	An00g00943	hypothetical protein	3.00544	2.98617	3.15288	2.90382	2.96436	2.89973	2.93353	2.96035	2.99485	8.27158	7.64276	7.55081	7.87675	0.923978	0.912862	0.952267	0.14446	0.0962225	0.355645	0.216018	0.143963	0.434622
An15g07380	An00g00944	hypothetical protein	2.82785	2.95008	2.97544	2.82725	2.86034	2.53697	2.67553	2.79254	2.75251	7.55687	7.17905	6.08919	6.83302	0.950003	0.805781	0.904213	0.357242	0.00121562	0.0822362	0.454191	0.00312024	0.125892
An04g07290	An00g00945	hypothetical protein	3.75884	3.83754	3.55885	3.61602	3.66946	3.49679	3.55323	3.59614	3.5674	13.1629	12.4903	11.5115	11.9735	0.948905	0.874543	0.909638	0.383402	0.0368868	0.12603	0.480514	0.0629817	0.181122
An14g00320	An00g00946	hypothetical protein	4.68934	4.90308	4.96818	5.8419	5.9828	6.14747	6.14326	5.91906	5.73005	28.9107	60.2276	70.7847	56.6716	2.08323	2.44839	1.96023	6.31082e-08	4.65246e-09	1.89439e-07	3.92539e-07	4.01253e-08	1.04911e-06
An07g06060	An00g00947	hypothetical protein	3.18774	3.30066	3.17546	3.1925	3.13734	3.18923	3.20969	3.31778	3.16908	9.32617	8.96884	9.18613	9.47044	0.961685	0.984983	1.01547	0.503087	0.794021	0.791111	0.596111	0.839531	0.831344
An14g06960	An00g00948	hypothetical protein	3.06766	3.01023	3.11556	3.04876	2.99607	2.93248	3.04701	2.69916	3.01669	8.36569	8.12526	7.94334	7.24972	0.97126	0.949513	0.866602	0.6963	0.490536	0.0700722	0.765465	0.565434	0.11009
An05g01180	An00g00949	strong similarity to hypothetical protein CAD71085.1 - Neurospora crassa	3.38086	3.63556	3.3945	3.072	3.15688	3.27738	3.09454	3.0338	2.91017	11.0832	8.66044	9.10057	7.84616	0.781401	0.821112	0.70793	0.00293759	0.012484	0.000175295	0.00733558	0.0244353	0.000529176
An01g00540	An00g00950	hypothetical protein	3.54029	3.40497	3.39814	3.12662	3.27059	3.12613	3.02824	3.02715	2.98139	10.9117	9.1807	8.43966	8.02372	0.841365	0.773452	0.735334	0.0145998	0.000962009	0.000197144	0.030391	0.0025225	0.000589284
An08g01750	An00g00951	strong similarity to hypothetical protein EAA65867.1 - Aspergillus nidulans	9.07013	9.01704	8.95658	10.0427	10.0999	9.98501	9.94865	10.0835	10.1107	517.202	1075.88	1000.72	1095.31	2.0802	1.93488	2.11776	5.14814e-10	2.11608e-09	3.69949e-10	5.33857e-09	2.01865e-08	4.35625e-09
An02g09880	An00g00952	hypothetical protein	3.17109	3.09966	3.31245	2.96249	2.91988	3.1447	2.96816	3.19449	3.08028	9.15399	7.68042	8.31912	8.79929	0.839024	0.908797	0.961252	0.013707	0.148275	0.537919	0.0287606	0.207546	0.611039
An15g04080	An00g00953	hypothetical protein	3.43526	3.22951	3.42522	3.1303	2.99759	2.97021	2.92624	2.99344	3.06413	10.2911	8.36256	7.71799	8.16122	0.812599	0.749965	0.793035	0.00938892	0.000912652	0.00461735	0.020622	0.0024048	0.0103034
An15g04070	An00g00954	hypothetical protein	3.15974	3.18734	3.09118	3.0132	3.09118	3.02237	3.14258	3.15847	3.13828	8.85253	8.29471	8.47068	8.86656	0.936988	0.956866	1.00159	0.222277	0.401725	0.975669	0.309027	0.479459	0.980365
An18g02120	An00g00955	hypothetical protein	4.69825	4.85298	4.58735	4.49135	4.59073	4.94947	4.80887	4.76645	4.91086	26.2248	23.2803	29.4291	28.6141	0.88772	1.12219	1.09111	0.116416	0.127603	0.241082	0.180029	0.182987	0.313926
An18g01370	An00g00956	hypothetical protein	4.98562	4.75968	4.89619	4.58257	4.7122	4.46694	4.55997	4.44891	4.33928	29.4562	25.0612	22.8394	21.0259	0.850797	0.77537	0.713803	0.0264751	0.0015339	0.000129741	0.0508876	0.0038441	0.000401715
An09g02840	An00g00957	strong similarity to hypothetical protein EAA65458.1 - Aspergillus nidulans	8.46683	8.74272	8.66309	8.51089	8.41082	8.48948	8.63477	8.26555	8.31184	394.591	352.349	377.97	312.713	0.892945	0.957876	0.792498	0.167888	0.589576	0.00957179	0.244851	0.656915	0.0198106
An07g07680	An00g00958	hypothetical protein	3.48316	3.88066	3.46052	3.41878	3.33512	3.17033	3.28286	3.19502	3.09127	12.1941	10.3888	9.36057	8.83447	0.851949	0.767631	0.724487	0.0698994	0.00580596	0.00139358	0.1174	0.0125049	0.00352335
An02g00380	An00g00959	hypothetical protein	3.52031	3.37901	3.35803	3.11798	3.19172	3.08996	3.07911	3.17335	3.17437	10.6969	8.90646	8.48276	9.0246	0.832622	0.793012	0.843666	0.0068339	0.00125853	0.0107861	0.0156114	0.00322094	0.0219983
An02g05330	An00g00960	hypothetical protein	3.09986	3.46872	3.60311	3.97729	4.01568	4.21303	4.35599	3.76695	4.1771	10.4872	15.9611	19.4879	15.6927	1.52195	1.85825	1.49636	0.00112011	2.92122e-05	0.00155401	0.00307059	0.000104782	0.00389448
An05g00360	An00g00961	hypothetical protein	3.60231	3.7161	3.65783	3.55362	3.61049	3.38385	3.66835	3.51747	3.35821	12.6297	11.9758	11.5203	10.8366	0.948229	0.912161	0.858026	0.410951	0.16442	0.0280849	0.507889	0.226675	0.0504196
An12g03410	An00g00962	hypothetical protein	2.48194	2.49495	2.63318	2.48737	2.48487	2.54182	2.4749	2.37349	2.37191	5.80257	5.60268	5.68973	5.1791	0.965553	0.980554	0.892554	0.520007	0.717204	0.0499233	0.611946	0.77248	0.0823215
An01g10180	An00g00963	hypothetical protein	4.55584	4.39974	4.51234	4.36942	4.32902	4.55913	4.39528	4.34039	4.22192	22.4603	20.382	22.2727	19.4426	0.907466	0.991647	0.865644	0.189368	0.90695	0.0592682	0.271455	0.927639	0.0954638
An05g02430	An00g00964	hypothetical protein	2.97195	3.00341	3.08865	2.90059	3.02404	2.98377	3.03049	2.9846	2.97739	8.11919	7.79374	8.03963	7.89528	0.959916	0.990202	0.972423	0.44487	0.852688	0.599505	0.540685	0.885345	0.667023
An16g04920	An00g00965	weak similarity to ankyrin B - Homo sapiens	5.65684	5.7261	5.62955	5.29356	5.35832	5.53753	5.37325	5.33125	5.59367	50.9436	40.1115	43.877	44.0924	0.78737	0.861284	0.865513	0.00153438	0.0286581	0.033435	0.00407993	0.0504022	0.0585018
An16g05720	An00g00966	hypothetical protein	2.83793	2.62915	2.6852	2.70161	2.65018	2.77974	2.69284	2.75265	2.62607	6.57698	6.39035	6.66357	6.45028	0.971624	1.01317	0.980735	0.634999	0.828704	0.747848	0.713281	0.866175	0.795684
An03g03610	An00g00967	hypothetical protein	2.47943	2.54542	2.4788	2.4187	2.41991	2.47943	2.45836	2.505	2.46396	5.66163	5.34913	5.5362	5.59633	0.944803	0.977846	0.988466	0.31871	0.689665	0.835857	0.414622	0.74864	0.86903
An01g04000	An00g00968	hypothetical protein	3.67639	3.5073	3.59114	3.30909	3.34136	3.18805	3.12668	3.45852	3.31093	12.0554	10.0229	8.92198	10.4449	0.831403	0.740082	0.866408	0.0195043	0.0007026	0.0601212	0.0390282	0.00190183	0.0965709
An01g09370	An00g00969	hypothetical protein	3.11681	2.99723	3.24756	3.02149	2.8292	2.9671	2.96807	2.92679	2.922	8.69709	7.59656	7.82228	7.59155	0.87346	0.899413	0.872884	0.0408595	0.0997149	0.0400161	0.0742026	0.148584	0.068175
An01g03990	An00g00970	hypothetical protein	4.24389	4.37341	4.43166	3.95122	3.94298	3.90439	3.74412	3.57209	3.69841	20.388	15.424	14.165	12.4256	0.756519	0.69477	0.609457	0.000470191	3.59575e-05	1.12339e-06	0.00139265	0.000126448	5.23458e-06
An18g04950	An00g00971	hypothetical protein	3.07873	2.95713	3.34539	3.01379	3.12657	2.88077	2.96705	3.0737	2.89558	8.73667	8.39878	7.58899	7.91528	0.961326	0.868637	0.905983	0.59026	0.0686631	0.188918	0.673914	0.107586	0.255612
An06g01700	An00g00972	hypothetical protein	4.74412	4.50876	4.44107	4.12457	4.23571	4.51169	4.56247	4.36838	4.42764	23.6644	18.1279	23.2166	21.083	0.766039	0.981075	0.890913	0.00120579	0.777974	0.103557	0.00328232	0.825852	0.153593
An01g09360	An00g00973	hypothetical protein	3.23712	3.28591	2.97586	2.93667	3.01306	2.97361	3.01534	2.90989	2.91753	8.97739	7.86183	7.96941	7.53554	0.875737	0.887721	0.839391	0.055362	0.0818334	0.0152656	0.0964613	0.125084	0.0297134
An02g08770	An00g00974	weak similarity to hypothetical protein AAN36506.1 - Plasmodium falciparum	2.56271	2.76133	2.69654	3.27431	3.46788	2.95624	2.66757	2.63152	2.5979	6.37986	10.3467	7.0221	6.12499	1.62177	1.10067	0.96005	3.4021e-06	0.172027	0.550921	1.51038e-05	0.235537	0.622875
An03g02240	An00g00975	hypothetical protein	5.76834	5.10915	5.05007	5.22044	5.05038	4.67692	4.74518	4.79184	4.66889	39.6483	35.149	26.1919	26.545	0.886519	0.660606	0.669511	0.28774	0.0018347	0.00234996	0.381607	0.00451223	0.00567274
An04g07280	An00g00976	hypothetical protein	6.20121	5.99371	6.10082	7.18535	7.24158	6.66988	6.80582	6.51695	6.63044	68.5262	148.412	106.732	95.253	2.16577	1.55753	1.39002	1.03318e-08	9.68123e-06	0.000205643	7.63906e-08	3.83874e-05	0.000612854
An11g05770	An00g00977	hypothetical protein	3.00223	2.79684	2.95143	2.81009	2.82773	2.73913	2.90659	2.75774	2.78049	7.55186	7.0563	7.07563	6.81689	0.934379	0.936938	0.902677	0.283434	0.302532	0.114243	0.376753	0.37807	0.166525
An12g05300	An00g00978	hypothetical protein	2.65475	2.58592	2.59496	2.64789	2.60513	2.76525	2.75872	2.65698	2.70638	6.11298	6.17528	6.7833	6.41603	1.01019	1.10965	1.04958	0.895723	0.191881	0.534385	0.923519	0.258196	0.607765
An08g06730	An00g00979	weak similarity to hypothetical protein CAD29600.1 - Aspergillus fumigatus	5.13381	5.3924	5.23762	5.3887	5.35736	6.70331	6.38633	7.56954	7.66105	38.1764	41.4423	93.3654	196.079	1.08555	2.44563	5.13614	0.369637	5.83089e-08	1.64493e-11	0.466389	3.7026e-07	3.13074e-10
An02g03370	An00g00980	hypothetical protein	2.91096	2.83887	3.05217	3.00658	3.06986	3.01021	2.89261	2.96965	2.99241	7.64226	8.21476	7.73505	7.8955	1.07491	1.01214	1.03314	0.289489	0.856827	0.627244	0.383613	0.888587	0.690961
An07g00430	An00g00981	hypothetical protein	2.69512	2.7527	2.68106	2.65901	2.70864	2.78686	2.66538	2.69097	2.73976	6.54153	6.42559	6.61673	6.5676	0.982277	1.0115	1.00399	0.743441	0.834092	0.941861	0.80427	0.87043	0.954149
An03g02230	An00g00982	hypothetical protein	5.6912	5.50806	5.39695	5.73808	5.23867	4.98448	4.96394	4.81503	4.29617	46.272	44.8916	31.433	23.5165	0.970168	0.67931	0.508223	0.789405	0.00353578	2.38888e-05	0.840748	0.00810721	8.51197e-05
An02g09860	An00g00983	hypothetical protein	3.16252	2.99984	3.03127	3.05276	3.20165	3.16209	3.00051	2.76001	3.07012	8.36605	8.73739	8.46377	7.54261	1.04439	1.01168	0.901573	0.562507	0.87626	0.178401	0.650109	0.904315	0.243597
An15g03000	An00g00984	hypothetical protein	4.52069	4.37421	4.40248	4.25049	4.21185	4.0213	4.14021	4.08705	4.01137	21.5925	18.7806	16.9211	16.5552	0.869774	0.783658	0.766711	0.024612	0.000575849	0.000267615	0.0478656	0.00158793	0.000780581
An02g10240	An00g00985	hypothetical protein	2.80347	2.88336	2.90665	2.7508	2.86301	2.92176	2.78757	2.8259	2.67132	7.28281	6.9978	7.23335	6.72068	0.960866	0.99321	0.922814	0.507476	0.909255	0.192267	0.600405	0.92929	0.259291
An10g00380	An00g00986	hypothetical protein	3.43468	3.23385	3.20177	4.08377	3.91635	3.67034	3.48625	3.1031	3.31853	9.78179	16.0007	11.9447	9.25873	1.63576	1.22111	0.946528	5.35992e-06	0.013078	0.449456	2.30424e-05	0.0254555	0.528046
An07g09100	An00g00987	hypothetical protein	3.14125	3.09378	3.16156	3.00149	3.00636	3.11847	3.0424	3.12291	2.98202	8.76771	8.02181	8.45869	8.29626	0.914927	0.964755	0.94623	0.152306	0.551544	0.363064	0.225939	0.621782	0.442259
An13g01030	An00g00988	hypothetical protein	3.24757	3.18143	3.02988	3.02154	2.98431	3.00771	3.07403	2.96775	3.12944	8.89476	8.01626	8.2299	8.27405	0.901234	0.925252	0.930216	0.147647	0.27172	0.304777	0.219961	0.34546	0.382757
An11g07940	An00g00989	hypothetical protein	3.82395	3.90821	3.65388	4.95383	5.19051	4.55614	4.62996	3.85721	3.93226	13.884	33.6415	24.1349	14.8741	2.42305	1.73833	1.07132	7.64154e-07	0.000134897	0.532632	3.83282e-06	0.000422828	0.606265
An14g03170	An00g00990	hypothetical protein	4.2607	3.8834	4.06502	3.81741	3.93788	3.87401	3.94326	4.1489	3.94388	16.7921	14.699	15.0181	16.5229	0.875353	0.89436	0.983968	0.115606	0.181492	0.841844	0.179054	0.246427	0.874021
An08g08420	An00g00991	hypothetical protein	3.08189	2.92257	2.85585	2.77911	2.8065	2.74445	2.58766	2.70399	2.84626	7.74592	6.92976	6.34692	6.84535	0.894634	0.819389	0.883736	0.0964463	0.00641512	0.0678266	0.153801	0.0136759	0.107188
An12g08810	An00g00992	hypothetical protein	4.24458	4.06037	4.42404	3.82961	3.76941	3.90572	3.96961	3.97261	3.99573	18.9352	13.9241	15.3234	15.8254	0.735356	0.809257	0.835768	0.000289833	0.00548581	0.0148826	0.000893844	0.0118849	0.0290528
An03g02220	An00g00993	hypothetical protein	2.94458	3.19521	3.00807	2.85617	2.99788	2.94497	2.94691	2.80339	2.7792	8.27802	7.6054	7.70577	6.92251	0.918746	0.93087	0.836251	0.151942	0.221236	0.00627157	0.225519	0.291336	0.01356
An14g02400	An00g00994	hypothetical protein	3.57265	3.554	3.4721	3.54795	3.59791	3.45049	3.35835	3.63529	3.37083	11.5748	11.9003	10.5884	11.3377	1.02812	0.914782	0.979519	0.670739	0.184402	0.750753	0.744325	0.24984	0.797925
An05g01150	An00g00995	hypothetical protein	3.90253	3.85994	4.05443	5.73707	5.71642	4.58256	4.6325	4.07225	3.9943	15.3372	52.9568	24.3784	16.3733	3.45283	1.58949	1.06755	1.90146e-08	0.000977052	0.570741	1.32204e-07	0.00255715	0.640727
An02g04600	An00g00996	hypothetical protein	3.51606	3.86741	3.73623	3.37239	3.45769	3.28019	3.29236	3.4168	3.45613	13.0553	10.6667	9.75591	10.8263	0.817037	0.747274	0.829264	0.0146669	0.00124636	0.0219474	0.0305184	0.00319269	0.0407238
An01g10160	An00g00997	hypothetical protein	4.25123	4.1351	4.2343	4.28058	4.01703	3.82316	4.10356	4.23012	3.84365	18.467	17.7384	15.5988	16.4143	0.960546	0.844683	0.888848	0.662645	0.0821147	0.212634	0.737098	0.12539	0.282348
An15g02170	An00g00998	hypothetical protein	3.71113	3.77564	3.4872	3.25489	3.37098	3.25523	3.19172	3.39168	3.29388	12.623	9.93786	9.34033	10.1456	0.787279	0.739942	0.803735	0.00548129	0.000998281	0.00968087	0.0128095	0.00260686	0.0200127
An01g12980	An00g00999	hypothetical protein	3.15018	3.19873	3.20139	2.92067	3.00226	2.91486	2.99227	3.06969	3.15623	9.08467	7.78915	7.74662	8.65156	0.857395	0.852714	0.952325	0.0127466	0.01041	0.3822	0.0269354	0.0208424	0.461669
An01g00520	An00g01000	hypothetical protein	3.90774	3.7598	3.96383	6.36478	6.22849	6.83999	6.88984	7.19294	7.36334	14.6937	78.6098	116.559	155.217	5.34991	7.93259	10.5635	1.53866e-12	7.63154e-14	1.19186e-14	4.22875e-11	4.48561e-12	9.75028e-13
An16g02310	An00g01001	weak similarity to reverse transcriptase pol - Tricholoma sejunctum	2.55473	2.56419	2.63227	2.50412	2.3858	2.489	2.47641	2.60909	2.43668	5.99489	5.4451	5.58945	5.7473	0.908291	0.93237	0.958699	0.121296	0.250122	0.482053	0.186483	0.322454	0.559588
An12g03390	An00g01002	hypothetical protein	4.18983	3.84464	3.97571	3.7495	3.8191	3.89721	3.61991	3.95295	3.96138	16.0377	13.7781	13.5344	15.5319	0.859106	0.843909	0.968462	0.0753295	0.0497057	0.692009	0.124909	0.0817751	0.748512
An16g05700	An00g01003	hypothetical protein	2.83388	2.99574	2.8601	2.66148	2.61641	2.63148	2.73006	2.66311	2.67146	7.44656	6.22876	6.41197	6.35233	0.836461	0.861065	0.853055	0.0180799	0.0419089	0.0320835	0.0365122	0.0703207	0.0565474
An03g05730	An00g01004	hypothetical protein	2.84274	2.84733	2.86895	2.68177	2.61693	2.62468	2.71077	2.81365	2.77167	7.22504	6.27383	6.35426	6.92905	0.868346	0.879478	0.959033	0.00985479	0.0168306	0.393682	0.0215573	0.031778	0.473088
An02g09850	An00g01005	hypothetical protein	2.87723	2.94529	2.97682	2.652	2.72509	2.91057	2.71838	2.95701	2.82837	7.63759	6.44663	7.03463	7.42653	0.844066	0.921054	0.972366	0.0101531	0.173306	0.632881	0.0221096	0.236849	0.696184
An02g07990	An00g01006	hypothetical protein	2.50225	2.57471	2.53988	2.31683	2.31803	2.52594	2.3656	2.28332	2.31491	5.81165	4.98443	5.44817	4.92156	0.857662	0.937457	0.846843	0.00913796	0.226255	0.00553343	0.0201277	0.296745	0.0121176
An08g08810	An00g01007	hypothetical protein	3.50352	3.48607	3.35582	3.22074	3.17065	3.28793	3.20954	3.19378	3.27971	10.9167	9.16222	9.5053	9.42665	0.839281	0.870708	0.863504	0.0237295	0.0651058	0.0521362	0.0463621	0.102818	0.0855063
An07g00410	An00g01008	hypothetical protein	2.94348	3.06548	3.07622	3.29976	3.40387	3.0115	3.23763	3.06047	3.14561	8.15901	10.2093	8.72143	8.59228	1.2513	1.06893	1.0531	0.00147518	0.264096	0.381945	0.00393523	0.33733	0.461443
An16g03080	An00g01009	hypothetical protein	6.25327	5.93349	6.13223	6.36877	6.50549	6.67258	6.74342	6.5943	6.78324	68.8951	86.6501	104.547	103.162	1.25771	1.51747	1.49738	0.0171464	0.000212407	0.000286994	0.0349346	0.000638727	0.000831731
An02g09840	An00g01010	hypothetical protein	3.84861	3.75818	3.50132	3.51935	3.57587	3.57073	3.60495	3.46175	3.42076	13.0204	11.6933	12.024	10.8623	0.898071	0.923468	0.834249	0.156801	0.286804	0.0241052	0.231429	0.361483	0.0441718
An07g07650	An00g01011	hypothetical protein	2.99103	3.09002	3.26831	2.93293	3.04363	3.07521	3.07353	3.14956	3.19145	8.67253	7.93529	8.4232	9.00362	0.914991	0.97125	1.03818	0.22402	0.682772	0.600342	0.310863	0.742714	0.667725
An02g08480	An00g01012	hypothetical protein	3.23817	3.25961	3.11546	3.09675	3.07208	3.00913	3.03438	2.93118	3.03216	9.21774	8.48206	8.12157	7.899	0.920189	0.88108	0.856935	0.184332	0.0514917	0.0209982	0.265209	0.0843661	0.0392181
An02g03990	An00g01013	hypothetical protein	4.16687	4.22359	4.2166	4.26921	4.51708	4.33664	4.23194	3.826	4.10117	18.4091	21.012	19.485	15.6012	1.14139	1.05844	0.847468	0.122211	0.492074	0.0584192	0.187643	0.566605	0.0942809
An18g04920	An00g01014	hypothetical protein	2.83907	2.81507	2.78751	2.59783	2.88743	2.77559	2.82108	2.66632	2.76892	7.03175	6.69291	6.95636	6.57786	0.951813	0.989278	0.935452	0.416478	0.857671	0.276756	0.512952	0.889133	0.352664
An04g06760	An00g01015	hypothetical protein	4.26715	4.06369	4.09055	8.12048	7.82608	7.33127	7.43633	5.77566	6.00128	17.6362	251.302	167.011	59.2387	14.2492	9.4698	3.35893	1.26752e-15	1.40141e-14	8.85434e-11	1.58315e-13	1.18098e-12	1.27563e-09
An05g00330	An00g01016	hypothetical protein	2.694	2.80304	2.85918	2.6194	2.72162	2.62094	2.69231	2.68798	2.70849	6.8943	6.36653	6.30556	6.49008	0.923449	0.914606	0.941369	0.185556	0.140834	0.308981	0.266668	0.198962	0.387306
An01g06740	An00g01017	hypothetical protein	3.59553	3.40633	3.72925	3.18707	3.20478	3.18533	3.35129	3.31333	3.2416	11.9343	9.16366	9.63516	9.69653	0.767845	0.807353	0.812495	0.00413971	0.0151789	0.0178509	0.0100059	0.0290158	0.0340397
An14g06420	An00g01018	hypothetical protein	3.2684	3.47056	3.24248	3.41957	3.40152	3.37728	3.40104	3.44581	3.62184	10.0363	10.6335	10.4771	11.5821	1.05951	1.04392	1.15403	0.424994	0.551038	0.0605588	0.521538	0.6213	0.0972402
An10g00810	An00g01019	hypothetical protein	4.16904	3.80113	4.04248	4.4351	4.49633	4.93591	4.82828	5.24027	5.51226	16.0469	22.096	29.4888	41.5354	1.37697	1.83767	2.58838	0.000728787	8.98414e-07	2.91944e-09	0.00207089	4.39438e-06	2.61293e-08
An07g01240	An00g01020	hypothetical protein	2.78361	2.78609	2.88436	2.83355	2.81355	2.71725	2.72273	2.7132	2.82573	7.05194	7.07901	6.58868	6.81856	1.00384	0.934307	0.966905	0.946762	0.247427	0.559797	0.960843	0.319628	0.631227
An18g05580	An00g01021	hypothetical protein	2.82439	2.76743	2.8662	2.55972	2.71223	2.61415	2.57284	2.58936	2.70526	7.0584	6.21596	6.03559	6.26496	0.880647	0.855093	0.88759	0.0316736	0.0106686	0.0419747	0.0594422	0.0212717	0.0710619
An07g03080	An00g01022	hypothetical protein	5.15437	5.00164	5.00899	3.94887	3.80986	4.27714	4.149	4.15284	4.23405	33.2435	14.7165	18.5464	18.2958	0.44269	0.557896	0.550358	1.76559e-09	1.40474e-07	1.04897e-07	1.57418e-08	8.22561e-07	6.2099e-07
An14g06410	An00g01023	hypothetical protein	4.12356	3.96324	3.99954	3.56888	3.73907	3.35883	3.62046	3.41371	3.39383	16.3224	12.588	11.2328	10.5837	0.771212	0.688185	0.648416	0.00356407	0.00017575	4.03129e-05	0.00874699	0.000537978	0.000137546
An14g03150	An00g01024	hypothetical protein	5.61424	5.99392	5.68249	5.37591	5.41202	5.8522	5.7453	5.6415	5.61056	54.3251	42.048	55.6669	49.3861	0.774006	1.0247	0.909084	0.0720078	0.855972	0.481857	0.120234	0.88803	0.559534
An08g08790	An00g01025	hypothetical protein	3.71779	3.66065	3.81797	3.44438	3.64408	3.55002	3.63512	3.82469	3.64609	13.2888	11.6659	12.0634	13.3188	0.877878	0.90779	1.00226	0.0930553	0.202399	0.975627	0.14927	0.270297	0.980365
An02g00360	An00g01026	hypothetical protein	3.9215	3.98456	3.64145	3.64101	3.65037	3.5842	3.64101	3.75672	3.65006	14.4117	12.5159	12.2322	13.0266	0.868453	0.848763	0.903888	0.0695843	0.0383335	0.18149	0.116983	0.0650865	0.247067
An02g03030	An00g01027	hypothetical protein	3.51203	3.41596	3.19064	2.96691	3.0189	2.86748	2.81366	2.93635	3.02617	10.3594	7.96075	7.16303	7.89674	0.768453	0.691449	0.762274	0.00193333	0.00010105	0.00153184	0.00500933	0.000323845	0.00384237
An15g05910	An00g01028	hypothetical protein	3.70578	3.7615	3.76656	3.91757	3.87638	4.04233	3.81039	3.69356	3.72097	13.4042	14.8973	15.2038	13.0617	1.11139	1.13426	0.974449	0.140536	0.0833051	0.707984	0.211167	0.126917	0.762726
An06g01670	An00g01029	hypothetical protein	2.86412	2.85297	2.7632	2.79168	2.85396	2.69284	2.70796	2.85999	2.89609	7.09481	7.07543	6.49981	7.35152	0.997269	0.916137	1.03618	0.95928	0.117474	0.51011	0.970378	0.170681	0.584912
An15g02160	An00g01030	similarity to hypothetical protein BAC45498.1 - Bradyrhizobium japonicum	7.93641	7.52554	7.63307	7.77975	7.77321	6.85328	6.85942	5.00204	5.24361	207.698	219.257	115.869	34.8437	1.05565	0.557873	0.167762	0.641136	0.000135149	1.57424e-10	0.718701	0.000423238	2.08345e-09
An04g03560	An00g01031	hypothetical protein	2.9508	2.71596	2.8143	2.6439	2.63907	2.73953	2.66813	2.6799	2.68381	7.09607	6.23974	6.51529	6.41681	0.879323	0.918155	0.904276	0.0532034	0.183365	0.121149	0.0931621	0.248601	0.175042
An04g03550	An00g01032	hypothetical protein	3.30193	3.20416	3.40083	3.11261	3.22964	3.16885	3.25942	3.26573	3.21751	9.86491	9.0075	9.28009	9.45854	0.913085	0.940717	0.958807	0.226201	0.409449	0.567756	0.3133	0.486973	0.638451
An15g02970	An00g01033	hypothetical protein	3.07652	3.05034	3.15885	3.09962	3.11514	3.00619	3.03815	3.10158	3.00879	8.5459	8.61817	8.12387	8.31193	1.00846	0.950616	0.972622	0.870684	0.335288	0.593208	0.904433	0.412774	0.66091
An02g05310	An00g01034	hypothetical protein	3.75668	3.5685	3.60895	3.30549	3.64862	3.40689	3.32527	3.42981	3.49507	12.5074	11.1352	10.3108	11.023	0.89029	0.824371	0.881315	0.142698	0.0214813	0.11335	0.213752	0.0392199	0.165431
An12g02510	An00g01035	hypothetical protein	5.98286	5.65838	5.61883	5.29487	5.31039	4.74473	4.85642	4.70595	4.5908	53.9427	39.4686	27.8687	25.0785	0.731676	0.516635	0.46491	0.000453547	1.23141e-07	1.82133e-08	0.00134849	7.28071e-07	1.3008e-07
An12g10880	An00g01036	hypothetical protein	3.58529	3.55699	3.52412	3.32883	3.35013	2.93563	3.26449	3.14793	3.06699	11.7571	10.1224	8.57453	8.61865	0.860957	0.729304	0.733056	0.0963595	0.00202978	0.00229546	0.153685	0.00492791	0.00555447
An16g08690	An00g01037	hypothetical protein	2.90555	2.84746	2.91497	3.19435	3.58165	2.98573	2.96219	2.91716	2.83141	7.40925	10.4686	7.8569	7.33241	1.41291	1.06042	0.98963	0.00111922	0.50327	0.904594	0.00306876	0.5774	0.923744
An02g09830	An00g01038	hypothetical protein	4.29362	4.48927	4.37842	5.81299	5.87192	8.77787	8.52978	8.79691	8.6075	20.9242	57.3792	402.775	416.509	2.74224	19.2492	19.9056	5.16669e-09	1.42306e-15	1.20957e-15	4.13719e-08	2.2119e-13	1.7266e-13
An07g10330	An00g01039	hypothetical protein	3.73505	3.84331	3.57595	4.10178	3.98217	4.04274	4.08258	3.92985	3.84415	13.1601	16.4723	16.7102	14.7946	1.25168	1.26976	1.1242	0.0593513	0.0464834	0.303558	0.102328	0.0769169	0.381363
An01g09340	An00g01040	hypothetical protein	2.49756	2.45181	2.46678	2.52798	2.40818	2.45808	2.36303	2.36952	2.43678	5.54831	5.53308	5.31678	5.28958	0.997254	0.95827	0.953367	0.963754	0.484994	0.435012	0.973215	0.560246	0.514882
An14g02380	An00g01041	hypothetical protein	2.90603	3.00618	2.97819	2.71658	2.9136	2.91051	2.79435	2.87614	2.90971	7.79996	7.03762	7.22216	7.42774	0.902265	0.925923	0.95228	0.0719529	0.167705	0.371322	0.120171	0.230504	0.450939
An02g04570	An00g01042	hypothetical protein	2.71011	2.92475	2.74601	2.71377	2.77841	2.74002	2.74975	2.62728	2.65311	6.93369	6.70898	6.70336	6.23416	0.967591	0.966781	0.899112	0.622803	0.614064	0.1262	0.702443	0.679761	0.181328
An01g06720	An00g01043	hypothetical protein	2.67655	2.63128	2.57914	2.64556	2.55395	2.55858	2.45849	2.49015	2.71378	6.18592	6.06183	5.69043	6.07113	0.97994	0.9199	0.981444	0.736062	0.177898	0.755296	0.798137	0.242319	0.80184
An18g04900	An00g01044	hypothetical protein	3.89773	3.88232	3.84249	4.05643	3.81122	3.82363	3.94834	3.75105	3.79484	14.6637	15.2827	14.7842	13.67	1.04221	1.00822	0.932236	0.483052	0.888637	0.241267	0.577704	0.913316	0.314107
An16g05680	An00g01045	hypothetical protein	3.79599	3.91082	3.64191	3.35053	3.5636	3.36897	3.28139	3.44088	3.36284	13.7647	10.982	10.0226	10.5697	0.797833	0.728134	0.767882	0.0241924	0.00313631	0.0103746	0.0471544	0.00727125	0.0212645
An16g04440	An00g01046	hypothetical protein	5.73723	5.74809	5.90979	5.97689	6.00338	6.17681	6.20532	6.05079	5.94766	55.6524	63.5639	73.0627	63.9656	1.14216	1.31284	1.14938	0.0871738	0.00199898	0.0745423	0.141159	0.00486034	0.115928
An12g03030	An00g01047	hypothetical protein	3.06764	3.09037	3.2141	2.77534	2.78671	2.74906	2.74291	2.61205	2.75045	8.71823	6.8734	6.70848	6.4141	0.788394	0.769477	0.735711	0.000487072	0.00020123	4.20503e-05	0.00143869	0.000608123	0.000142916
An07g09080	An00g01048	hypothetical protein	3.13506	3.16319	3.25761	2.88223	3.01547	3.04297	3.07204	3.00005	3.02493	9.09635	7.72133	8.32532	8.06956	0.848838	0.915237	0.88712	0.0125871	0.145662	0.0557452	0.0266265	0.204565	0.0906556
An11g04390	An00g01049	hypothetical protein	3.28211	2.96365	3.19858	2.88535	3.01278	2.95563	2.87574	2.99377	2.92934	8.86496	7.72248	7.54584	7.78962	0.871124	0.851199	0.878698	0.0617854	0.0325214	0.0779165	0.105856	0.0563395	0.120321
An04g03540	An00g01050	hypothetical protein	3.23089	3.21112	3.23446	3.06514	3.10782	3.10425	3.00428	3.02876	3.13172	9.35339	8.49419	8.30665	8.45755	0.908141	0.88809	0.904224	0.0959092	0.0450174	0.0831916	0.153159	0.0747386	0.127229
An07g05480	An00g01051	weak similarity to polypeptide SEQ ID NO:30390 from patent WO200171042-A2 - Drosophila melanogaster	2.81405	2.83097	2.88803	2.79621	2.83291	2.86057	2.82554	2.82156	2.86435	7.18183	7.03506	7.17539	7.17486	0.979565	0.999104	0.999031	0.790018	0.990765	0.990008	0.841254	0.992991	0.991852
An14g01830	An00g01052	hypothetical protein	3.21096	3.25744	3.16565	3.3472	3.3493	3.08947	3.25786	3.23333	3.0789	9.26216	10.1841	9.02335	8.91424	1.09954	0.974217	0.962437	0.11218	0.648544	0.505862	0.174578	0.711679	0.58128
An01g10150	An00g01053	similarity to hypothetical protein CAD21098.1 - Neurospora crassa	5.36846	5.53758	5.45464	5.27897	5.32038	5.64422	5.4248	5.411	5.52828	43.8213	39.3878	46.3503	44.3125	0.898826	1.05771	1.01121	0.241127	0.530364	0.900134	0.329536	0.60236	0.919928
An08g08780	An00g01054	hypothetical protein	6.59049	6.61175	6.71801	4.92264	4.96786	4.71821	5.09735	5.44813	5.54923	99.7388	30.8083	30.0184	45.2134	0.30889	0.30097	0.453318	3.955e-09	2.9501e-09	6.35023e-07	3.2464e-08	2.70085e-08	3.13014e-06
An05g00320	An00g01055	hypothetical protein	3.46012	3.50553	3.51427	3.41945	3.39892	3.37991	3.19221	3.35032	3.39701	11.2614	10.6235	9.75445	10.3651	0.943356	0.866187	0.920416	0.333371	0.0266651	0.175802	0.430135	0.0472833	0.240635
An02g06930	An00g01056	hypothetical protein	2.83949	2.81604	2.78343	2.71121	2.86618	2.78741	2.76828	2.85275	2.79484	7.02737	6.91003	6.85827	7.08024	0.983302	0.975937	1.00752	0.804396	0.720474	0.912148	0.8528	0.775405	0.930507
An01g07310	An00g01057	hypothetical protein	3.63583	3.54794	3.71748	3.3006	3.3892	3.2776	3.38792	3.43681	3.38568	12.4127	10.1605	10.0754	10.6387	0.818556	0.811697	0.857079	0.00976947	0.00759617	0.0375185	0.0213873	0.0158459	0.0645487
An08g02720	An00g01058	hypothetical protein	4.90087	4.80535	4.87713	4.71799	4.64173	4.73331	4.75734	4.77028	4.77848	29.0631	25.6318	26.8217	27.3673	0.881935	0.922876	0.941649	0.0718057	0.2345	0.36801	0.120025	0.305497	0.447427
An02g06540	An00g01059	hypothetical protein	3.38212	3.67953	3.4004	3.15989	3.16285	3.26746	3.25893	3.25842	3.35691	11.2149	8.9468	9.60104	9.90162	0.797757	0.856093	0.882895	0.0137508	0.0739067	0.144146	0.0288395	0.114418	0.203312
An03g01260	An00g01060	hypothetical protein	2.34997	2.40463	2.36831	2.35964	2.35595	2.3365	2.35166	2.3035	2.24219	5.18484	5.12587	5.07737	4.83274	0.988625	0.979271	0.93209	0.817365	0.673087	0.169455	0.862963	0.734119	0.233616
An18g01330	An00g01061	hypothetical protein	3.2808	3.24071	3.26099	3.0276	2.97308	3.028	3.12423	2.97961	2.88841	9.58537	8.00188	8.43341	7.64232	0.834801	0.879821	0.797289	0.00565301	0.0367821	0.00106895	0.01318	0.062826	0.00277688
An02g05300	An00g01062	hypothetical protein	3.61625	3.46429	3.41671	3.34711	3.36168	3.2305	3.16478	3.40901	3.23117	11.3065	10.2276	9.17454	9.98727	0.904578	0.811439	0.883321	0.147101	0.00626883	0.0781858	0.219288	0.0133803	0.120644
An12g03990	An00g01063	strong similarity to hypothetical protein EAA57923.1 - Aspergillus nidulans	6.18548	6.32762	6.33725	6.18245	6.3658	6.7105	6.86361	6.83617	6.59542	77.8945	77.3925	110.435	105.113	0.993555	1.41775	1.34942	0.924371	0.000115227	0.000475274	0.943458	0.000365845	0.00132469
An02g08740	An00g01064	hypothetical protein	3.32028	2.92021	3.08762	3.20075	3.22245	3.24952	3.3043	3.83747	3.75909	8.63005	9.26376	9.69277	13.9122	1.07343	1.12314	1.61206	0.330323	0.120227	7.13384e-06	0.426793	0.173925	2.8151e-05
An14g04900	An00g01065	hypothetical protein	2.49157	2.49355	2.67077	2.56561	2.60599	2.57289	2.57541	2.60291	2.59445	5.86432	6.00349	5.95521	6.05732	1.02373	1.0155	1.03291	0.732281	0.822302	0.637344	0.795271	0.860953	0.699969
An18g00580	An00g01066	hypothetical protein	3.3907	3.31392	3.41422	3.19783	3.36366	3.32863	3.16686	4.59223	4.36279	10.36	9.71855	9.49879	22.2774	0.938087	0.916875	2.15034	0.357691	0.21724	1.21349e-08	0.454679	0.287149	9.12663e-08
An13g02650	An00g01067	hypothetical protein	3.42052	3.38585	3.49354	3.28207	3.41857	3.2638	3.33034	3.39144	3.25566	10.8026	10.1987	9.82917	10.0112	0.944102	0.909891	0.926745	0.505057	0.280028	0.380754	0.597888	0.354315	0.46028
An11g05730	An00g01068	strong similarity to polypeptide SEQ ID NO:40167 from patent WO200171042-A2 - Drosophila melanogaster	4.80703	5.07297	4.9367	5.21207	4.80505	4.78341	4.92332	4.80157	4.74821	30.6731	32.1905	28.9073	27.377	1.04947	0.942434	0.892542	0.636614	0.562612	0.274293	0.714677	0.63221	0.349907
An08g01690	An00g01069	hypothetical protein	3.5908	3.44044	3.43279	3.48675	3.44172	3.56106	3.50704	3.38302	3.49447	11.2201	11.0367	11.5839	10.8434	0.983657	1.03243	0.966431	0.789315	0.606065	0.581351	0.840748	0.67213	0.650187
An14g03130	An00g01070	hypothetical protein	3.54449	3.59523	3.96928	9.20926	9.12708	8.68691	8.58472	8.70033	8.59814	13.0231	575.301	397.777	401.494	44.1755	30.544	30.8294	3.52745e-16	1.54761e-15	1.48818e-15	6.40851e-14	2.34935e-13	1.90992e-13
An02g09820	An00g01071	hypothetical protein	2.5085	2.52904	2.39634	2.41317	2.53526	2.40001	2.3492	2.49885	2.46281	5.57109	5.55666	5.18593	5.58219	0.997411	0.930865	1.00199	0.96173	0.197933	0.970598	0.971732	0.265423	0.976462
An05g01670	An00g01072	hypothetical protein	3.08807	2.98215	3.04081	2.90458	2.92305	3.03923	2.82146	2.85976	2.89847	8.20787	7.5361	7.62293	7.35698	0.918155	0.928735	0.896332	0.15759	0.217166	0.0760783	0.232446	0.28714	0.118002
An02g04560	An00g01073	hypothetical protein	3.13244	2.94894	2.99158	3.01016	2.90801	2.99762	2.93094	2.92963	2.86457	8.136	7.7763	7.80436	7.44928	0.955788	0.959237	0.915595	0.482219	0.517236	0.180588	0.577005	0.590132	0.245983
An02g04550	An00g01074	hypothetical protein	3.79304	4.04206	4.25975	4.24571	4.11895	4.54603	4.57112	4.23985	4.32658	16.3545	18.1555	23.565	19.4704	1.11012	1.44088	1.19052	0.21882	0.000459719	0.0492246	0.305374	0.00129553	0.0813567
An02g05290	An00g01075	hypothetical protein	2.72473	2.8269	2.78164	2.78712	2.74473	3.02092	2.83396	3.21294	3.24332	6.85786	6.80184	7.60759	9.37053	0.991832	1.10933	1.36639	0.888082	0.0906859	7.4121e-05	0.917939	0.136777	0.000240519
An14g06400	An00g01076	hypothetical protein	3.97982	3.61897	3.96991	3.61065	3.6758	3.57658	3.75031	3.69092	3.66328	14.4825	12.4945	12.6709	12.7914	0.862735	0.874912	0.88323	0.0764877	0.105554	0.130294	0.126521	0.155792	0.186369
An07g05460	An00g01077	strong similarity to hypothetical protein CAE47856.1 - Aspergillus fumigatus	7.84337	7.07958	7.70423	10.6499	10.6589	9.87561	9.77774	8.39638	8.58806	186.417	1611.73	908.078	360.091	8.6458	4.87121	1.93164	6.36523e-12	4.68006e-10	2.62298e-05	1.33099e-10	5.57186e-09	9.28994e-05
An02g00330	An00g01078	hypothetical protein	4.7742	4.60888	4.67175	4.75749	4.8659	7.08655	6.80624	7.49539	7.51442	25.7222	28.0843	123.331	181.636	1.09183	4.79475	7.06145	0.340433	3.23379e-11	1.44922e-12	0.437271	5.80712e-10	4.30429e-11
An07g07640	An00g01079	weak similarity to protein sequence	4.7432	4.75919	4.553	4.24211	4.30619	4.27716	4.22667	4.37564	4.11691	25.7255	19.3485	19.0526	18.9783	0.752113	0.74061	0.737721	0.000345963	0.000213113	0.000188694	0.00104982	0.000640437	0.000565961
An16g05670	An00g01080	hypothetical protein	3.90407	3.90183	3.98665	3.94428	4.04284	3.79113	4.2294	4.2081	3.83211	15.2512	15.9288	16.1143	16.2245	1.04443	1.05659	1.06382	0.625146	0.537147	0.488698	0.704687	0.608598	0.565506
An15g02950	An00g01081	hypothetical protein	3.35527	3.41263	3.57076	3.48392	3.52263	3.18899	3.33544	3.29783	3.34198	10.8997	11.3394	9.59455	9.98599	1.04034	0.880256	0.916168	0.630987	0.135026	0.295009	0.709782	0.192096	0.372126
An16g02270	An00g01082	hypothetical protein	2.57897	2.75557	2.71533	2.644	2.66097	2.56679	2.65716	2.6797	2.65312	6.42321	6.28749	6.11339	6.34846	0.978871	0.951766	0.988363	0.71487	0.402465	0.841038	0.781152	0.480259	0.873249
An19g00310	An00g01083	hypothetical protein	2.83605	2.87978	2.89881	2.82347	2.96055	2.98778	2.9363	2.79975	2.82066	7.31848	7.42305	7.79223	7.01384	1.01429	1.06473	0.958373	0.801383	0.275645	0.454875	0.850831	0.349624	0.533114
An12g09870	An00g01084	hypothetical protein	5.25583	6.10243	5.34797	4.07798	4.64298	3.89052	4.10909	3.61535	3.65208	47.4634	20.5416	15.9978	12.4124	0.432789	0.337056	0.261516	7.56666e-05	4.52384e-06	3.70094e-07	0.000261229	1.92219e-05	1.92678e-06
An18g02070	An00g01085	hypothetical protein	3.24998	3.44269	3.42805	3.48073	3.4313	3.58911	3.50825	3.52744	3.42754	10.3645	10.974	11.702	11.1386	1.05881	1.12905	1.07469	0.327869	0.0487576	0.22188	0.424132	0.080357	0.292599
An18g04860	An00g01086	hypothetical protein	2.77585	2.83572	2.76256	2.47387	2.56259	2.64733	2.63179	2.61035	2.56112	6.9229	5.7288	6.2314	6.00322	0.827514	0.900114	0.867154	0.00195322	0.0542131	0.0128014	0.00505619	0.0881332	0.0255172
An07g09060	An00g01087	strong similarity to hypothetical protein CAE76244.1 - Neurospora crassa	6.3008	6.77986	6.34767	8.92922	8.8545	7.0813	7.23426	5.738	5.95981	89.0231	475.024	142.793	57.6362	5.33597	1.604	0.64743	2.83706e-11	0.000169841	0.000367007	4.44928e-10	0.000521376	0.00104351
An16g00950	An00g01088	hypothetical protein	3.44176	3.2585	3.39328	3.16298	3.04924	2.9791	3.11037	2.98479	3.01152	10.2996	8.61056	8.25195	7.98976	0.836011	0.801192	0.775736	0.00685564	0.00151356	0.000489893	0.0156577	0.00379652	0.00136164
An07g03060	An00g01089	hypothetical protein	3.06411	2.99403	2.90798	2.94533	2.88308	2.94406	3.00612	2.90101	2.76981	7.93762	7.53813	7.86305	7.13746	0.949672	0.990606	0.899194	0.418672	0.881178	0.107975	0.515337	0.907651	0.158862
An02g05280	An00g01090	hypothetical protein	3.39842	3.13872	3.06735	3.20652	3.16445	3.01906	3.12071	3.25779	3.19822	9.19914	9.09759	8.39705	9.36971	0.98896	0.912808	1.01854	0.882032	0.234183	0.806135	0.913372	0.305254	0.843785
An08g10660	An00g01091	hypothetical protein	5.31519	5.10036	5.71829	7.46759	7.53774	7.42123	7.51003	6.68168	6.5154	41.5837	181.354	176.758	96.9078	4.36118	4.25065	2.33043	8.9234e-10	1.1331e-09	1.1438e-06	8.6627e-09	1.19076e-08	5.3158e-06
An07g05450	An00g01092	hypothetical protein	2.9794	2.98325	3.02688	2.90363	2.78369	2.71718	2.75522	2.74346	2.88017	7.98068	7.17841	6.66313	7.02167	0.899473	0.834908	0.879834	0.0564045	0.0031555	0.0246916	0.097987	0.00730591	0.0450751
An12g05230	An00g01093	hypothetical protein	2.95667	2.92176	3.20033	2.95504	3.14096	2.99418	2.9215	2.88844	2.93928	8.14691	8.27065	7.7696	7.53631	1.01519	0.953687	0.925052	0.837447	0.521412	0.29795	0.878713	0.593734	0.375194
An12g02480	An00g01094	hypothetical protein	3.90598	4.27745	4.1684	3.59537	3.29129	3.0897	3.44745	3.24185	3.38256	17.3549	10.8779	9.63696	9.93283	0.626792	0.555287	0.572335	8.57835e-05	7.39205e-06	1.32953e-05	0.00029309	2.99471e-05	4.98361e-05
An01g06700	An00g01095	hypothetical protein	2.64511	2.69173	2.48346	2.49267	2.66679	2.56465	2.58419	2.66801	2.61218	6.09136	5.97827	5.95632	6.23372	0.981435	0.977832	1.02337	0.757028	0.711506	0.703156	0.815122	0.767407	0.758517
An07g01210	An00g01096	hypothetical protein	3.25287	3.23221	3.42763	3.23675	3.26705	3.19944	3.17268	3.11034	3.22186	9.87812	9.52622	9.10123	8.97618	0.964375	0.921352	0.908693	0.550295	0.188147	0.127961	0.639057	0.253783	0.183387
An15g06710	An00g01097	hypothetical protein	6.30626	6.12776	6.45248	5.90957	5.66714	6.77671	6.8018	7.28286	7.22257	78.5478	55.2673	110.604	152.505	0.703613	1.40811	1.94156	0.0030616	0.00370035	8.38029e-06	0.0076113	0.00844303	3.26436e-05
An11g01500	An00g01098	hypothetical protein	4.29116	4.23468	4.27065	4.12842	4.12722	4.04421	4.10561	4.03872	4.09511	19.2328	17.4823	16.8527	16.7596	0.908981	0.876251	0.871409	0.159113	0.0583413	0.04967	0.234298	0.093798	0.0819669
An15g04020	An00g01099	hypothetical protein	2.96531	2.97756	2.87514	2.79346	2.82582	2.75493	2.79584	2.65409	2.88833	7.67059	7.01109	6.84659	6.82681	0.914023	0.892577	0.889998	0.132822	0.0630238	0.0573205	0.201261	0.100084	0.0927561
An01g00500	An00g01100	hypothetical protein	2.73039	2.68958	2.71635	2.60256	2.58201	2.81227	2.86688	3.55992	3.77805	6.55276	6.03054	7.1581	12.7197	0.920305	1.09238	1.94111	0.141117	0.119173	3.75555e-09	0.21188	0.172686	3.26719e-08
An15g02940	An00g01101	hypothetical protein	3.00905	2.96759	3.1807	2.81187	2.91786	3.03037	2.97622	2.77447	2.82342	8.29618	7.28466	8.01828	6.9593	0.878074	0.966502	0.838856	0.0355428	0.553175	0.00707699	0.0657595	0.623107	0.015133
An12g00560	An00g01102	hypothetical protein	4.56831	4.45053	4.37517	4.26073	4.3149	4.5609	4.19875	4.3885	4.43989	22.0801	19.5326	20.8189	21.3208	0.884628	0.942884	0.965616	0.101121	0.414688	0.624873	0.160238	0.492116	0.688892
An16g09120	An00g01103	hypothetical protein	3.34261	2.98579	3.11557	3.05375	3.15623	3.09646	3.01342	3.07818	3.06264	8.8642	8.60389	8.31053	8.4001	0.970634	0.937539	0.947643	0.687407	0.388815	0.470672	0.758012	0.466597	0.548451
An01g11420	An00g01104	hypothetical protein	4.42631	5.05204	4.62953	4.63814	4.89087	4.87293	5.0587	4.81756	4.78937	26.0394	27.1806	31.2506	27.9246	1.04382	1.20013	1.07239	0.726385	0.150565	0.569881	0.790278	0.21033	0.64007
An16g08660	An00g01105	hypothetical protein	3.68934	3.59736	3.58659	3.67125	3.62605	3.54652	3.52148	3.62533	3.55178	12.3328	12.5416	11.5835	12.0299	1.01693	0.939244	0.975441	0.76408	0.272061	0.657324	0.820757	0.345799	0.717374
An02g03970	An00g01106	hypothetical protein	2.96217	3.09078	3.06119	2.80668	2.84859	2.925	2.88082	2.73784	2.98977	8.21377	7.09909	7.47933	7.27934	0.864292	0.910585	0.886237	0.0205029	0.116425	0.0485925	0.0407466	0.169335	0.0805882
An04g06720	An00g01107	hypothetical protein	3.12755	2.90939	3.14832	3.01259	3.03508	2.80082	2.88005	2.96727	2.76042	8.34989	8.13328	7.16235	7.27954	0.974058	0.857778	0.871812	0.667639	0.0222306	0.0375946	0.741297	0.0403718	0.0646559
An15g05210	An00g01108	hypothetical protein	2.59248	2.76396	2.54207	2.53716	2.6342	2.44951	2.5066	2.53929	2.49389	6.20243	6.003	5.57147	5.72227	0.967846	0.898271	0.922585	0.627838	0.125467	0.241514	0.706696	0.180442	0.31437
An04g00380	An00g01109	hypothetical protein	4.76318	4.26987	4.88059	3.77452	3.91804	3.38946	3.20285	3.27017	3.25793	24.8967	14.3828	9.82297	9.60674	0.577701	0.39455	0.385865	0.000248641	8.3509e-07	6.26473e-07	0.00077674	4.10906e-06	3.09345e-06
An12g03360	An00g01110	hypothetical protein	3.05828	3.11683	3.08266	2.85448	2.75145	2.79203	2.84526	2.93666	3.00926	8.49093	6.97872	7.05498	7.85146	0.821903	0.830884	0.924687	0.0278255	0.0361487	0.345316	0.0531256	0.0618953	0.424595
An12g00810	An00g01111	hypothetical protein	2.48995	2.46159	2.46654	2.32596	2.39961	2.48841	2.53508	2.44364	2.46274	5.5508	5.14362	5.70309	5.47626	0.926645	1.02744	0.98657	0.151688	0.599035	0.792079	0.225189	0.665609	0.832237
An07g10300	An00g01112	hypothetical protein	4.1765	3.91781	4.03619	3.83968	3.75345	3.87673	4.01943	3.57788	3.67488	16.4898	13.8957	15.4344	12.3495	0.842685	0.935999	0.74892	0.0480076	0.417687	0.00249235	0.0853773	0.494878	0.0059691
An16g09110	An00g01113	hypothetical protein	3.20574	3.16032	3.00108	3.01269	3.15071	2.80965	3.03718	3.10468	2.89984	8.70824	8.46612	7.58638	8.01253	0.972197	0.871173	0.920109	0.719796	0.094417	0.297662	0.785186	0.141625	0.374865
An02g03960	An00g01114	strong similarity to hypothetical protein CAD70372.1 - Neurospora crassa	6.0907	6.22125	6.0688	6.61421	6.52848	6.76597	6.75206	6.67219	6.91955	69.8851	95.0981	108.31	111.112	1.36078	1.54982	1.58992	0.000576996	1.8495e-05	9.93072e-06	0.001677	6.90307e-05	3.81755e-05
An01g10120	An00g01115	hypothetical protein	2.57762	2.77748	2.49339	2.50156	2.51085	2.48473	2.44114	2.45953	2.52285	6.13117	5.68125	5.51336	5.62243	0.926618	0.899236	0.917024	0.206517	0.0858522	0.154294	0.291138	0.130485	0.215412
An16g07310	An00g01116	hypothetical protein	2.89687	2.74775	2.88145	3.39877	3.15793	2.98503	2.96678	3.30838	3.38932	7.17024	9.70246	7.86752	10.1884	1.35316	1.09725	1.42093	0.00042066	0.184619	0.000103412	0.00125713	0.250062	0.000326333
An15g04000	An00g01117	hypothetical protein	3.34733	3.26459	3.35906	3.06375	2.93277	2.91485	3.1022	3.04592	2.98708	10.012	7.99035	8.04741	8.09204	0.798076	0.803775	0.808232	0.00361208	0.00450667	0.00535221	0.00885548	0.0100452	0.0117704
An02g13420	An00g01118	strong similarity to hypothetical protein EAA60070.1 - Aspergillus nidulans	3.50212	3.58859	3.47626	3.38418	3.53417	3.40616	3.33804	3.35662	3.08063	11.4901	10.998	10.3539	9.30899	0.957171	0.90111	0.810172	0.637533	0.270812	0.0357109	0.715479	0.344681	0.0619647
An08g02680	An00g01119	hypothetical protein	5.38897	5.36896	5.32618	4.75126	4.89677	4.77426	4.85452	4.71642	4.75751	41.1087	28.3252	28.1369	26.6667	0.689033	0.684451	0.648687	9.8565e-06	8.08319e-06	1.7545e-06	4.04466e-05	3.24651e-05	7.78669e-06
An04g06710	An00g01120	hypothetical protein	3.00331	2.96456	3.12656	3.04308	2.92971	2.90568	3.27167	2.95785	3.11021	8.17647	7.92491	8.50716	8.19096	0.969234	1.04045	1.00177	0.659397	0.576809	0.980005	0.734653	0.645157	0.984085
An01g07290	An00g01121	hypothetical protein	3.10398	3.26425	3.40233	3.69044	4.02459	3.32648	3.2866	3.29201	3.33855	9.55896	14.4954	9.89388	9.95404	1.51642	1.03504	1.04133	0.000243432	0.695891	0.646081	0.000762681	0.754227	0.707533
An16g08650	An00g01122	hypothetical protein	4.35019	4.2272	4.36258	5.05724	4.63255	4.96372	5.11877	5.1298	5.38381	19.881	28.7382	32.9281	38.2346	1.44551	1.65625	1.92317	0.000520998	2.44944e-05	1.29112e-06	0.00152986	8.93252e-05	5.92182e-06
An02g07450	An00g01123	hypothetical protein	3.08917	2.94227	2.79999	2.6093	2.79732	2.77598	2.73736	2.81798	2.82437	7.69442	6.51295	6.75833	7.06738	0.846451	0.878342	0.918508	0.0176847	0.0555631	0.193462	0.0358589	0.0899933	0.260626
An02g05270	An00g01124	hypothetical protein	3.22917	3.29967	3.14487	3.3222	3.1599	3.22702	3.25427	3.16306	3.17999	9.34742	9.45483	9.45218	9.00999	1.01149	1.01121	0.963901	0.825062	0.82928	0.480377	0.869045	0.866442	0.558047
An02g05720	An00g01125	hypothetical protein	2.859	2.8642	2.72496	2.63	2.63157	2.72846	2.70586	2.66392	2.71612	7.04233	6.19362	6.57577	6.45322	0.879484	0.933749	0.916346	0.0201195	0.1847	0.0968696	0.0400814	0.250147	0.145195
An02g14170	An00g01126	weak similarity to hypothetical protein all7165 - Nostoc sp.	5.34365	5.29611	5.27823	6.50406	6.3328	6.11556	6.03696	6.50799	6.63202	39.5607	85.5343	67.4742	95.0097	2.1621	1.70559	2.40162	1.45897e-07	1.15695e-05	2.83459e-08	8.39555e-07	4.52211e-05	1.91191e-07
An18g05530	An00g01127	hypothetical protein	3.70098	3.58988	3.56612	3.53761	3.46309	3.43562	3.37744	3.37104	3.54515	12.2864	11.3164	10.604	10.9898	0.92105	0.863061	0.894465	0.227445	0.039874	0.108685	0.314649	0.0673505	0.159672
An16g00340	An00g01128	hypothetical protein	3.13729	3.10846	2.90657	2.70154	2.78597	2.76297	2.65146	2.75309	2.77082	8.28655	6.69811	6.53061	6.78316	0.808311	0.788097	0.818574	0.00584719	0.00268832	0.00860394	0.0135852	0.00634288	0.0179938
An02g11100	An00g01129	hypothetical protein	2.92192	2.91234	2.93632	3.11397	2.88341	2.88218	2.90488	2.93428	2.85007	7.58698	7.99274	7.43087	7.42389	1.05348	0.979423	0.978503	0.463133	0.767882	0.757742	0.558514	0.81731	0.803762
An13g00990	An00g01130	hypothetical protein	3.37368	3.5318	3.37344	4.64623	4.69006	4.51916	4.55185	4.54489	4.52151	10.7503	25.4245	23.1912	23.1542	2.365	2.15726	2.15382	2.97064e-08	1.26671e-07	1.30052e-07	1.99406e-07	7.47048e-07	7.51158e-07
An07g01180	An00g01131	hypothetical protein	2.59712	2.50009	2.46132	2.43427	2.5976	2.47296	2.47342	2.55225	2.50524	5.73388	5.71967	5.55269	5.77069	0.997523	0.968401	1.00642	0.963148	0.552252	0.90513	0.972859	0.622426	0.924156
An18g05520	An00g01132	hypothetical protein	5.01369	4.97411	5.22981	5.41087	5.32251	5.85661	5.74057	5.83012	5.78852	33.6501	41.2606	55.6607	56.0764	1.22617	1.6541	1.66646	0.021744	1.51559e-05	1.29038e-05	0.0429204	5.7707e-05	4.85507e-05
An14g06370	An00g01133	hypothetical protein	2.62061	2.82084	2.66591	2.73122	2.74019	2.67698	2.54928	2.54586	2.70689	6.50909	6.66084	6.11829	6.17471	1.02331	0.939961	0.94863	0.734633	0.36838	0.441825	0.797206	0.446016	0.521025
An07g03930	An00g01134	hypothetical protein	4.19098	3.72474	3.93313	3.76743	3.59283	3.83018	3.80829	6.40852	6.64461	15.4509	12.8183	14.1158	92.1917	0.829616	0.913591	5.96677	0.135727	0.457017	2.66314e-10	0.204975	0.533749	3.2998e-09
An15g05190	An00g01135	hypothetical protein	3.15393	3.12224	2.98176	2.93222	3.02401	2.83962	2.90252	2.96266	2.96027	8.49123	7.87955	7.31608	7.78914	0.927963	0.861605	0.917316	0.230919	0.0253437	0.170114	0.318478	0.0452153	0.234409
An04g08780	An00g01136	hypothetical protein	3.36841	3.41901	3.36336	3.20378	3.31165	3.18249	3.22709	3.26569	3.00887	10.4367	9.56468	9.22015	8.79862	0.916445	0.883433	0.843044	0.143827	0.0448687	0.00879443	0.215233	0.0745007	0.018351
An02g06920	An00g01137	hypothetical protein	2.4421	2.29965	2.48154	2.44921	2.46801	2.24962	2.25835	2.42206	2.35078	5.30652	5.49686	4.77	5.22857	1.03587	0.898894	0.985311	0.495212	0.0520097	0.773083	0.589075	0.0850256	0.816386
An11g01470	An00g01138	hypothetical protein	2.85793	2.87272	2.85412	2.76622	2.83104	2.79041	2.5349	2.82394	2.82655	7.26815	6.95779	6.33199	7.08733	0.957299	0.871196	0.975122	0.449308	0.0271009	0.660153	0.545132	0.0479407	0.719956
An08g04720	An00g01139	hypothetical protein	3.03152	2.85851	2.85202	2.69818	2.65462	2.69668	2.68685	2.64297	2.75386	7.53713	6.39259	6.46104	6.49089	0.848146	0.857227	0.861189	0.0231471	0.0318649	0.0365351	0.0454081	0.0553325	0.0631364
An13g02630	An00g01140	hypothetical protein	3.08103	3.15503	3.22012	2.92943	2.93285	2.76242	2.91761	2.85106	2.83693	8.88924	7.62714	7.16028	7.18006	0.858019	0.805499	0.807725	0.0129324	0.00122602	0.00135805	0.0272827	0.00314577	0.00344788
An11g05720	An00g01141	hypothetical protein	4.06991	4.09415	4.09697	3.74634	3.63775	3.94805	3.97835	3.93091	3.89959	16.9947	12.9246	15.597	15.0872	0.760508	0.917761	0.887759	0.000167416	0.137312	0.0459817	0.000540126	0.194754	0.0767852
An14g02330	An00g01142	hypothetical protein	3.57383	3.39975	3.3474	3.30034	3.2058	3.22072	3.36129	3.30211	3.27655	10.8553	9.53394	9.78794	9.77658	0.878275	0.901674	0.900628	0.068019	0.137464	0.133429	0.114807	0.19493	0.190308
An04g03490	An00g01143	similarity to hypothetical protein AAN10358.2 - Drosophila melanogaster	3.59746	3.65998	3.55558	3.31508	3.45666	3.38535	3.30877	3.31866	3.22116	12.1622	10.4532	10.1757	9.64586	0.859478	0.836665	0.793099	0.0260581	0.0108874	0.00185907	0.0502241	0.0216834	0.0045883
An08g08090	An00g01144	similarity to hypothetical protein CAD21290.1 - Neurospora crassa	4.5954	4.52658	4.751	5.27601	5.35053	3.78187	3.80946	3.73852	3.55003	24.6639	39.7606	13.887	12.5036	1.6121	0.56305	0.506961	0.00216069	0.000480399	0.000100435	0.00555724	0.00134865	0.000318087
An15g00440	An00g01145	hypothetical protein	6.88558	7.10942	7.2704	6.8158	6.94739	6.0221	6.22538	6.03786	5.9592	136.095	117.915	69.7316	63.9348	0.866416	0.512376	0.469782	0.0931749	5.98665e-07	1.31184e-07	0.149424	3.03762e-06	7.56133e-07
An01g10110	An00g01146	hypothetical protein	3.44359	3.35769	3.25569	3.1598	3.25678	3.121	3.22542	3.23534	3.07823	10.2129	9.24254	9.0205	8.91841	0.904988	0.883246	0.87325	0.135262	0.0685859	0.0490808	0.204427	0.107513	0.0811862
An04g08770	An00g01147	hypothetical protein	3.13766	3.16756	3.1681	3.20109	3.01456	2.99511	3.09418	3.02899	3.03667	8.92451	8.62082	8.25144	8.18412	0.96597	0.924582	0.917038	0.592317	0.234563	0.191557	0.675465	0.30555	0.258541
An01g08140	An00g01148	hypothetical protein	2.97797	3.08718	3.12202	2.84337	2.82813	3.02299	3.01405	3.01865	2.98546	8.35354	7.13914	8.10336	8.0114	0.854624	0.97005	0.959043	0.0110534	0.58192	0.451044	0.0238474	0.649628	0.529511
An01g04660	An00g01149	hypothetical protein	3.18789	3.04447	3.10004	2.92574	2.79999	2.8714	2.78685	2.92064	2.75905	8.63862	7.27458	7.10641	7.15941	0.8421	0.822633	0.828768	0.0424055	0.0236261	0.0285058	0.0766818	0.0425307	0.0510913
An08g01670	An00g01150	hypothetical protein	8.78749	8.89415	8.75758	7.26431	7.47305	8.19944	8.06495	8.12376	8.33434	449.78	165.27	280.565	300.047	0.367446	0.623784	0.667099	2.10579e-10	3.39745e-06	1.89722e-05	2.46097e-09	1.48252e-05	6.89534e-05
An09g02030	An00g01151	hypothetical protein	3.2769	3.23345	3.36589	3.06673	3.08221	3.267	3.25621	3.08727	3.22378	9.79525	8.42379	9.59048	8.91062	0.859987	0.979095	0.909687	0.0113766	0.691029	0.0899057	0.024409	0.74983	0.13632
An01g03920	An00g01152	hypothetical protein	2.86326	2.95449	2.85617	2.83948	2.81555	2.8065	2.65256	2.83733	2.76871	7.41942	7.0985	6.63239	6.979	0.956745	0.893923	0.940639	0.511376	0.109009	0.366709	0.604091	0.160215	0.446155
An07g09040	An00g01153	weak similarity to INSP010 from patent WO2003051919-A1 - Homo sapiens	6.41542	6.25959	6.73785	5.57535	5.92087	5.93763	5.99593	5.73394	5.86438	88.7057	53.747	62.5431	55.683	0.605903	0.705063	0.627727	0.000128578	0.00275833	0.000257338	0.000424216	0.00649272	0.000753553
An11g07880	An00g01154	hypothetical protein	3.70569	3.55993	3.51415	3.43092	3.58657	3.29354	3.19959	3.2672	3.27278	12.0692	11.3825	9.49101	9.64642	0.943101	0.786384	0.799259	0.407644	0.00336551	0.00543209	0.504336	0.00774981	0.0119293
An02g05710	An00g01155	hypothetical protein	3.28388	3.18659	3.47963	3.30132	3.30575	3.18398	3.33253	3.29684	3.30289	9.96382	9.87329	9.56825	9.84826	0.990914	0.960299	0.988402	0.897704	0.570364	0.869504	0.924878	0.63892	0.895231
An17g00510	An00g01156	hypothetical protein	2.96428	2.8889	2.85943	2.7651	2.62745	2.68947	2.63018	2.80678	2.70479	7.48605	6.48125	6.31955	6.7542	0.865777	0.844177	0.902239	0.0995876	0.0569692	0.229094	0.158113	0.0919248	0.300468
An01g03910	An00g01157	hypothetical protein	3.0633	3.09828	3.11921	2.8974	2.85316	2.81209	2.88636	2.94477	2.84719	8.53622	7.33746	7.20615	7.44351	0.859568	0.844185	0.871991	0.0151943	0.00786508	0.0254266	0.0314708	0.0163217	0.0462286
An06g01330	An00g01158	hypothetical protein	2.36104	2.42282	2.39105	2.22898	2.36109	2.4153	2.42919	2.42755	2.61166	5.24752	4.90766	5.36003	5.73424	0.935233	1.02144	1.09275	0.272318	0.722957	0.152089	0.364049	0.777539	0.212884
An14g00790	An00g01159	hypothetical protein	2.8604	3.08574	2.96138	2.80154	2.83402	2.93146	2.82903	2.78428	3.02323	7.83088	7.05077	7.36274	7.48372	0.90038	0.940218	0.955668	0.12178	0.350217	0.488936	0.187103	0.428176	0.565734
An11g07870	An00g01160	hypothetical protein	4.75319	4.68	4.8288	4.30918	4.6268	4.1208	4.29546	4.2565	4.16323	26.9833	22.1309	18.483	18.5053	0.82017	0.684981	0.685804	0.0572438	0.00137783	0.0014129	0.0992052	0.00349492	0.00356706
An02g08440	An00g01161	strong similarity to hypothetical protein CAD70331.1 - Neurospora crassa	3.00323	3.18015	3.07068	3.14244	3.10164	3.13055	3.27982	3.09851	3.1315	8.48366	8.70616	9.22266	8.66382	1.02623	1.08711	1.02124	0.656433	0.16415	0.717725	0.731943	0.226369	0.770846
An08g04710	An00g01162	hypothetical protein	2.79256	2.80172	2.88233	2.95337	2.96196	3.19136	3.06784	3.48202	3.3762	7.08877	7.76867	8.75191	10.7712	1.09591	1.23462	1.51947	0.268817	0.0186991	0.000107421	0.360165	0.0347202	0.000338114
An15g05180	An00g01163	hypothetical protein	3.00675	3.18986	3.04625	3.04739	3.16066	3.02171	2.83567	3.20292	2.84646	8.46172	8.59815	7.61418	8.13808	1.01612	0.899839	0.961753	0.82904	0.168056	0.60002	0.872233	0.230876	0.667489
An03g01210	An00g01164	hypothetical protein	5.38068	5.26489	5.31242	5.0575	5.07316	5.01895	4.9266	4.97773	5.04831	39.928	33.4824	31.4018	32.2901	0.838571	0.78646	0.808709	0.014916	0.00196099	0.00474933	0.0309676	0.00478081	0.0105692
An14g01790	An00g01165	hypothetical protein	3.51978	3.65728	3.25596	4.84155	5.00946	4.13832	4.22107	3.7488	3.80172	11.14	30.3896	18.1223	13.692	2.72797	1.62678	1.22909	9.38501e-09	5.38648e-05	0.0311689	6.99078e-08	0.000182892	0.0551646
An16g05300	An00g01166	hypothetical protein	3.86304	3.73902	3.99446	3.47156	3.61333	3.47144	3.68302	3.5834	3.674	14.5758	11.6515	11.9359	12.3694	0.799372	0.81888	0.848623	0.00489428	0.010059	0.028636	0.0115907	0.0202438	0.0513049
An16g00310	An00g01167	hypothetical protein	3.35439	3.58048	3.50126	3.42273	3.35283	3.47412	3.48049	3.31181	3.41247	11.148	10.467	11.1371	10.2826	0.938914	0.999025	0.922376	0.360894	0.988545	0.245808	0.45796	0.991736	0.319098
An15g02920	An00g01168	hypothetical protein	2.85832	2.83344	2.90386	3.01008	3.01789	2.89327	2.70632	2.77113	2.80464	7.28641	8.07794	6.96344	6.90616	1.10863	0.955675	0.947814	0.114869	0.472689	0.397596	0.17813	0.548523	0.477095
An12g00540	An00g01169	hypothetical protein	2.66537	2.72152	2.71037	2.5944	2.59698	2.44819	2.63249	2.73816	2.6057	6.49389	6.04479	5.81727	6.37281	0.930842	0.895806	0.981354	0.254632	0.0892323	0.75986	0.344992	0.134904	0.805404
An07g01170	An00g01170	hypothetical protein	3.93519	3.83013	3.8695	3.50811	3.65839	3.54193	3.65694	3.52353	3.70592	14.7054	11.9858	12.121	12.2501	0.81506	0.824255	0.833034	0.0209285	0.0276411	0.0358258	0.0415097	0.0487975	0.0621025
An18g01280	An00g01171	hypothetical protein	3.16469	3.19792	3.21962	3.08409	3.15192	3.01727	3.19227	3.10522	2.91314	9.15192	8.68188	8.60258	8.05106	0.948641	0.939976	0.879713	0.423789	0.349712	0.0644489	0.52049	0.427745	0.102685
An02g09800	An00g01172	hypothetical protein	2.89854	2.97646	2.8868	2.81025	2.94665	2.93492	3.04392	3.08782	2.90697	7.57162	7.35359	7.94153	7.98556	0.971204	1.04886	1.05467	0.722626	0.56371	0.519995	0.787536	0.632986	0.593958
An02g05250	An00g01173	hypothetical protein	3.6085	3.82037	3.61973	3.89979	3.77088	3.77945	3.78701	3.64411	3.66949	12.8426	14.2742	13.7678	12.6126	1.11147	1.07204	0.982093	0.0798684	0.234842	0.752107	0.131367	0.305828	0.799061
An16g04850	An00g01174	hypothetical protein	2.9917	2.98981	2.91579	2.83893	3.0697	2.82803	2.82411	2.81293	2.97437	7.8124	7.75064	7.09139	7.43149	0.992094	0.907709	0.951244	0.89412	0.119852	0.407499	0.922612	0.173509	0.486849
An16g03680	An00g01175	hypothetical protein	4.09471	4.2126	4.10089	3.65686	3.55979	3.6423	3.52921	3.66073	3.53272	17.5825	12.1959	12.0066	12.0982	0.693639	0.68287	0.688083	1.36999e-05	8.61294e-06	1.07781e-05	5.45692e-05	3.44247e-05	4.12293e-05
An18g06300	An00g01176	hypothetical protein	3.44453	3.29269	3.12006	3.11777	3.35576	3.20854	3.20103	3.17368	3.17113	9.7524	9.42675	9.22009	9.0155	0.966608	0.945417	0.924438	0.642302	0.445658	0.290315	0.719735	0.523012	0.367166
An01g05810	An00g01177	strong similarity to hypothetical protein CAE85516.1 - Neurospora crassa	6.08073	6.17116	6.22247	5.64385	5.26795	6.33986	6.32215	6.41491	6.50535	71.4133	43.8924	80.5049	88.0425	0.614625	1.12731	1.23286	4.26038e-06	0.101456	0.00826102	1.85781e-05	0.150682	0.017391
An12g03340	An00g01178	hypothetical protein	3.5489	3.41304	3.44178	3.33249	3.26469	3.42443	3.59076	3.44995	3.34649	11.0648	9.83954	11.3734	10.5431	0.889266	1.02789	0.952847	0.0880071	0.67445	0.463693	0.142294	0.735262	0.541634
An04g00350	An00g01179	hypothetical protein	3.78771	3.86261	3.95482	3.64026	3.63945	3.4788	3.53736	3.46512	3.64811	14.6049	12.4654	11.3773	11.7665	0.853506	0.779005	0.805654	0.0203891	0.000997046	0.0030311	0.0405493	0.00260412	0.00710015
An07g09030	An00g01180	hypothetical protein	3.13317	3.43169	3.21257	2.98856	3.02374	2.89	2.99535	2.94097	3.06014	9.57416	8.0342	7.68837	8.00306	0.839154	0.803033	0.835902	0.0167224	0.00427336	0.0148461	0.0342053	0.00958936	0.0289977
An07g00340	An00g01181	hypothetical protein	3.04972	3.22807	3.08889	2.91962	2.91889	2.7634	2.90487	2.86724	2.92705	8.7073	7.56455	7.13116	7.44951	0.86876	0.818986	0.855548	0.0185814	0.00198242	0.010448	0.0373845	0.00482801	0.0214056
An04g03480	An00g01182	hypothetical protein	4.82987	5.0469	5.12729	4.21924	4.4631	4.89203	4.77607	4.77355	4.82302	32.0301	20.2685	28.5229	27.8245	0.632796	0.890505	0.868701	7.83902e-06	0.109317	0.0566544	3.27051e-05	0.160566	0.0918992
An17g00500	An00g01183	hypothetical protein	3.0526	3.11839	2.91552	3.06671	2.89123	2.9972	2.82865	3.05062	2.87541	8.16152	7.88424	7.53143	7.79751	0.966027	0.922798	0.9554	0.603119	0.236241	0.494026	0.685046	0.307307	0.57035
An14g01780	An00g01184	hypothetical protein	3.40817	3.19169	3.27629	2.86595	2.90025	2.90811	2.9085	3.04869	2.83999	9.79505	7.37734	7.50734	7.69723	0.753171	0.766443	0.785829	0.000173925	0.000314255	0.000745616	0.000559833	0.000913574	0.00199816
An03g06440	An00g01185	strong similarity to hypothetical protein EAA64120.1 - Aspergillus nidulans	3.3766	3.15198	3.18709	3.47912	3.46986	3.35947	3.28758	3.17554	3.06624	9.4385	11.1154	10.0111	8.69923	1.17767	1.06066	0.921675	0.0223336	0.372386	0.22242	0.0439726	0.450126	0.293117
An15g07280	An00g01186	hypothetical protein	2.75398	2.90557	2.75277	2.72036	2.69413	2.68757	2.63221	2.6809	2.6616	6.98425	6.53073	6.31984	6.36982	0.935066	0.90487	0.912026	0.221906	0.0774151	0.1011	0.308698	0.119124	0.150633
An13g01410	An00g01187	hypothetical protein	2.89728	3.06897	2.90282	2.79348	3.0109	2.92527	2.84431	2.72995	2.80159	7.76162	7.47561	7.386	6.8011	0.963151	0.951605	0.876247	0.543598	0.42449	0.0453834	0.633435	0.501621	0.0759594
An14g05360	An00g01188	hypothetical protein	2.98548	2.9629	2.98675	2.7109	2.73252	2.91509	2.81144	2.85935	2.88747	7.881	6.59655	7.27661	7.32796	0.83702	0.923311	0.929826	0.00635022	0.174358	0.213054	0.0146217	0.2381	0.282826
An12g06700	An00g01189	hypothetical protein	3.13964	3.07442	3.07789	2.90225	2.79236	2.83853	3.03797	2.93238	3.02635	8.55826	7.19655	7.66481	7.88637	0.840889	0.895604	0.921493	0.0155531	0.102523	0.216489	0.0321164	0.151944	0.286515
An01g12920	An00g01190	hypothetical protein	3.3234	3.51995	3.41207	3.16226	3.29679	3.31704	3.02437	3.29109	3.09836	10.6921	9.37957	9.00488	9.15606	0.877242	0.842198	0.856338	0.142375	0.0606195	0.0867738	0.213447	0.0969705	0.13203
An12g10840	An00g01191	hypothetical protein	3.74162	3.94926	3.8803	5.33857	5.00623	4.26824	4.23668	3.74767	4.06635	14.4907	36.0619	19.0598	15.0012	2.48861	1.31531	1.03523	9.64349e-08	0.0109236	0.717989	5.77742e-07	0.0217461	0.77101
An18g04820	An00g01192	hypothetical protein	5.29785	5.09043	5.44721	5.94005	5.82494	6.02852	5.82331	6.21445	6.12967	38.8138	58.9939	60.7963	72.1067	1.51992	1.56636	1.85776	0.0187539	0.0128478	0.00145938	0.0376937	0.0250457	0.0036738
An08g10630	An00g01193	hypothetical protein	3.37051	3.30493	3.41793	3.15814	3.20422	3.13168	3.12319	3.19555	3.26227	10.2992	9.07048	8.73881	9.3756	0.880701	0.848497	0.910326	0.0742233	0.0255362	0.175991	0.12328	0.0455089	0.240846
An14g02310	An00g01194	hypothetical protein	3.46634	3.25341	3.26414	3.12086	3.03165	2.99128	3.04891	3.11998	3.0894	10.0419	8.43424	8.11219	8.60211	0.839903	0.807834	0.856621	0.0230576	0.00743928	0.0401841	0.0452579	0.0155697	0.0684195
An16g03670	An00g01195	hypothetical protein	2.92853	2.93749	2.87791	2.81923	2.83121	2.80396	2.74081	2.7741	2.82554	7.54042	7.08723	6.83236	6.96354	0.939899	0.906098	0.923495	0.289631	0.101449	0.179217	0.383751	0.150682	0.244473
An14g00770	An00g01196	hypothetical protein	3.89558	3.83869	4.06031	3.64764	3.74147	3.40136	3.51224	3.64337	3.48883	15.2583	12.9471	10.98	11.8441	0.848525	0.719606	0.776241	0.0254023	0.000176697	0.00168769	0.049143	0.000540405	0.00419941
An11g04350	An00g01197	hypothetical protein	3.64611	3.95949	3.73347	3.42189	3.51155	3.343	3.43429	3.63728	3.38203	13.7341	11.0557	10.4733	11.3897	0.804982	0.762576	0.829298	0.00746405	0.00155984	0.0175226	0.0168408	0.00390072	0.0334869
An01g09280	An00g01198	hypothetical protein	3.33671	3.16409	3.00563	3.15516	2.99335	2.99003	3.04742	3.07701	2.88349	8.99304	8.42255	8.1045	7.89123	0.936563	0.901197	0.877481	0.442721	0.230112	0.137039	0.538635	0.300901	0.194742
An04g09430	An00g01199	hypothetical protein	2.7794	2.87024	2.8188	2.64371	2.71636	2.61806	2.72206	2.70488	2.62839	7.07541	6.40871	6.36456	6.34946	0.905772	0.899532	0.897399	0.0820063	0.0646807	0.0595441	0.134284	0.102239	0.0958751
An05g00570	An00g01200	strong similarity to hypothetical protein CAD60747.1 - Podospora anserina	6.24199	6.35004	6.22847	6.82859	6.92059	7.10257	6.9972	7.08943	7.09403	77.3592	117.344	132.503	136.403	1.51687	1.71283	1.76324	4.35231e-05	2.56766e-06	1.38081e-06	0.000157324	1.1483e-05	6.28166e-06
An08g02660	An00g01201	hypothetical protein	3.88573	3.49487	3.67618	3.9339	3.87194	3.75376	3.75061	3.6967	3.6785	12.8669	14.9588	13.4747	12.8848	1.16258	1.04724	1.00139	0.0633562	0.547516	0.985438	0.108137	0.618223	0.988406
An12g03330	An00g01202	weak similarity to protein-tyrosine-phosphatase ptp-bk - Mus musculus	3.16771	3.32438	3.20335	2.92528	3.03482	2.98948	3.00607	2.92295	2.8966	9.39447	7.89013	7.98767	7.51502	0.839869	0.850252	0.79994	0.0215904	0.0307535	0.0051178	0.0426593	0.0536489	0.0113047
An04g03470	An00g01203	hypothetical protein	3.59353	3.492	3.35249	3.59258	3.33474	3.38393	3.39112	3.29588	3.21556	11.1528	11.0323	10.4652	9.55144	0.989193	0.938343	0.856415	0.907274	0.498502	0.112167	0.931472	0.57287	0.163995
An02g12580	An00g01204	hypothetical protein	2.75927	2.62914	2.66717	2.67466	2.62727	2.63204	2.56254	2.6352	2.60761	6.43167	6.28086	6.05147	6.1535	0.976553	0.940887	0.956751	0.671416	0.284242	0.432807	0.74484	0.358772	0.512643
An11g07850	An00g01205	hypothetical protein	3.46053	3.57274	3.36613	3.26706	3.4179	3.41329	3.25157	3.185	3.34052	11.0538	10.1435	10.0731	9.5982	0.917647	0.911276	0.868317	0.362679	0.326254	0.144051	0.45974	0.403463	0.203199
An15g07850	An00g01206	hypothetical protein	3.54853	3.37501	3.52167	3.19818	3.49373	3.20135	3.12531	3.34374	3.13167	11.1714	10.1679	8.95896	9.43291	0.910176	0.801955	0.844381	0.281895	0.0196537	0.0635198	0.374958	0.0362759	0.10139
An01g10080	An00g01207	hypothetical protein	2.41316	2.32292	2.38004	2.41974	2.35731	2.50661	2.21184	2.28775	2.31315	5.17672	5.23622	5.13093	4.92612	1.01149	0.991156	0.951591	0.856924	0.888518	0.438353	0.89339	0.913261	0.517741
An02g14150	An00g01208	hypothetical protein	2.74107	2.84969	2.81664	2.76556	2.81419	2.63708	2.59878	2.57104	2.6522	6.97633	6.9157	6.13868	6.11189	0.991309	0.87993	0.87609	0.878412	0.0380184	0.0327248	0.910905	0.0646142	0.057482
An08g10620	An00g01209	hypothetical protein	3.42822	3.17999	3.27065	3.08781	2.98755	3.28317	3.18498	3.20763	3.43098	9.80116	8.21169	9.40922	9.98185	0.837828	0.96001	1.01844	0.0214979	0.561693	0.794096	0.0425065	0.631279	0.833292
An06g01310	An00g01210	hypothetical protein	2.6981	2.66722	2.58831	2.50327	2.62878	2.55836	2.53224	2.46803	2.44564	6.28194	5.92176	5.83729	5.4901	0.942663	0.929217	0.87395	0.302113	0.203929	0.0279338	0.396347	0.272054	0.0502075
An16g09080	An00g01211	hypothetical protein	3.31104	3.09724	3.383	2.89489	2.98124	2.78112	2.69635	2.7973	2.72926	9.60482	7.66383	6.67487	6.78936	0.797915	0.694949	0.70687	0.00948167	0.000247068	0.000382052	0.0208159	0.000733339	0.00108277
An11g07840	An00g01212	hypothetical protein	4.16622	4.30933	3.90184	4.91134	4.84879	5.23811	5.03899	5.02085	5.05375	17.4578	29.4474	35.2255	32.8382	1.68677	2.01775	1.881	6.7668e-05	2.701e-06	9.00209e-06	0.000235709	1.20179e-05	3.48162e-05
An07g05400	An00g01213	hypothetical protein	3.55605	3.25579	3.37873	3.0545	3.05448	3.22229	3.00569	3.11361	2.9591	10.5331	8.30792	8.65771	8.20416	0.788744	0.821953	0.778894	0.0040835	0.0134561	0.0028353	0.00989287	0.0261187	0.00668628
An16g05280	An00g01214	hypothetical protein	2.65373	2.54726	2.5284	2.59472	2.70447	2.60865	2.52846	2.50741	2.46123	5.96475	6.27491	5.93213	5.59571	1.052	0.994532	0.93813	0.360455	0.920043	0.253217	0.457569	0.937872	0.327138
An17g00480	An00g01215	hypothetical protein	3.86213	4.11752	3.93222	3.83995	3.93891	3.80568	3.93612	4.04114	3.85338	15.6775	14.8196	14.6304	15.4256	0.94528	0.933214	0.983935	0.409732	0.314151	0.810426	0.506688	0.390428	0.847504
An02g02140	An00g01216	hypothetical protein	3.28201	3.06764	3.31832	3.76569	3.78569	3.94432	4.18151	3.37681	3.45393	9.33505	13.6961	16.7131	10.6691	1.46717	1.79037	1.14291	2.46734e-05	1.85309e-07	0.0523726	9.34369e-05	1.05036e-06	0.0858295
An18g01270	An00g01217	hypothetical protein	2.96693	2.88656	2.8209	2.85038	2.64188	2.90401	2.77929	2.78287	2.6117	7.42022	6.70914	7.1684	6.48581	0.90417	0.966063	0.874072	0.139137	0.599889	0.0545533	0.20947	0.66639	0.0889581
An02g07410	An00g01218	hypothetical protein	4.06143	3.98706	3.84441	4.73865	4.66383	5.0325	5.05939	5.23205	5.36456	15.6089	26.0144	33.0356	39.3504	1.66664	2.11646	2.52102	1.16064e-05	1.19346e-07	7.8345e-09	4.69255e-05	7.07131e-07	6.22003e-08
An08g02650	An00g01219	hypothetical protein	3.06166	3.17554	3.07338	3.2861	3.09388	2.99141	3.31927	3.26349	3.28265	8.59518	9.12605	8.90947	9.667	1.06176	1.03657	1.1247	0.485293	0.674141	0.181264	0.579989	0.734982	0.246808
An19g00260	An00g01220	hypothetical protein	3.43354	3.06219	3.11385	3.06219	2.99537	2.99996	3.02239	2.9208	3.08274	9.20996	8.1612	8.06221	8.00981	0.886128	0.875379	0.86969	0.132102	0.10002	0.0858619	0.200453	0.148944	0.130884
An04g00330	An00g01221	hypothetical protein	2.59142	2.51356	2.50874	2.54861	2.4323	2.48921	2.38273	2.47928	2.446	5.80745	5.61955	5.41129	5.51224	0.967645	0.931784	0.949168	0.661248	0.352303	0.489229	0.736305	0.430193	0.565932
An02g03930	An00g01222	hypothetical protein	3.23593	3.09725	3.10981	3.01237	3.09002	2.90638	2.87518	3.00781	2.97656	8.86217	8.28898	7.4167	7.95679	0.935321	0.836894	0.897838	0.299361	0.0120612	0.103942	0.393513	0.0237205	0.15408
An12g10820	An00g01223	hypothetical protein	4.16321	3.92967	3.77101	3.60763	3.62842	3.40357	3.77612	3.76822	3.70205	15.5047	12.2782	12.0407	13.3164	0.791903	0.776585	0.858866	0.0128112	0.0079499	0.0848441	0.0270637	0.0164855	0.129488
An01g10090	An00g01224	hypothetical protein	2.94787	2.93612	2.82241	2.75634	2.81783	2.70908	2.83172	2.68012	2.75209	7.47531	6.90233	6.82296	6.57096	0.923351	0.912734	0.879023	0.182564	0.130482	0.0393747	0.262998	0.186581	0.0672953
An04g06660	An00g01225	similarity to hypothetical protein G22F9.040 - Neurospora crassa	4.09977	3.96651	4.02113	4.25378	3.9881	4.03946	4.01593	4.12131	4.29527	16.3264	17.399	16.3101	18.4851	1.0657	0.999002	1.13222	0.360518	0.988375	0.0858524	0.457607	0.991636	0.130884
An12g08780	An00g01226	hypothetical protein	3.25098	3.2311	2.94959	3.031	3.10499	3.00119	3.15297	2.96103	3.12303	8.83906	8.38606	8.43905	8.23649	0.94875	0.954745	0.931829	0.455919	0.51069	0.32071	0.551526	0.584189	0.399694
An15g03970	An00g01227	hypothetical protein	4.14917	4.05917	4.18337	3.75236	3.86425	3.63041	3.78518	3.76148	3.77978	17.5156	14.0092	13.0665	13.6481	0.799815	0.74599	0.779198	0.00428716	0.000518481	0.00192861	0.01031	0.00144598	0.00474403
An03g04710	An00g01228	strong similarity to hypothetical protein CAD21392.1 - Neurospora crassa	5.96584	6.09506	6.14384	6.20828	6.14892	6.21558	6.03853	6.0721	6.27311	67.1002	72.4341	69.8922	72.1339	1.07949	1.04161	1.07502	0.303212	0.578139	0.329286	0.397492	0.646335	0.408295
An15g04840	An00g01229	hypothetical protein	3.04336	3.10487	2.99157	2.93376	2.8479	2.9184	2.94318	2.84867	2.92386	8.26261	7.41699	7.62529	7.39355	0.897656	0.922867	0.89482	0.0490257	0.131829	0.0435301	0.0869337	0.18816	0.0733047
An16g00880	An00g01230	hypothetical protein	3.55029	3.33168	3.31477	3.35946	3.44295	3.08401	3.34332	3.32725	3.38723	10.5481	10.5649	9.27702	10.2478	1.00159	0.879496	0.971528	0.984644	0.135178	0.727084	0.989312	0.192254	0.779102
An05g00560	An00g01231	hypothetical protein	3.47394	3.50305	3.36108	3.23625	3.1654	3.22975	3.30771	3.49232	3.37913	10.8982	9.19482	9.63799	10.8207	0.843697	0.884362	0.992889	0.00646948	0.0369963	0.895765	0.0148558	0.0631456	0.916735
An05g00550	An00g01232	hypothetical protein	4.87146	4.72859	4.80622	5.88615	6.00385	6.90241	6.79016	7.29195	7.37524	27.898	61.6061	115.063	161.299	2.20826	4.12443	5.78174	9.2435e-09	3.11013e-12	1.49188e-13	6.90007e-08	8.19351e-11	6.8651e-12
An12g08520	An00g01233	hypothetical protein	7.03208	6.98913	6.87973	8.11295	7.82611	8.19593	8.17751	8.8083	8.38564	125.104	250.65	291.372	387.21	2.00354	2.32904	3.09511	5.09204e-07	4.29526e-08	9.11697e-10	2.64714e-06	2.8104e-07	9.53194e-09
An18g06280	An00g01234	hypothetical protein	3.7237	3.60901	3.8932	3.61749	3.75775	3.67785	4.00024	3.64184	3.64463	13.3797	12.885	14.3109	12.4946	0.963029	1.0696	0.93385	0.609778	0.36669	0.358764	0.690703	0.444393	0.437745
An05g00270	An00g01235	hypothetical protein	2.9841	2.83282	2.9676	2.9071	2.73265	2.83728	2.8759	2.8879	2.80406	7.61146	7.06101	7.24301	7.18995	0.92768	0.951592	0.944622	0.298263	0.48711	0.42618	0.392623	0.56207	0.505707
An04g03450	An00g01236	hypothetical protein	2.72971	2.73905	2.76374	2.70188	2.62606	2.5458	2.66069	2.65449	2.65852	6.70002	6.33774	6.07652	6.30502	0.945929	0.906941	0.941045	0.329877	0.0974129	0.288369	0.426414	0.145526	0.365002
An04g00320	An00g01237	hypothetical protein	4.09793	3.90258	3.88094	3.91655	3.91103	3.7841	3.96554	3.80596	3.72898	15.5677	15.0719	14.6703	13.6182	0.968154	0.942354	0.874775	0.602003	0.344024	0.0440763	0.683945	0.421821	0.0741086
An08g04050	An00g01238	similarity to hypothetical protein CAE47908.1/AfA28D10.093c - Aspergillus fumigatus	2.95562	2.90982	2.9516	2.88992	2.89181	2.757	2.9415	2.95486	2.89712	7.66888	7.41716	7.20626	7.59995	0.967175	0.939676	0.991011	0.574976	0.3023	0.878803	0.660535	0.377819	0.902744
An13g01390	An00g01239	hypothetical protein	2.95881	2.9654	3.21057	2.7843	2.76964	2.97466	2.89195	2.877	2.8316	8.25305	6.8541	7.6386	7.23151	0.830493	0.925548	0.876222	0.0294518	0.331061	0.107103	0.0558132	0.408504	0.157845
An16g00280	An00g01240	hypothetical protein	3.46494	3.23551	3.28681	3.13441	3.29547	3.11861	3.11422	3.21786	3.09499	10.0497	9.28524	8.67231	8.91617	0.923928	0.862938	0.887204	0.293148	0.0608069	0.12039	0.387457	0.0972035	0.174143
An01g14060	An00g01241	hypothetical protein	3.46391	3.44151	3.35362	3.35115	3.45823	3.40976	3.43296	3.505	3.60256	10.701	10.5904	10.7135	11.7434	0.989664	1.00117	1.09741	0.906006	0.989408	0.299907	0.930637	0.992032	0.377352
An01g00460	An00g01242	hypothetical protein	5.54869	5.3132	5.18526	8.61848	8.68052	4.1309	4.02534	4.03074	4.05338	40.7591	401.568	16.8903	16.4733	9.85223	0.414393	0.404164	6.14242e-11	1.22295e-05	8.96505e-06	8.49075e-10	4.76143e-05	3.46941e-05
An02g03920	An00g01243	hypothetical protein	2.72389	2.63103	2.57548	2.64632	2.42833	2.60964	2.66902	2.85539	2.66223	6.24832	5.80512	6.23042	6.76838	0.929069	0.997136	1.08323	0.308237	0.967722	0.269734	0.403059	0.976577	0.344942
An09g03190	An00g01244	hypothetical protein	4.19003	4.51372	4.38699	3.93536	3.98261	3.69774	3.90918	4.01579	3.68844	20.5858	15.5515	13.9623	14.4412	0.755448	0.678246	0.70151	0.00720394	0.000644246	0.00136133	0.0163188	0.00175611	0.00345495
An02g14130	An00g01245	hypothetical protein	2.65767	2.64149	2.7676	2.6018	2.54998	2.57935	2.57388	2.55005	2.57316	6.44831	5.96237	5.96537	5.90364	0.92464	0.925106	0.915533	0.151079	0.153539	0.109076	0.224523	0.213653	0.160162
An07g01140	An00g01246	hypothetical protein	3.52679	3.12108	3.15207	2.9534	3.08136	2.8544	3.07192	2.95123	2.96416	9.62409	8.09699	7.79831	7.76883	0.841325	0.810291	0.807228	0.0462481	0.0184546	0.0167875	0.0827004	0.0343483	0.0322627
An16g04810	An00g01247	hypothetical protein	2.50375	2.59339	2.75664	2.52142	2.55885	2.50772	2.56101	2.45906	2.51713	6.13867	5.81644	5.79323	5.61038	0.947507	0.943727	0.91394	0.341621	0.308185	0.122269	0.438435	0.384038	0.176526
An02g06490	An00g01248	hypothetical protein	3.0227	3.09314	3.21208	3.09463	2.97415	3.10176	2.95172	3.08624	3.13415	8.62966	8.19301	8.14964	8.63498	0.949402	0.944375	1.00062	0.380093	0.334691	0.991571	0.477086	0.41222	0.993142
An16g00270	An00g01249	hypothetical protein	2.7362	2.62462	2.58603	2.65966	2.62047	2.64731	2.70144	2.55154	2.59051	6.27211	6.2336	6.38362	5.94231	0.99386	1.01778	0.947418	0.9029	0.727543	0.29398	0.928814	0.78158	0.371096
An11g11270	An00g01250	hypothetical protein	5.99836	5.76681	5.85569	4.63943	4.84768	5.13826	5.11318	5.162	5.31801	58.6322	26.7887	34.9136	37.7919	0.456895	0.595468	0.644559	2.45736e-07	2.95602e-05	0.000157434	1.35552e-06	0.000105894	0.000479083
An15g03960	An00g01251	hypothetical protein	3.5926	3.54151	3.60479	3.20921	3.23945	3.27037	3.28954	3.26799	3.11357	11.9558	9.34588	9.71326	9.13104	0.781705	0.812433	0.763736	0.000263081	0.00114715	0.000111516	0.000818194	0.00295642	0.000350324
An16g00870	An00g01252	hypothetical protein	3.27256	3.34769	3.28213	3.04038	3.07389	2.71905	3.06667	2.95928	2.95397	9.85458	8.32316	7.42741	7.76305	0.844599	0.753701	0.787761	0.0985421	0.0100905	0.0252565	0.156666	0.0202957	0.0459625
An11g05670	An00g01253	hypothetical protein	3.17036	3.09888	3.11367	3.28233	3.16995	3.23707	3.23825	3.16446	3.27649	8.74003	9.35763	9.43263	9.32095	1.07066	1.07924	1.06647	0.248766	0.20018	0.275801	0.338355	0.267919	0.351606
An11g09020	An00g01254	hypothetical protein	3.26988	3.51883	3.42947	3.14873	3.22961	3.05931	3.16125	3.16405	3.22518	10.6005	9.12083	8.63551	9.15533	0.860416	0.814632	0.86367	0.0374473	0.00720152	0.0417899	0.0687107	0.0151355	0.0707918
An14g00760	An00g01255	hypothetical protein	5.59113	5.47907	5.29192	7.35921	7.23861	7.42658	7.35965	7.48743	7.45672	43.8359	157.467	168.092	177.55	3.59221	3.83459	4.05033	1.06331e-11	5.27757e-12	3.00508e-12	1.9866e-10	1.27616e-10	7.73696e-11
An12g03320	An00g01256	hypothetical protein	4.04652	4.17694	4.14392	3.44719	4.00914	3.70794	3.86862	3.78072	3.72594	17.4174	13.2523	13.8161	13.4854	0.760863	0.793236	0.774249	0.00582089	0.0156526	0.00882329	0.0135308	0.0298398	0.018403
An11g02350	An00g01257	hypothetical protein	3.27691	3.30066	3.07669	3.17096	3.4809	3.14979	3.27455	3.21822	3.26286	9.30551	10.0278	9.26742	9.45147	1.07762	0.995907	1.01569	0.298531	0.953637	0.825516	0.392753	0.96502	0.860133
An12g09800	An00g01258	hypothetical protein	2.89988	2.67382	2.72373	2.6959	2.74354	2.79171	2.61921	2.60966	2.79291	6.8013	6.58744	6.52266	6.50381	0.968556	0.95903	0.956259	0.626677	0.525425	0.497616	0.705958	0.59743	0.574021
An01g05530	An00g01259	hypothetical protein	5.55997	6.09193	5.63429	5.47417	5.55906	4.24527	4.14356	4.14555	4.27382	54.2692	45.7791	18.3082	18.503	0.843556	0.337359	0.340947	0.0863563	7.96179e-09	9.06415e-09	0.14003	6.4792e-08	7.08371e-08
An03g01170	An00g01260	hypothetical protein	3.58325	3.48704	3.65095	3.55568	3.30811	3.5717	3.33789	3.32956	3.252	11.9071	10.792	10.9647	9.7864	0.906355	0.920856	0.821898	0.163576	0.238064	0.0106706	0.239634	0.309189	0.0217914
An01g05520	An00g01261	hypothetical protein	3.05435	3.09425	3.10366	2.94777	3.01984	2.88088	2.85239	2.86671	3.04762	8.48014	7.9107	7.29361	7.76596	0.932849	0.860081	0.915782	0.210276	0.0126496	0.118528	0.295603	0.0247006	0.171877
An07g06970	An00g01262	hypothetical protein	2.69631	2.53973	2.64054	2.45894	2.52419	2.37042	2.48032	2.56337	2.4066	6.17109	5.62388	5.37167	5.59828	0.911326	0.870457	0.907178	0.239781	0.0875836	0.218555	0.328131	0.132799	0.288867
An13g02580	An00g01263	hypothetical protein	3.75499	3.69401	3.71847	3.68413	3.65587	3.45688	3.50231	3.66391	3.49411	13.2002	12.7286	11.1548	11.9506	0.964273	0.845048	0.905336	0.535209	0.0104084	0.103631	0.625745	0.0208422	0.153684
An07g09000	An00g01264	hypothetical protein [deleted ORF]	4.51283	4.19038	3.99359	4.04453	3.8604	4.07853	3.99381	3.84715	3.87296	18.7948	15.4814	16.4062	14.5209	0.823705	0.872908	0.772599	0.0291037	0.111129	0.00591547	0.0552418	0.16287	0.0128665
An08g02640	An00g01265	hypothetical protein	2.71029	2.77156	2.71999	2.76712	2.64489	2.53877	2.71991	3.00277	2.95874	6.65274	6.52512	6.18744	7.894	0.980817	0.930059	1.18658	0.747901	0.239573	0.0114164	0.807844	0.310601	0.0230987
An02g12570	An00g01266	hypothetical protein	2.90128	3.1857	3.04049	2.70007	2.73706	2.76058	3.01046	3.0179	2.76979	8.23912	6.5822	7.38972	7.4325	0.798895	0.896906	0.902098	0.00947603	0.169089	0.19138	0.0208068	0.232168	0.258394
An12g09790	An00g01267	hypothetical protein	3.55574	3.45755	3.39154	3.11263	3.21738	3.08323	3.05942	3.04824	3.13824	11.0676	8.96936	8.40547	8.53412	0.810413	0.759463	0.771088	0.00321701	0.000367768	0.000605711	0.00797637	0.00105424	0.00164914
An13g01380	An00g01268	hypothetical protein	3.79496	3.64086	3.76128	3.48611	3.23503	3.12903	3.48398	3.37385	3.48725	13.2909	10.2715	9.89366	10.782	0.77282	0.744394	0.811231	0.00272559	0.000950829	0.0107309	0.00685761	0.00249693	0.0218985
An02g03910	An00g01269	hypothetical protein	2.569	2.56069	2.57298	2.45787	2.67971	2.39622	2.51331	2.5741	2.64623	5.92805	5.9331	5.48224	6.10574	1.00085	0.924797	1.02997	0.988687	0.206133	0.624617	0.992376	0.274574	0.688703
An08g00540	An00g01270	strong similarity to EST SEQ ID NO:4140 from patent WO200056762-A2 - Aspergillus niger	5.4704	4.77421	5.2667	12.1009	12.1646	12.181	12.1571	11.8909	11.9551	36.0127	4490.67	4605.25	3883.17	124.697	127.878	107.828	1.18576e-17	1.09957e-17	1.84677e-17	7.53979e-15	8.54548e-15	1.18796e-14
An07g07580	An00g01271	hypothetical protein	5.83969	6.05138	6.05008	5.84828	5.86988	5.79031	5.67213	5.76173	5.71589	63.1357	58.0441	53.1213	53.4015	0.919354	0.841382	0.845821	0.204181	0.0158001	0.0186358	0.288602	0.0300758	0.0353677
An19g00250	An00g01272	hypothetical protein	4.15524	4.46712	4.31226	4.2962	4.18848	4.1821	4.08827	4.2483	4.1589	19.8565	18.9265	17.5717	18.4251	0.953165	0.884935	0.927913	0.490196	0.0919435	0.287446	0.5845	0.13842	0.364163
An16g05630	An00g01273	hypothetical protein	5.16892	4.92827	5.02565	4.95834	5.09059	4.83807	4.94253	4.90562	4.93611	32.9213	32.5473	29.657	30.292	0.98864	0.900847	0.920135	0.856357	0.113492	0.200047	0.892932	0.165881	0.267847
An01g14700	An00g01274	hypothetical protein	2.92419	3.22606	3.14425	3.06001	2.86887	2.8325	2.83072	2.92668	2.80695	8.56331	7.80522	7.11869	7.29453	0.911471	0.831301	0.851835	0.171159	0.0119772	0.0253797	0.248711	0.023572	0.04616
An09g05030	An00g01275	hypothetical protein	4.02992	4.13894	4.17928	4.04356	3.96585	3.89364	3.98247	3.97145	4.03632	17.3402	16.0523	15.3276	16.0431	0.925726	0.883932	0.925198	0.161453	0.0328039	0.158581	0.237219	0.0567516	0.220473
An12g10800	An00g01276	hypothetical protein	2.26057	2.42614	2.25918	2.3514	2.35876	2.326	2.3355	2.30592	2.35636	4.97707	5.11623	5.03068	5.03202	1.02796	1.01077	1.01104	0.675405	0.870423	0.867228	0.748316	0.899553	0.893281
An02g05680	An00g01277	strong similarity to hypothetical protein EAA62513.1 - Aspergillus nidulans	3.85099	3.52234	3.86362	3.59561	3.37175	3.54398	3.43581	3.58827	3.46763	13.4138	11.1865	11.2347	11.535	0.833949	0.837548	0.859935	0.0234677	0.0263908	0.053313	0.0459146	0.0468504	0.0871664
An02g04490	An00g01278	hypothetical protein	3.15127	2.88875	3.07981	2.80637	2.65679	2.73558	2.74727	2.81147	2.70987	8.22458	6.64182	6.68732	6.7771	0.807557	0.813089	0.824005	0.00280703	0.00353976	0.00556995	0.00703845	0.00811367	0.0121861
An02g09770	An00g01279	hypothetical protein	2.90693	3.00613	3.08076	2.94821	3.0181	2.93889	2.90832	2.98447	2.92149	7.98858	7.90716	7.58742	7.74346	0.989807	0.949783	0.969316	0.89391	0.505661	0.68576	0.922571	0.579478	0.743132
An02g02130	An00g01280	hypothetical protein	3.03482	3.07048	2.97905	2.96542	2.82776	2.80845	2.91583	2.85429	2.82604	8.15744	7.44665	7.27093	7.16103	0.912866	0.891324	0.877852	0.169353	0.0886106	0.0570551	0.246448	0.134066	0.0924098
An18g02570	An00g01281	hypothetical protein	3.56163	3.30281	3.36992	3.29436	3.39131	3.0906	3.31087	3.29286	3.3068	10.6402	10.146	9.19429	9.84803	0.953554	0.86411	0.925551	0.548837	0.079553	0.334368	0.638105	0.121998	0.413606
An01g05110	An00g01282	hypothetical protein	2.72524	2.73124	2.73121	2.89666	2.81162	2.78668	2.81772	2.66243	2.67425	6.63101	7.23074	6.97503	6.35697	1.09044	1.05188	0.958673	0.0908332	0.307363	0.391737	0.146171	0.383184	0.471236
An08g04680	An00g01283	hypothetical protein	3.3342	3.23205	3.18909	3.23281	3.07754	2.73576	2.86783	2.98255	2.96709	9.52541	8.90847	6.97308	7.8616	0.935233	0.73205	0.825329	0.365449	0.000607606	0.0175281	0.462272	0.00166565	0.0334928
An05g00760	An00g01284	strong similarity to hypothetical protein EAA57966.1 - Aspergillus nidulans	6.2486	6.1102	6.32193	5.79632	5.75546	5.23323	5.25228	4.77462	4.92651	74.9009	54.7919	37.864	28.8513	0.731526	0.505521	0.385194	0.000556444	1.10772e-07	1.34181e-09	0.00162341	6.61654e-07	1.32374e-08
An02g02120	An00g01285	hypothetical protein	2.73179	2.69902	2.77304	2.76424	2.58394	2.73827	2.70613	2.68288	2.58202	6.65582	6.38236	6.59878	6.20078	0.958915	0.991431	0.931633	0.493352	0.887371	0.254582	0.587311	0.912418	0.328629
An16g07270	An00g01286	hypothetical protein	3.18646	3.38871	3.04434	2.98502	2.93822	2.96996	2.9258	2.98541	3.08554	9.2311	7.78998	7.71614	8.19916	0.843884	0.835885	0.88821	0.0458016	0.0362691	0.148682	0.0819962	0.0620635	0.208659
An11g05450	An00g01287	hypothetical protein	4.55	4.45126	4.5854	5.22537	5.28922	5.4963	5.42332	5.22316	5.37475	23.085	38.2475	44.0115	39.3681	1.65681	1.9065	1.70535	5.46119e-07	2.44099e-08	2.74788e-07	2.81491e-06	1.7082e-07	1.47055e-06
An05g00260	An00g01288	hypothetical protein	3.89848	3.72629	3.80422	3.54354	3.62455	3.65948	3.6297	3.58901	3.53062	14.0224	11.9924	12.5064	11.7926	0.855228	0.891882	0.840981	0.0194325	0.0744638	0.0110763	0.0389122	0.115128	0.0225147
An01g03860	An00g01289	hypothetical protein	3.88869	4.11701	3.99691	4.03243	3.82153	3.66647	3.84645	3.62072	3.68931	16.0097	15.2103	13.5147	12.5971	0.950072	0.844161	0.786842	0.51217	0.0425444	0.00687592	0.604731	0.0712332	0.0147391
An16g04800	An00g01290	hypothetical protein	2.51053	2.59745	2.4901	2.46668	2.4865	2.40043	2.49789	2.40167	2.50044	5.78652	5.56581	5.46099	5.46816	0.961859	0.943744	0.944982	0.481359	0.299461	0.310138	0.57637	0.37489	0.388582
An15g07820	An00g01291	hypothetical protein	7.53863	7.48447	7.44835	7.7106	7.61455	7.86489	7.87521	8.14658	8.16392	179.829	202.612	233.949	285.085	1.1267	1.30095	1.58531	0.0397568	0.000179292	3.64946e-07	0.0724069	0.000547027	1.9036e-06
An08g06640	An00g01292	hypothetical protein	3.14925	3.31995	3.06774	3.17257	3.05836	2.96045	3.18929	3.11059	3.06797	9.05666	8.6666	8.42612	8.51071	0.956931	0.930379	0.939718	0.486303	0.260418	0.329502	0.580798	0.333363	0.408418
An08g07260	An00g01293	hypothetical protein	2.83445	2.76902	2.89472	2.84939	2.97386	2.8664	2.79686	2.76866	2.74151	7.12422	7.52467	7.11879	6.75092	1.05621	0.999238	0.947602	0.35665	0.989592	0.36409	0.453768	0.992145	0.443392
An04g03230	An00g01294	hypothetical protein	2.85192	2.85585	2.85257	2.85601	2.91735	2.85021	2.85257	2.82807	2.82255	7.22725	7.39565	7.21695	7.08766	1.0233	0.998574	0.980685	0.620543	0.975427	0.674674	0.700798	0.982662	0.733209
An12g02940	An00g01295	hypothetical protein	3.11286	2.89999	2.92612	2.79142	2.89641	2.9363	2.85418	2.85999	2.98162	7.88798	7.17965	7.43968	7.57268	0.910201	0.943166	0.960028	0.132129	0.337383	0.500066	0.200473	0.414841	0.576229
An01g12560	An00g01296	hypothetical protein	4.07817	3.96034	3.90582	4.723	4.29927	4.47246	4.2862	4.26115	4.25902	15.7955	22.8027	20.8118	19.1608	1.44362	1.31757	1.21305	0.000736018	0.00620215	0.0412964	0.00208974	0.0132623	0.0700831
An16g05620	An00g01297	hypothetical protein	2.96271	2.98349	2.97485	2.99029	3.03973	2.89005	2.86661	2.99588	2.9336	7.85538	8.08366	7.35297	7.80684	1.02906	0.936042	0.993821	0.565936	0.195974	0.9006	0.652831	0.263149	0.920136
An11g06070	An00g01298	hypothetical protein	2.89837	2.6849	2.86959	2.64885	2.62119	2.55503	2.49253	2.57378	2.58491	7.04999	6.21184	5.75088	5.97669	0.881114	0.815728	0.847759	0.0889494	0.0105397	0.0315529	0.143514	0.0210477	0.0557386
An02g02110	An00g01299	hypothetical protein	3.40603	3.47401	3.39351	3.16902	3.21895	3.25128	3.28606	3.29145	3.04459	10.737	9.15135	9.63759	8.98812	0.852321	0.897607	0.837118	0.0154068	0.0840321	0.00829183	0.0318542	0.127886	0.0174346
An16g05250	An00g01300	hypothetical protein	2.66112	2.64201	2.58104	2.6714	2.63893	2.64956	2.61524	2.50917	2.62757	6.18192	6.2992	6.20057	5.9314	1.01897	1.00302	0.959476	0.703623	0.951237	0.406897	0.771384	0.963122	0.486212
An17g00740	An00g01301	hypothetical protein	3.34751	3.00399	3.16608	3.25353	3.12194	3.12943	3.11308	3.03298	3.04888	9.01625	9.11179	8.70145	8.23023	1.0106	0.965086	0.912823	0.875457	0.598841	0.188302	0.908312	0.665542	0.254853
An09g00540	An00g01302	hypothetical protein	2.94769	2.96858	2.80567	2.74805	2.84982	2.69865	2.73639	2.9217	2.91323	7.50219	6.95927	6.57741	7.55517	0.927631	0.876732	1.00706	0.172843	0.024405	0.89503	0.250776	0.0437357	0.916385
An03g01150	An00g01303	hypothetical protein	3.1571	3.21896	3.28129	3.09661	3.33233	3.26137	3.17292	3.09753	3.05476	9.31216	9.28223	9.29943	8.43357	0.996786	0.998633	0.905651	0.96485	0.985056	0.188366	0.974041	0.989371	0.254915
An15g05830	An00g01304	hypothetical protein	4.98981	4.62443	4.99594	4.41185	4.55356	4.23168	4.20788	4.26676	4.30191	29.2438	22.3578	18.6329	19.4856	0.764531	0.637157	0.666315	0.00426657	4.91991e-05	0.000139647	0.0102728	0.000168234	0.000429533
An01g12890	An00g01305	hypothetical protein	2.99529	2.85889	2.80302	2.80986	3.00872	2.67559	2.82469	2.81195	2.78411	7.3908	7.51247	6.72782	6.9549	1.01646	0.910296	0.941022	0.842438	0.262858	0.463259	0.882629	0.336025	0.541203
An02g06270	An00g01306	hypothetical protein	3.74419	3.79704	3.68863	3.40261	3.51968	3.57817	3.91127	3.63353	3.5824	13.3919	11.0131	13.4052	12.1929	0.82237	1.00099	0.91047	0.00693035	0.987477	0.153331	0.0158051	0.991019	0.214323
An06g01560	An00g01307	hypothetical protein	2.33178	2.32963	2.48738	2.24432	2.32137	2.37012	2.22972	2.46769	2.29524	5.21596	4.86636	4.92431	5.21065	0.932976	0.944086	0.998983	0.251241	0.337884	0.986256	0.341191	0.415421	0.989014
An18g03440	An00g01308	hypothetical protein	3.55744	3.52801	3.50353	3.32352	3.36356	3.31403	3.33434	3.34658	3.40724	11.5487	10.1509	10.0157	10.3885	0.878969	0.867255	0.899538	0.0577108	0.03853	0.112156	0.0999382	0.0653407	0.163995
An11g02330	An00g01309	hypothetical protein	3.3373	3.05476	2.9321	2.9143	3.04599	2.9484	2.84882	3.05799	3.07613	8.62219	7.89067	7.45709	8.38062	0.915158	0.864872	0.971984	0.249996	0.0691699	0.706512	0.33983	0.108225	0.761374
An07g05360	An00g01310	hypothetical protein	4.00206	3.71561	3.57407	3.68085	3.918	3.5399	3.76053	3.63289	3.52556	13.5848	13.9233	12.5552	11.9524	1.02492	0.924216	0.879836	0.78092	0.379132	0.161903	0.834041	0.456776	0.224555
An02g03900	An00g01311	hypothetical protein	3.26413	3.26876	3.20705	3.04109	3.14193	3.09082	3.18372	3.12671	3.09872	9.49156	8.52387	8.79858	8.65007	0.898047	0.92699	0.911343	0.097117	0.230993	0.147257	0.154682	0.301911	0.206908
An01g12880	An00g01312	hypothetical protein	3.85038	3.68366	3.82949	3.64454	3.53022	3.33983	3.40096	3.73165	3.4594	13.8119	12.0201	10.3417	12.0882	0.87027	0.748747	0.875196	0.0482285	0.000462657	0.0568201	0.0857156	0.00130223	0.0921039
An16g08600	An00g01313	hypothetical protein	2.90777	2.94378	3.03226	2.90668	3.11417	2.96535	2.98224	3.04993	2.89859	7.78809	8.05804	7.856	7.85853	1.03466	1.00872	1.00904	0.595613	0.891934	0.887955	0.678615	0.91583	0.910541
An16g05610	An00g01314	hypothetical protein	3.31816	3.4392	3.33837	3.28724	3.42366	3.33997	3.16374	3.38974	3.40098	10.3048	10.2351	9.5259	10.5222	0.993234	0.924415	1.0211	0.919927	0.25532	0.757574	0.940173	0.327772	0.803648
An10g00720	An00g01315	hypothetical protein	2.59954	2.61016	2.68768	2.45766	2.74996	2.63845	2.51251	2.59916	2.60387	6.20082	6.07889	5.96068	6.06923	0.980335	0.961272	0.978778	0.753622	0.534571	0.734684	0.812204	0.606301	0.785261
An16g05240	An00g01316	hypothetical protein	3.24213	3.22757	3.36995	3.1573	3.07181	3.02702	3.06863	3.07908	3.12262	9.71277	8.66112	8.26965	8.57925	0.891725	0.85142	0.883296	0.0593532	0.0119479	0.0431864	0.102328	0.0235216	0.0727946
An09g02760	An00g01317	hypothetical protein	4.05309	3.99234	3.94395	6.79031	6.61488	6.31735	6.38872	5.80154	5.95855	15.9608	104.156	81.7437	58.8939	6.52572	5.12154	3.68991	9.28504e-14	6.66782e-13	1.57607e-11	4.41798e-12	2.32911e-11	3.01609e-10
An15g02100	An00g01318	hypothetical protein	2.59989	2.47415	2.49065	2.59604	2.61986	2.60643	2.68363	2.61287	2.65493	5.74204	6.09637	6.2551	6.20702	1.06171	1.08935	1.08098	0.282401	0.132085	0.16782	0.375501	0.18843	0.231545
An08g00530	An00g01319	hypothetical protein	2.65481	2.74539	2.86613	2.8164	2.62585	2.87206	2.79622	2.78184	3.03603	6.75259	6.59389	7.13117	7.51065	0.976497	1.05606	1.11226	0.742857	0.455393	0.156042	0.803886	0.532249	0.217504
An02g08680	An00g01320	strong similarity to hypothetical protein CAD70306.1 - Neurospora crassa	5.49538	5.41365	5.39914	7.73448	7.73602	8.25346	8.10502	8.17871	8.12462	43.2929	213.08	289.866	284.378	4.92182	6.69546	6.56869	2.85591e-13	2.28736e-14	2.64399e-14	1.08269e-11	1.67528e-12	1.74466e-12
An11g01380	An00g01321	hypothetical protein	3.15165	3.11722	3.11911	3.14139	3.04636	3.14092	3.15539	2.85825	3.14962	8.75026	8.53784	8.86521	8.02185	0.975724	1.01314	0.916755	0.761356	0.871722	0.291527	0.818333	0.900629	0.368432
An04g03430	An00g01322	hypothetical protein	3.0134	3.32577	3.19616	3.31599	3.38679	3.27041	3.30318	3.72875	3.46887	9.05331	10.2063	9.75942	12.1157	1.12736	1.078	1.33827	0.165711	0.375471	0.00304633	0.242254	0.453189	0.00712746
An16g08590	An00g01323	hypothetical protein	4.20023	4.12206	3.9615	3.92705	4.29648	4.24411	4.40064	4.22821	4.52182	17.0842	17.2888	20.0062	20.7497	1.01197	1.17104	1.21455	0.898847	0.107309	0.0523192	0.925782	0.158032	0.085752
An11g01370	An00g01324	hypothetical protein	3.66754	3.59931	3.51188	3.67858	3.43411	3.49128	3.53019	3.41758	3.50286	12.0663	11.7643	11.3982	11.006	0.974973	0.944632	0.912129	0.696796	0.386259	0.170373	0.765932	0.464049	0.23462
An02g04470	An00g01325	hypothetical protein	3.6886	3.65926	3.67142	3.36106	3.36957	3.37427	3.47185	3.38815	3.39087	12.7559	10.3053	10.7262	10.4796	0.807885	0.840879	0.821548	0.00093674	0.00446926	0.00179683	0.00260466	0.00997455	0.00444254
An02g06260	An00g01326	hypothetical protein	2.78932	2.79877	2.79778	2.67581	2.84741	2.79668	2.62982	2.77588	2.84381	6.94171	6.78154	6.55797	7.01208	0.976927	0.94472	1.01014	0.745773	0.433778	0.888421	0.806043	0.511344	0.910564
An13g02560	An00g01327	hypothetical protein	3.56347	3.3711	3.4986	3.15298	3.14267	3.15874	3.04961	3.14267	3.11608	11.1404	8.86318	8.59904	8.75056	0.795592	0.771882	0.785482	0.00484247	0.00199215	0.00332538	0.0114757	0.00484918	0.00770433
An02g12560	An00g01328	hypothetical protein	3.92773	4.0592	4.08668	3.82981	3.80669	3.72156	3.76295	3.78086	3.67643	16.2745	14.1062	13.3823	13.2566	0.866766	0.822286	0.814565	0.0729625	0.0187332	0.0145412	0.121494	0.0347696	0.0284739
An09g02750	An00g01329	hypothetical protein	3.68213	3.70852	3.62414	3.48354	3.60964	3.50868	3.28948	3.50046	3.4035	12.7427	11.685	10.5493	10.9433	0.916999	0.827873	0.858793	0.196852	0.0102183	0.0316933	0.279764	0.0205232	0.0559512
An04g08310	An00g01330	hypothetical protein	2.92959	3.04168	3.12168	2.87299	2.94398	2.79087	2.89161	2.88704	2.8897	8.17366	7.50829	7.16636	7.40434	0.918597	0.876763	0.905879	0.203879	0.0576727	0.1429	0.288233	0.0929278	0.201861
An01g03850	An00g01331	hypothetical protein	2.74084	2.67947	2.67382	2.57662	2.58962	2.57004	2.44028	2.56452	2.66244	6.48921	5.99233	5.67712	6.11979	0.92343	0.874856	0.943072	0.129846	0.0169716	0.256423	0.197719	0.0320117	0.33063
An09g01060	An00g01332	hypothetical protein	2.58482	2.53974	2.51218	2.67354	2.45499	2.45905	2.48129	2.66429	2.4373	5.83843	5.91455	5.5411	5.85957	1.01304	0.949074	1.00362	0.834742	0.405314	0.953544	0.876404	0.483041	0.963183
An11g01090	An00g01333	hypothetical protein	3.76647	4.04032	3.84475	3.60155	3.553	3.61164	3.63198	3.50748	3.64635	14.7623	11.9362	12.3104	11.9333	0.808559	0.833909	0.80836	0.0038716	0.010591	0.00384047	0.00942401	0.0211442	0.00873567
An01g03840	An00g01334	hypothetical protein	3.3508	3.00208	3.05405	2.96264	2.96513	2.90567	2.99704	3.01525	2.90582	8.78865	7.80221	7.73474	7.78411	0.88776	0.880083	0.8857	0.116976	0.0945882	0.110574	0.180775	0.141837	0.162073
An11g03560	An00g01335	hypothetical protein	3.23775	3.29235	3.07691	2.93067	3.07401	2.84086	2.90512	2.86654	2.75562	9.20448	8.01298	7.3258	7.01809	0.870553	0.795896	0.762465	0.137986	0.0210889	0.00798994	0.20787	0.0386244	0.0168635
An11g06310	An00g01336	hypothetical protein	3.10773	3.07043	3.22891	3.05426	3.06266	2.90384	2.86599	2.98374	2.88791	8.78894	8.33083	7.38663	7.65194	0.947877	0.840447	0.870633	0.388051	0.0115068	0.0365017	0.485376	0.0227582	0.0630924
An05g02290	An00g01337	hypothetical protein	3.16115	3.08021	3.01939	3.19676	2.99474	3.09639	3.13207	2.99474	3.04352	8.49677	8.54897	8.65916	8.1068	1.00614	1.01911	0.954103	0.929679	0.785239	0.501727	0.947838	0.83249	0.577667
An14g06840	An00g01338	hypothetical protein	5.4973	5.53136	5.13341	5.31228	5.23568	4.95527	4.95489	5.12335	5.17298	41.8558	38.6924	31.019	35.4611	0.924422	0.741092	0.847221	0.406436	0.00545145	0.092002	0.503242	0.0118214	0.139047
An13g02550	An00g01339	hypothetical protein	3.17914	3.01804	2.88533	2.71127	2.82252	2.68291	2.75652	2.7599	2.65846	8.15399	6.80643	6.58742	6.53949	0.834737	0.807878	0.801999	0.0158865	0.00588732	0.00470932	0.0327154	0.0126607	0.0104936
An05g00250	An00g01340	hypothetical protein	2.91991	2.93071	3.00474	3.12318	2.98696	3.08769	2.77778	3.06617	3.04667	7.73707	8.31128	7.63556	8.31907	1.07422	0.98688	1.07522	0.298846	0.84521	0.292804	0.39302	0.879473	0.369845
An04g00810	An00g01341	hypothetical protein	3.44244	3.33503	3.19281	3.55202	3.41524	3.47279	3.33713	3.50687	3.68095	10.0104	11.1861	10.5924	12.0747	1.11744	1.05814	1.20621	0.122364	0.417347	0.0146236	0.187836	0.494664	0.0286152
An08g02630	An00g01342	hypothetical protein	3.59823	3.57155	3.60831	3.35271	3.43239	3.28253	3.29444	3.31449	3.37302	12.0645	10.5017	9.77086	10.1524	0.870463	0.809887	0.841515	0.0344843	0.00305927	0.011241	0.0640376	0.00711846	0.0227965
An15g00400	An00g01343	similarity to hypothetical protein CAD70967.1 - Neurospora crassa	5.42073	5.45645	5.2778	5.0741	4.83968	4.55508	4.36231	4.64519	4.47457	41.7873	31.058	21.9888	23.5864	0.743241	0.526208	0.564439	0.00106039	3.22853e-07	1.32121e-06	0.00291946	1.73707e-06	6.03212e-06
An05g00240	An00g01344	hypothetical protein	3.19627	3.25114	3.19065	3.03602	2.9406	2.91845	3.01657	3.0337	2.93887	9.27073	7.93543	7.82186	7.92429	0.855966	0.843716	0.854764	0.00873413	0.00495463	0.00826582	0.0193526	0.0109133	0.0173959
An08g10590	An00g01345	hypothetical protein	3.38652	3.49815	3.44262	3.07414	3.22745	3.03917	3.01579	3.06846	3.06656	10.8711	8.88146	8.15384	8.38324	0.816978	0.750046	0.771148	0.00214392	9.92075e-05	0.000261446	0.00551818	0.000318744	0.000764658
An08g10580	An00g01346	hypothetical protein	5.32333	5.31923	5.457	4.96416	5.17983	4.79157	5.02559	5.12786	5.09863	41.2557	33.6373	30.0351	34.613	0.815337	0.728022	0.838987	0.0106432	0.000409189	0.0240409	0.0230549	0.00116487	0.0440943
An17g00460	An00g01347	hypothetical protein	2.94643	2.96215	3.03513	2.90769	2.9267	2.85692	2.81599	2.90357	2.95745	7.89663	7.55378	7.14263	7.6238	0.956583	0.904517	0.96545	0.361343	0.0505908	0.467227	0.458363	0.0830262	0.544897
An02g06250	An00g01348	hypothetical protein	3.14	3.22041	3.18609	3.13012	3.26924	3.15839	3.14888	3.15078	3.13154	9.07669	9.18756	8.89894	8.82233	1.01222	0.980417	0.971977	0.857006	0.769343	0.673934	0.893409	0.818488	0.732587
An13g03210	An00g01349	hypothetical protein	2.96873	2.8126	2.85227	2.77795	2.7464	2.6021	2.7473	2.79254	2.88895	7.35063	6.78417	6.38505	7.1639	0.922938	0.86864	0.974597	0.155523	0.0192707	0.637932	0.229811	0.0356301	0.700309
An07g07360	An00g01350	hypothetical protein	2.89953	2.76254	2.90515	2.8117	2.87625	2.81018	2.75667	2.82613	2.98085	7.23876	7.17997	6.88485	7.48233	0.991879	0.951109	1.03365	0.884102	0.376651	0.556383	0.915042	0.454495	0.628188
An02g11020	An00g01351	hypothetical protein	2.95396	2.99059	2.93493	2.94833	3.08792	2.91162	2.92529	2.90698	2.78372	7.78031	8.10114	7.56037	7.18679	1.04124	0.971731	0.923715	0.496097	0.627688	0.191154	0.589726	0.692104	0.258262
An02g07390	An00g01352	strong similarity to essential protein	3.79108	3.8062	3.74131	3.8324	3.84658	3.73002	3.86056	3.76883	3.79739	13.7326	14.3154	13.8834	13.7667	1.04244	1.01099	1.00249	0.489478	0.854698	0.966784	0.583694	0.886906	0.97336
An16g05230	An00g01353	hypothetical protein	4.23061	4.11279	4.0954	3.76504	3.92643	3.99682	3.91596	4.16328	4.18428	17.7072	14.3774	15.5236	18.0481	0.811952	0.876681	1.01925	0.00255782	0.0370024	0.744183	0.00647274	0.0631483	0.79293
An09g05020	An00g01354	hypothetical protein	4.41627	4.04618	4.30318	4.79418	4.7246	4.76076	4.85045	4.403	4.43385	19.0962	27.0844	27.9661	21.3835	1.41832	1.46448	1.11978	0.000709402	0.000328895	0.187411	0.00201909	0.000952767	0.253868
An15g03930	An00g01355	hypothetical protein	3.6013	3.49138	3.75045	3.57616	3.3655	3.49084	3.22226	3.41273	3.36929	12.2472	11.0873	10.2429	10.4905	0.905292	0.836346	0.856563	0.219376	0.0363194	0.0648369	0.306028	0.0621267	0.103233
An11g02310	An00g01356	hypothetical protein	3.51812	3.47135	3.57132	3.44195	3.35403	3.21118	3.33353	3.49325	3.2413	11.4738	10.5413	9.66222	10.3193	0.918735	0.842115	0.899384	0.29359	0.0436364	0.193502	0.387967	0.0727395	0.260629
An07g09380	An00g01357	hypothetical protein	5.08573	5.22134	5.03109	5.49699	5.69657	5.73777	5.81637	5.69159	5.79402	34.6005	48.3947	54.8368	53.5495	1.39867	1.58485	1.54765	0.000399476	1.72816e-05	3.0474e-05	0.00119908	6.4865e-05	0.00010623
An05g00740	An00g01358	hypothetical protein	3.36978	3.7761	3.34393	3.26583	3.21344	3.17889	3.32779	3.30306	3.28063	11.2871	9.44557	9.53569	9.79366	0.836847	0.844832	0.867687	0.0319553	0.0407317	0.0788405	0.0598985	0.0685593	0.121451
An16g05600	An00g01359	hypothetical protein	4.88212	4.97178	4.98717	4.46225	4.46025	4.68856	4.68925	4.85535	4.90688	30.8462	22.0277	25.793	29.4688	0.714113	0.836179	0.955345	0.000831564	0.0420979	0.578106	0.00233633	0.0705785	0.647073
An01g12860	An00g01360	hypothetical protein	2.57743	2.4979	2.41767	2.49645	2.376	2.44445	2.38995	2.37961	2.37626	5.64771	5.41224	5.34134	5.19793	0.958308	0.945754	0.920361	0.500097	0.379839	0.198355	0.593523	0.457357	0.265937
An02g05180	An00g01361	hypothetical protein	5.65231	5.49795	5.38524	4.13204	4.27288	3.76167	4.01945	4.01042	3.9752	45.6276	18.4106	14.8311	15.9205	0.403496	0.325048	0.348922	5.96739e-09	3.31294e-10	8.07174e-10	4.68188e-08	4.12818e-09	8.58021e-09
An04g07140	An00g01362	hypothetical protein	3.03369	2.98946	2.95586	3.05114	3.04897	2.82971	3.02348	2.91365	2.97976	7.9613	8.28242	7.60314	7.70987	1.04034	0.955012	0.968419	0.642518	0.589468	0.706038	0.719804	0.6569	0.761039
An02g05660	An00g01363	hypothetical protein	4.56274	4.71654	5.09279	4.65197	4.88723	4.60233	4.59134	4.53182	4.37114	27.6784	27.2767	24.1983	21.8791	0.985489	0.874268	0.790476	0.880481	0.180491	0.0268488	0.912284	0.24533	0.0485317
An12g05160	An00g01364	hypothetical protein	3.46292	3.35403	3.31204	3.21542	3.15835	3.30281	3.29079	3.24717	3.35627	10.3843	9.10643	9.82733	9.8609	0.876944	0.946367	0.949599	0.0478698	0.379262	0.408693	0.0851825	0.456818	0.487983
An01g10040	An00g01365	hypothetical protein	2.41535	2.48851	2.54755	2.50878	2.42417	2.49361	2.41953	2.38278	2.53894	5.5937	5.52692	5.48909	5.50544	0.988061	0.981298	0.984222	0.848752	0.764566	0.800717	0.887715	0.81409	0.839107
An12g08740	An00g01366	hypothetical protein	3.19027	3.44658	3.19496	2.99161	3.27573	3.16649	3.1898	3.13163	3.17153	9.69518	8.77665	9.05144	8.88628	0.905259	0.933601	0.916567	0.261736	0.433237	0.323474	0.352648	0.510835	0.402361
An11g01360	An00g01367	hypothetical protein	2.93695	2.72914	2.83815	2.76262	2.79687	2.7081	2.61482	2.67648	2.69577	7.13417	6.86732	6.32672	6.43582	0.962595	0.88682	0.902113	0.484941	0.0397678	0.0724515	0.579714	0.0671875	0.113256
An02g02100	An00g01368	hypothetical protein	3.60445	3.49259	3.33315	3.23277	3.18215	3.22155	2.96925	3.20099	2.98653	11.1327	9.23724	8.54692	8.5372	0.82974	0.767731	0.766858	0.0329805	0.00467391	0.00453995	0.0616072	0.0103624	0.0101485
An04g05240	An00g01369	hypothetical protein	3.08031	3.14017	3.02602	3.01835	3.02946	2.976	2.97524	2.93352	2.92057	8.46886	8.13366	7.86594	7.60553	0.96042	0.928808	0.898058	0.397209	0.132137	0.0351487	0.49418	0.188465	0.0610877
An16g05220	An00g01370	hypothetical protein	3.7176	4.07122	3.72242	3.79476	3.63523	3.7428	3.69077	4.11615	4.17719	14.2914	13.1318	13.1481	17.7122	0.918861	0.920002	1.23936	0.406074	0.412829	0.0470046	0.503062	0.490409	0.0782329
An14g00730	An00g01371	hypothetical protein	3.62759	3.36613	3.43323	3.41865	3.39735	3.07819	3.17478	3.45161	3.15812	11.1244	10.6148	8.73304	9.88242	0.95419	0.785036	0.888357	0.511611	0.00354238	0.110663	0.604317	0.00811835	0.162151
An12g08490	An00g01372	hypothetical protein	3.1343	2.93152	3.00302	3.03857	2.8764	2.87933	2.90893	3.01358	2.78851	8.12828	7.76767	7.43397	7.46968	0.955636	0.914581	0.918974	0.573449	0.275416	0.300972	0.659342	0.349365	0.378454
An13g03200	An00g01373	hypothetical protein	2.73122	2.69599	2.75036	2.69714	2.74944	2.668	2.68847	2.70499	2.68808	6.61554	6.60378	6.40073	6.48244	0.998222	0.967529	0.97988	0.97014	0.491115	0.669992	0.978124	0.565852	0.729108
An01g09230	An00g01374	hypothetical protein	3.43742	3.36543	3.44249	3.16896	3.28308	3.1271	3.16286	3.16741	3.10717	10.6672	9.35683	8.84572	8.7987	0.877157	0.829243	0.824836	0.034487	0.00471071	0.00388743	0.0640376	0.0104319	0.00882527
An08g02620	An00g01375	hypothetical protein	3.08694	2.99448	2.9812	3.08545	2.94039	3.05472	3.08141	3.04153	3.19081	8.11658	8.07198	8.38648	8.67082	0.994505	1.03325	1.06829	0.919871	0.552744	0.239246	0.940173	0.622722	0.31194
An02g12540	An00g01376	hypothetical protein	4.01538	4.3944	4.22845	4.02988	4.04744	4.06342	4.02003	4.17215	4.07043	18.5422	16.4346	16.4695	17.4033	0.88633	0.888216	0.938576	0.108625	0.11445	0.383829	0.17001	0.167053	0.463278
An12g08480	An00g01377	hypothetical protein	2.7155	2.80899	2.70669	2.7169	2.6932	2.58558	2.68918	2.58333	2.69657	6.69798	6.52081	6.22201	6.2331	0.973549	0.928937	0.930593	0.661962	0.239224	0.250228	0.736784	0.310318	0.323995
An01g11350	An00g01378	hypothetical protein	3.31854	3.13248	3.19329	3.10506	3.09804	2.78399	3.0728	3.08	3.09211	9.28416	8.58339	7.61263	8.49169	0.92452	0.819959	0.914643	0.286891	0.0138656	0.228629	0.380698	0.0267821	0.299942
An11g03550	An00g01379	hypothetical protein	2.9256	2.98423	3.01695	3.00733	3.02883	2.98882	3.00965	3.05659	2.91981	7.86579	8.10088	7.99577	7.93483	1.02989	1.01653	1.00878	0.562952	0.746507	0.862978	0.650336	0.798081	0.890149
An05g00230	An00g01380	hypothetical protein	3.31418	3.05024	3.08706	2.94278	3.17334	2.81399	2.79685	2.84707	2.87452	8.8796	8.32853	6.9906	7.26417	0.93794	0.787265	0.818074	0.404695	0.00610253	0.0171345	0.501575	0.0130647	0.0328394
An02g11670	An00g01381	hypothetical protein	3.26296	3.47403	3.3975	3.14831	2.93288	3.31033	3.12324	3.04356	2.94999	10.3975	8.2283	9.29711	7.98214	0.791373	0.894167	0.767698	0.00713897	0.156366	0.00313967	0.0161964	0.217026	0.00732291
An18g04770	An00g01382	hypothetical protein	2.35164	2.32698	2.41431	2.32332	2.36714	2.33334	2.39202	2.32453	2.31514	5.14906	5.08142	5.14325	4.99274	0.986862	0.998871	0.969641	0.776518	0.980621	0.510796	0.830228	0.986261	0.585368
An16g05210	An00g01383	hypothetical protein	3.50257	3.67253	3.4162	3.19814	3.31907	3.10372	3.18937	3.33108	3.06186	11.5549	9.57057	8.85533	9.16713	0.828269	0.76637	0.793354	0.0325927	0.00467925	0.0112301	0.0609463	0.0103702	0.0227805
An11g06300	An00g01384	strong similarity to hypothetical protein AAO76091.1 - Bacteroides thetaiotaomicron	3.42784	3.40402	3.60208	3.33579	3.22509	3.08536	3.26576	3.24826	3.38179	11.1423	9.71652	9.03521	9.95228	0.872036	0.81089	0.893195	0.104249	0.0184365	0.173995	0.164228	0.034319	0.238629
An02g03890	An00g01385	hypothetical protein	4.07828	4.16802	3.99802	4.0251	4.05992	3.85749	4.05391	4.1297	4.03984	16.9291	16.4785	15.5162	16.9683	0.973378	0.916536	1.00231	0.647637	0.15309	0.968648	0.724088	0.213155	0.974953
An11g00160	An00g01386	hypothetical protein	2.68794	2.79206	2.86777	2.55846	2.62396	2.64073	2.73942	2.68912	2.80526	6.88086	6.02603	6.45348	6.71409	0.875766	0.937889	0.975763	0.0437014	0.303139	0.688891	0.0787098	0.378593	0.745832
An13g01360	An00g01387	hypothetical protein	3.0258	2.96174	2.97128	2.86426	3.17927	2.96711	2.90442	3.01576	2.98981	7.92425	8.1216	7.65163	8.01545	1.0249	0.965597	1.01151	0.707538	0.59433	0.861181	0.775017	0.661265	0.889213
An08g04010	An00g01388	hypothetical protein [deleted ORF]	3.58601	3.5067	3.65523	3.85673	3.52638	3.77351	3.71813	3.63133	3.81758	11.9807	12.9202	13.4154	13.2182	1.07841	1.11975	1.10329	0.346194	0.165908	0.224832	0.443002	0.228433	0.295571
An07g09640	An00g01389	hypothetical protein	4.27952	4.0663	4.02516	4.03041	3.95198	4.05977	4.15074	3.94082	4.06583	17.4319	15.9026	17.2109	16.0369	0.912269	0.987322	0.919974	0.17299	0.844924	0.213237	0.250929	0.879307	0.283014
An02g02610	An00g01390	hypothetical protein	3.37812	3.58596	3.59994	3.32996	3.34698	3.40293	3.30597	3.32203	3.35462	11.4823	10.1153	10.228	10.1143	0.880948	0.890762	0.880859	0.0799358	0.107023	0.0797207	0.131447	0.157661	0.122533
An04g06630	An00g01391	hypothetical protein	2.98248	2.97181	2.82033	3.11318	2.85165	2.86351	2.67639	2.91421	3.02267	7.59407	7.9031	6.82085	7.82689	1.04069	0.89818	1.03066	0.583491	0.152508	0.677379	0.667413	0.212493	0.735706
An16g03620	An00g01392	similarity to hypothetical protein CAD37049.1 - Neurospora crassa	4.32837	4.53411	4.61436	3.94806	4.12346	4.31396	4.21412	4.09413	4.24623	22.5066	16.4015	19.2134	18.0032	0.728743	0.853677	0.799909	0.00144573	0.069661	0.0148037	0.00386404	0.108821	0.028923
An09g05560	An00g01393	hypothetical protein	3.1321	3.18973	3.17772	2.87221	2.88892	2.80874	2.74636	2.96771	2.85993	8.97875	7.36438	6.85688	7.5361	0.820201	0.763679	0.839326	0.00285741	0.000222266	0.00663568	0.00715324	0.000665941	0.0142722
An09g05550	An00g01394	weak similarity to hypothetical protein EAA53565.1 - Magnaporthe grisea	3.04207	2.94905	2.90344	3.18864	3.48074	3.00919	2.98828	2.91775	2.90975	7.80746	10.0888	7.993	7.53574	1.29221	1.02376	0.965198	0.00278151	0.746769	0.62707	0.00698073	0.798178	0.690824
An19g00220	An00g01395	hypothetical protein	4.90065	4.69613	4.87896	4.42966	4.37196	4.23847	4.32162	4.28529	4.13373	28.3494	21.124	19.4277	18.5007	0.745131	0.685296	0.652597	0.000327763	2.77728e-05	7.33557e-06	0.00100023	0.000100236	2.88737e-05
An09g01980	An00g01396	hypothetical protein	2.51876	2.62409	2.57354	2.4677	2.41114	2.54729	2.41443	2.49096	2.32065	5.94688	5.42423	5.58231	5.29932	0.912114	0.938695	0.891109	0.189146	0.358908	0.105411	0.271213	0.436361	0.155861
An16g00820	An00g01397	hypothetical protein	3.99285	4.13591	4.0589	4.19888	4.65071	4.62399	4.97123	4.24589	4.56582	16.709	21.4781	27.8115	21.198	1.28542	1.66446	1.26866	0.0183635	8.34785e-05	0.0241365	0.03701	0.000273677	0.04422
An09g03770	An00g01399	hypothetical protein	4.74569	4.39593	4.37048	4.28836	4.28669	4.37668	4.30844	4.25111	4.22456	22.6908	19.5287	20.2881	18.8676	0.860645	0.894112	0.831508	0.0423207	0.11837	0.0156317	0.0765681	0.171764	0.0303331
An18g05460	An00g01400	hypothetical protein	3.30353	3.37181	3.18606	3.26712	3.26776	3.23383	3.31381	3.13429	3.1789	9.7617	9.62936	9.67206	8.91724	0.986443	0.990817	0.913493	0.794575	0.860221	0.0997419	0.845014	0.891314	0.14899
An02g12520	An00g01401	hypothetical protein	3.28136	3.21868	3.1672	3.07793	3.17016	3.02046	3.10156	2.96406	2.99527	9.33348	8.71831	8.34557	7.88804	0.93409	0.894154	0.845134	0.221207	0.0538694	0.00674931	0.307999	0.0876458	0.0144877
An16g06340	An00g01402	hypothetical protein	2.9095	2.85683	2.85112	2.75836	2.73829	2.67637	2.7651	2.78842	2.73846	7.32324	6.71938	6.59207	6.79014	0.917543	0.900158	0.927204	0.233238	0.149864	0.292416	0.320981	0.209456	0.369455
An04g00290	An00g01403	hypothetical protein	4.09893	3.65998	3.78442	2.87671	3.3065	3.12832	3.15792	3.26042	3.27285	14.3978	8.52444	8.83432	9.624	0.592065	0.613588	0.668435	2.18738e-05	4.60045e-05	0.000300653	8.34903e-05	0.000158317	0.000868257
An02g06450	An00g01404	hypothetical protein	5.61089	5.85871	5.60506	5.79038	5.74551	5.85552	5.86851	5.89571	5.86832	51.6807	54.491	58.1625	58.9743	1.05438	1.12542	1.14113	0.357112	0.0514117	0.0319989	0.454066	0.0842547	0.0564337
An14g00720	An00g01405	hypothetical protein	3.44714	3.59218	3.5158	3.33265	3.12798	3.25144	3.22678	3.29926	3.26854	11.4587	9.38475	9.44211	9.73983	0.819005	0.824011	0.849993	0.00281051	0.00350767	0.0108247	0.00704592	0.00804802	0.0220578
An08g02610	An00g01406	hypothetical protein	3.11818	3.49766	3.51844	3.24435	3.24337	3.2568	3.34679	3.30806	3.5251	10.397	9.47323	9.86143	10.6781	0.911151	0.948488	1.02703	0.242601	0.499659	0.731955	0.331355	0.574106	0.783062
An02g03880	An00g01407	hypothetical protein	4.45644	3.80592	4.19222	3.29722	3.16906	3.23807	3.31752	3.37651	3.47682	17.7719	9.40313	9.69873	10.753	0.529101	0.545734	0.605055	9.27189e-06	1.60632e-05	0.000111244	3.82158e-05	6.08306e-05	0.000349629
An12g08470	An00g01408	hypothetical protein	3.51595	3.38508	3.6062	3.46023	3.36515	3.38332	3.30528	3.43341	3.22246	11.3326	10.6493	10.1563	10.0417	0.939705	0.8962	0.886091	0.413617	0.159359	0.123127	0.510372	0.220699	0.177588
An04g01510	An00g01409	hypothetical protein	2.47377	2.36427	2.51184	2.4236	2.38997	2.45137	2.42081	2.40371	2.45841	5.46401	5.30291	5.41172	5.39289	0.970515	0.990429	0.986983	0.550976	0.847197	0.793033	0.63949	0.881166	0.832801
An14g04820	An00g01410	hypothetical protein	2.84045	2.73965	2.74537	2.80801	2.80806	2.75188	2.76991	2.72571	2.99109	6.8455	7.0033	6.77816	7.2521	1.02305	0.990163	1.0594	0.728442	0.88008	0.384732	0.791838	0.906921	0.464173
An18g00270	An00g01411	hypothetical protein	3.7383	3.7567	3.66607	3.41385	3.57045	3.31365	3.5042	3.49979	3.61837	13.1807	11.2523	10.6216	11.7867	0.853693	0.805841	0.894234	0.0309358	0.00545227	0.112704	0.0582216	0.0118214	0.164642
An15g07210	An00g01412	hypothetical protein	3.22956	3.07619	3.20736	3.01266	2.96081	2.98039	2.98332	2.9781	2.8564	9.00693	7.92677	7.90001	7.55403	0.880074	0.877103	0.838691	0.034957	0.0310421	0.0061277	0.0648043	0.0540984	0.013292
An11g11220	An00g01413	hypothetical protein	8.31032	8.36835	8.42573	8.73087	8.67933	8.96834	8.83817	8.88759	8.87144	330.414	417.345	478.792	470.977	1.2631	1.44907	1.42542	0.00117512	1.40907e-05	2.30392e-05	0.00320818	5.40041e-05	8.22393e-05
An03g03080	An00g01414	hypothetical protein	2.67523	2.56032	2.54396	2.53534	2.47609	2.45051	2.44224	2.57421	2.52309	6.03425	5.67931	5.45043	5.85087	0.941179	0.90325	0.969611	0.354607	0.12997	0.633687	0.452012	0.186019	0.696713
An07g02030	An00g01415	hypothetical protein	2.62741	2.55407	2.67849	2.57603	2.56891	2.73222	2.50602	2.49944	2.42861	6.14746	5.94828	6.14376	5.51754	0.967599	0.999398	0.897531	0.571597	0.991696	0.0774656	0.657842	0.993413	0.119757
An08g00500	An00g01416	similarity to hypothetical protein CAD70990.1 - Neurospora crassa	5.47286	5.29457	5.41866	4.91119	4.9427	4.97307	4.94024	4.88352	4.76495	42.0888	30.4199	31.0529	28.3295	0.722756	0.737795	0.673089	0.000304691	0.000545802	4.41068e-05	0.000935337	0.00151222	0.000149506
An14g02270	An00g01417	hypothetical protein	3.33437	3.29333	3.26878	3.00504	3.19678	3.1	3.19131	3.07932	3.04006	9.84115	8.57959	8.84987	8.33793	0.871807	0.899272	0.847252	0.0965175	0.189941	0.0491042	0.153885	0.255961	0.0812057
An03g05640	An00g01418	hypothetical protein	2.52012	2.55936	2.49222	2.52635	2.48093	2.49255	2.55093	2.51123	2.5058	5.75135	5.67114	5.74276	5.69034	0.986053	0.998506	0.989392	0.803375	0.978827	0.849981	0.852223	0.985236	0.880492
An10g00270	An00g01419	hypothetical protein	3.07832	2.88172	2.97098	2.86872	3.05489	2.83271	2.90241	3.00973	2.93818	7.87352	7.79098	7.29831	7.85685	0.989517	0.926944	0.997883	0.879033	0.282912	0.97558	0.911346	0.35748	0.980365
An04g08280	An00g01420	hypothetical protein	3.10054	3.18974	3.45491	3.08302	2.95936	2.94146	2.83129	3.05907	2.93828	9.5031	8.11838	7.3941	7.99266	0.854288	0.778073	0.841058	0.0614207	0.00579964	0.0421459	0.105347	0.0124952	0.0712826
An01g05490	An00g01421	hypothetical protein	2.34508	2.38014	2.25872	2.2454	2.35253	2.34857	2.22433	2.31789	2.30914	5.02101	4.92104	4.87853	4.97092	0.980091	0.971623	0.990024	0.735425	0.629301	0.866012	0.797694	0.693664	0.892555
An02g04450	An00g01422	hypothetical protein	2.64379	2.58936	2.48913	2.59415	2.621	2.75472	2.58585	2.61451	2.64946	5.95496	6.09478	6.36555	6.1988	1.02348	1.06895	1.04095	0.706	0.286962	0.516291	0.773635	0.361617	0.590789
An18g04760	An00g01423	hypothetical protein	3.0389	2.92733	2.93869	2.90609	2.83276	2.89241	2.91024	2.78964	2.90022	7.82616	7.30775	7.47112	7.1847	0.933759	0.954634	0.918036	0.253085	0.433146	0.158902	0.343228	0.510771	0.220875
An11g02300	An00g01424	hypothetical protein	3.33945	3.15043	3.40037	3.23709	3.03871	3.08492	3.24627	3.14567	3.01114	9.827	8.80242	8.97301	8.44679	0.895738	0.913097	0.859549	0.222561	0.309923	0.100897	0.309324	0.385962	0.150378
An02g02090	An00g01425	hypothetical protein	2.92542	3.0181	2.94239	2.83741	2.78082	2.7908	2.86934	2.97455	2.8165	7.79188	7.00856	7.11109	7.44113	0.89947	0.912628	0.954986	0.12425	0.1802	0.489419	0.190167	0.245025	0.566105
An13g02520	An00g01426	hypothetical protein	4.37042	4.1666	4.12514	3.83829	3.82572	3.80801	3.95393	3.91152	3.77935	18.645	14.2412	14.7329	14.3745	0.76381	0.790182	0.770955	0.000422149	0.00131096	0.000574349	0.00126131	0.00334275	0.00157294
An01g03800	An00g01427	hypothetical protein	2.58999	2.63911	2.66548	2.5047	2.56374	2.53151	2.52036	2.42084	2.512	6.19682	5.79263	5.75946	5.52671	0.934775	0.929422	0.891862	0.189898	0.157003	0.0344301	0.272014	0.217716	0.0599729
An07g09620	An00g01428	hypothetical protein	3.9185	3.70629	3.82164	3.34199	3.39202	3.40492	3.54709	3.60098	3.34955	14.079	10.3174	11.1271	11.1214	0.732819	0.790332	0.789927	0.000227822	0.00235181	0.00231411	0.000718117	0.00562576	0.0055949
An13g00200	An00g01429	hypothetical protein	3.72338	3.47171	3.4569	3.95946	3.8482	3.95683	3.86703	4.26536	4.93706	11.7181	14.9682	15.0525	24.2718	1.27736	1.28455	2.07131	0.0340291	0.0306793	5.37599e-06	0.0633445	0.0535463	2.16604e-05
An16g06330	An00g01430	hypothetical protein	2.35397	2.3094	2.30821	2.25997	2.38086	2.28221	2.27562	2.32939	2.25872	5.0067	4.99475	4.85313	4.90432	0.997613	0.969327	0.979551	0.966201	0.582757	0.714792	0.975053	0.650303	0.768402
An16g03900	An00g01431	hypothetical protein	3.09467	3.06414	3.12416	2.93743	2.85836	2.77248	2.79961	2.82705	2.84433	8.54052	7.45338	6.89737	7.13882	0.872709	0.807606	0.835878	0.0170002	0.000776637	0.00304797	0.0346845	0.00207811	0.00713011
An01g13780	An00g01432	hypothetical protein	6.82123	6.63239	6.67757	6.34898	6.1919	6.1109	5.80452	5.36016	5.5344	104.72	77.1952	62.1512	43.631	0.737155	0.593497	0.416643	0.00699658	8.68629e-05	2.45776e-07	0.015938	0.000283765	1.32441e-06
An13g00190	An00g01433	hypothetical protein	2.98842	3.11527	3.12305	2.84752	2.85036	2.45787	2.9167	2.92282	2.84295	8.43025	7.20472	6.441	7.37625	0.854627	0.764034	0.874974	0.0623859	0.00365069	0.107375	0.106741	0.00833787	0.158146
An07g05340	An00g01434	hypothetical protein	3.03036	2.989	3.01138	3.23443	2.97282	2.95371	2.93351	2.95519	3.03748	8.05703	8.59579	7.69332	7.97971	1.06687	0.954858	0.990403	0.269746	0.426108	0.866629	0.361167	0.503321	0.892939
An01g12840	An00g01435	hypothetical protein	4.17769	3.92679	3.99651	3.46697	3.63102	3.53664	3.65449	3.66625	3.41126	16.3777	11.7045	12.0885	11.6217	0.714661	0.738107	0.709606	0.000626263	0.00143691	0.000522763	0.00180672	0.00362768	0.00144496
An07g07550	An00g01436	hypothetical protein	4.31335	4.55455	4.37386	3.71647	3.8259	3.77424	3.71802	3.65125	3.6281	21.3168	13.6534	13.4183	12.4638	0.640498	0.629469	0.584694	1.2963e-06	8.18135e-07	1.30842e-07	6.22943e-06	4.0427e-06	7.54782e-07
An02g03870	An00g01437	hypothetical protein	2.31848	2.37412	2.35649	2.42058	2.39937	2.44885	2.41049	2.35023	2.41437	5.09717	5.31465	5.38769	5.21367	1.04267	1.057	1.02285	0.364665	0.234058	0.620362	0.461611	0.305158	0.684998
An02g02080	An00g01438	hypothetical protein	4.84225	4.70185	4.75534	6.1499	6.07094	6.56471	6.58387	6.34413	6.44148	27.2179	69.0909	95.2924	84.0282	2.53844	3.5011	3.08725	2.7721e-10	4.44519e-12	1.96536e-11	3.13238e-09	1.09865e-10	3.59862e-10
An02g12280	An00g01439	hypothetical protein	2.90571	3.03469	2.99009	2.8335	2.86989	2.81277	2.93438	2.74335	2.73253	7.87254	7.21848	7.32881	6.67117	0.916918	0.930933	0.847398	0.17093	0.253691	0.0152108	0.248431	0.326184	0.0296191
An17g01700	An00g01440	hypothetical protein	3.40698	3.45473	3.58641	3.10172	3.06837	3.23697	3.31387	3.35114	3.28129	11.1789	8.48577	9.68277	9.96045	0.759089	0.866165	0.891005	0.000639242	0.039998	0.0907864	0.00183924	0.0675112	0.137477
An12g08220	An00g01441	hypothetical protein	3.92771	4.06455	3.8578	3.69327	3.57846	3.46221	3.85623	3.62773	3.48241	15.4552	12.4309	12.6338	11.7539	0.80432	0.817446	0.760515	0.0267558	0.0381123	0.00757812	0.0513072	0.064758	0.0161036
An02g11650	An00g01442	hypothetical protein	3.68731	3.67507	3.56744	4.01335	3.71418	4.39003	4.21418	4.44498	4.45861	12.4949	14.5583	19.7271	21.8839	1.16513	1.57881	1.75142	0.0536263	1.7036e-05	1.65668e-06	0.0936903	6.40464e-05	7.39952e-06
An11g02290	An00g01443	hypothetical protein	3.01712	3.28219	3.22539	3.09419	3.1103	3.08485	3.1737	2.93616	3.04828	9.03109	8.58755	8.74995	7.95699	0.950888	0.96887	0.881067	0.452852	0.635323	0.0720686	0.548718	0.699806	0.112758
An16g09030	An00g01444	hypothetical protein	3.46771	3.49357	3.49005	3.53213	3.68254	3.75697	3.83679	3.63448	3.64496	11.1872	12.1876	13.8987	12.4642	1.08942	1.24237	1.11415	0.103834	0.000555947	0.0452616	0.163759	0.00153759	0.0757918
An14g04810	An00g01445	hypothetical protein	2.44047	2.50171	2.53779	2.44476	2.42788	2.38727	2.36045	2.33449	2.42714	5.63073	5.4126	5.18326	5.20832	0.96126	0.920531	0.924982	0.476395	0.14696	0.170259	0.571404	0.205974	0.23454
An18g02530	An00g01446	hypothetical protein	3.21525	3.52097	3.13469	3.20651	3.08737	3.00383	3.04969	3.03695	2.98663	9.78317	8.85777	8.14977	8.06564	0.905409	0.83304	0.82444	0.177555	0.0202729	0.0151184	0.256805	0.0373056	0.0294516
An01g13330	An00g01447	hypothetical protein	3.75434	3.46693	3.54898	3.25874	3.23086	3.23547	3.17446	3.16184	3.13911	12.0427	9.47943	9.22128	8.87946	0.787154	0.765718	0.737334	0.000755415	0.000289439	8.14674e-05	0.00213874	0.000846885	0.000262591
An01g10020	An00g01448	hypothetical protein	3.44765	3.6237	3.37834	3.26516	3.36207	3.24094	3.2798	3.38136	3.18186	11.183	9.94254	9.58229	9.7244	0.889078	0.856863	0.869571	0.0947111	0.0334349	0.0511804	0.151505	0.0577148	0.0840824
An12g08450	An00g01449	hypothetical protein	3.62691	4.04697	3.78419	3.31873	3.50522	3.42541	3.37398	3.49511	3.47148	14.1169	10.6441	10.5538	11.1835	0.753992	0.747598	0.792201	0.00205829	0.00163973	0.00774316	0.00531668	0.00407716	0.0164118
An08g04650	An00g01450	hypothetical protein	7.4186	7.5094	7.4945	7.61579	7.00725	5.38906	5.81393	3.82646	3.9393	177.807	158.85	48.5531	14.7524	0.893384	0.273067	0.0829689	0.355984	1.947e-08	2.58337e-12	0.453209	1.39675e-07	6.87764e-11
An13g03180	An00g01451	hypothetical protein	2.96286	2.87005	2.87078	2.82883	2.9579	2.75075	2.76205	2.88779	2.60632	7.47064	7.43002	6.75708	6.71343	0.994564	0.904486	0.898643	0.934124	0.142898	0.120602	0.950914	0.201391	0.174395
An18g04390	An00g01452	hypothetical protein	2.66537	2.66334	2.63227	2.63883	2.6911	2.75263	2.6258	2.54976	2.66262	6.29261	6.34212	6.44961	6.08895	1.00787	1.02495	0.967635	0.903855	0.704696	0.613579	0.929502	0.762026	0.679225
An11g08740	An00g01453	hypothetical protein	2.41103	2.46196	2.54963	2.32915	2.3578	2.31315	2.33815	2.37773	2.24483	5.55661	5.07524	5.01293	4.96323	0.913371	0.902156	0.893212	0.117602	0.078804	0.0563497	0.181562	0.120995	0.091511
An12g03870	An00g01454	hypothetical protein [deleted ORF]	2.77201	2.90442	2.84828	2.71908	2.70997	2.91743	2.72423	2.6428	2.75642	7.168	6.56379	7.06567	6.49625	0.915707	0.985725	0.906285	0.139896	0.802338	0.10208	0.210295	0.846016	0.151802
An09g01960	An00g01455	hypothetical protein	2.94714	2.71682	2.77972	2.88763	2.83517	2.66547	2.52928	2.86241	2.76344	7.03504	7.2672	6.05184	7.02706	1.033	0.860243	0.998866	0.614037	0.0308782	0.985881	0.694852	0.0538463	0.988708
An12g02910	An00g01456	hypothetical protein	3.02658	2.92369	3.08305	2.9516	2.96249	2.957	2.90224	3.04431	2.97079	8.06184	7.76533	7.61912	8.04198	0.963221	0.945084	0.997537	0.657104	0.505295	0.976615	0.732565	0.579201	0.981174
An04g00280	An00g01457	hypothetical protein	4.05598	3.57873	4.05883	3.3937	3.47065	3.27823	3.40921	3.3684	3.44312	14.9063	10.7941	10.1522	10.5983	0.724134	0.681067	0.710997	0.00521147	0.00147839	0.00357465	0.0122547	0.00372433	0.00820977
An11g06050	An00g01458	hypothetical protein	4.00836	3.99546	4.29894	6.27124	6.28155	4.5766	4.44264	4.09082	4.22954	17.1593	77.5147	22.7788	17.8788	4.51735	1.32749	1.04193	4.07856e-12	0.00172472	0.587236	9.43319e-11	0.00426953	0.655479
An16g05200	An00g01459	hypothetical protein	3.18988	3.30676	3.15149	3.04004	3.02548	3.00702	3.03835	3.05096	3.01144	9.29234	8.18374	8.12679	8.17489	0.880697	0.874569	0.879745	0.0787801	0.0651951	0.0765219	0.129806	0.102936	0.118585
An03g01100	An00g01460	hypothetical protein	3.29424	3.10368	3.13846	3.32972	3.39471	3.146	3.14333	3.1664	3.08088	9.05548	10.2832	8.84377	8.71584	1.13557	0.976621	0.962494	0.0548415	0.703312	0.539924	0.0956342	0.761033	0.612819
An08g04340	An00g01461	hypothetical protein	3.31023	3.54394	3.67645	3.19959	3.28368	3.15837	3.18382	3.25306	3.10352	11.394	9.45866	9.00732	9.05233	0.830142	0.79053	0.79448	0.0176758	0.00430429	0.00497597	0.0358461	0.00965102	0.0110228
An19g00190	An00g01462	hypothetical protein	3.68999	3.55363	3.71831	3.41546	3.73375	3.27027	3.38639	3.60024	3.1986	12.588	11.9142	10.0445	10.5518	0.946469	0.797938	0.838246	0.539497	0.0213658	0.0627205	0.629496	0.0390344	0.10032
An16g00220	An00g01463	hypothetical protein	6.8271	6.85598	7.04329	4.5193	4.49457	3.28111	3.21348	3.20317	3.37314	120.158	22.7364	9.49586	9.76862	0.189221	0.0790279	0.0812979	9.33941e-11	2.46415e-13	2.89147e-13	1.19752e-09	1.11919e-11	1.1787e-11
An07g04890	An00g01464	hypothetical protein	2.38665	2.44674	2.40098	2.46552	2.40729	2.40233	2.43063	2.32112	2.36546	5.32012	5.41292	5.33868	5.07459	1.01744	1.00349	0.953849	0.720279	0.942378	0.334769	0.785586	0.956382	0.414003
An12g03310	An00g01465	hypothetical protein	3.3389	3.14734	3.21804	3.16351	2.98327	3.06059	3.06243	3.06986	3.18868	9.41368	8.41751	8.34844	8.74992	0.894179	0.886841	0.92949	0.0808364	0.0628358	0.239507	0.132741	0.0998422	0.312223
An11g05620	An00g01466	hypothetical protein	2.65945	2.75095	2.61023	2.52591	2.53139	2.53947	2.58329	2.55253	2.60917	6.37995	5.77032	5.90274	5.98291	0.904446	0.925201	0.937768	0.0660627	0.145456	0.22358	0.112107	0.204357	0.294354
An02g02070	An00g01467	hypothetical protein	3.14684	3.3355	3.23033	3.36382	3.17254	2.86534	2.98352	2.88967	2.8928	9.43196	9.6343	7.59174	7.41905	1.02145	0.804895	0.786586	0.767285	0.00778855	0.00402011	0.823252	0.0161821	0.00909694
An12g08200	An00g01468	hypothetical protein	3.40249	3.40156	3.34958	2.96426	3.10339	3.09518	3.06602	3.03662	2.9588	10.4436	8.1898	8.45966	7.98729	0.784195	0.810034	0.764804	0.00265157	0.00703677	0.00125237	0.00669424	0.0148361	0.00320457
An16g07950	An00g01469	hypothetical protein	10.4123	10.6092	10.4685	6.06981	6.47076	3.98221	4.39363	3.45585	3.75038	1444.82	77.1869	18.2259	12.152	0.0534232	0.0126146	0.0084107	1.03044e-05	8.40085e-08	2.67723e-08	4.21241e-05	5.14308e-07	1.82247e-07
An05g00210	An00g01470	hypothetical protein	3.42955	3.40394	3.46456	3.08356	3.18229	3.139	3.1188	3.29759	3.20359	10.7979	8.77211	8.74767	9.51754	0.812388	0.810124	0.881422	0.00192178	0.00173516	0.0371708	0.00498494	0.00429006	0.064061
An18g04380	An00g01471	hypothetical protein	2.61751	2.71454	2.61858	2.54155	2.66164	2.4997	2.56502	2.52598	2.67952	6.27759	6.06956	5.78517	6.07444	0.966861	0.921559	0.967638	0.526171	0.136905	0.535944	0.617552	0.194393	0.609191
An18g00890	An00g01472	hypothetical protein	4.17649	4.05037	4.17084	3.77173	3.75761	3.73846	3.90221	3.72472	3.61844	17.5399	13.5918	14.1266	12.7426	0.774912	0.805398	0.726492	0.000873678	0.00310537	0.000113337	0.00244631	0.00721133	0.000355328
An07g05310	An00g01473	hypothetical protein	2.86493	2.75485	2.82797	2.63719	2.58972	2.97276	2.90804	2.89263	3.1769	7.04167	6.11968	7.67625	8.19512	0.869066	1.09012	1.1638	0.0398266	0.186065	0.0280065	0.0725152	0.251512	0.0503176
An13g03170	An00g01474	hypothetical protein	3.17042	3.26786	2.94594	3.02738	3.03284	3.00914	2.94983	2.96487	2.96548	8.74267	8.16872	7.88703	7.8092	0.934351	0.902131	0.893229	0.281981	0.111406	0.083523	0.375036	0.163241	0.127646
An15g00720	An00g01475	hypothetical protein	3.02152	2.8852	2.94691	2.77311	2.89132	2.65182	2.80025	2.76019	2.61212	7.73398	7.12166	6.61635	6.43596	0.920827	0.855491	0.832166	0.204882	0.0243563	0.0100602	0.2893	0.0436598	0.0206868
An01g12830	An00g01476	hypothetical protein	2.89171	2.95306	2.98907	2.93788	2.93035	2.80246	3.01091	2.91353	3.02567	7.69869	7.64289	7.49892	7.83319	0.992752	0.974051	1.01747	0.92265	0.726184	0.817325	0.942113	0.78047	0.853309
An02g09710	An00g01477	hypothetical protein	3.04037	2.94887	3.19208	3.10755	3.06642	2.99447	2.84248	3.02264	2.91969	8.34227	8.4972	7.56046	7.84169	1.01857	0.906283	0.939995	0.798947	0.186229	0.397164	0.849082	0.251682	0.47674
An11g11200	An00g01478	hypothetical protein	2.67822	2.63569	2.50522	2.68528	2.53343	2.70833	2.48181	2.54652	2.60309	6.08972	6.1023	6.04218	5.9579	1.00207	0.992194	0.978355	0.974902	0.904938	0.739215	0.98178	0.926471	0.788959
An04g08270	An00g01479	hypothetical protein	2.72351	2.79357	2.71389	2.6583	2.72316	2.73952	2.72902	2.58537	2.68428	6.69766	6.45642	6.65422	6.21099	0.963981	0.993515	0.927338	0.552622	0.915613	0.230978	0.64099	0.93445	0.302486
An01g09200	An00g01480	hypothetical protein [deleted ORF]	4.55498	4.57192	4.47459	4.10824	4.24677	4.33689	4.65634	4.73426	4.4104	23.1643	18.0948	22.5743	23.7908	0.781152	0.974533	1.02705	0.0064215	0.744614	0.736169	0.0147577	0.796544	0.786548
An09g06430	An00g01481	strong similarity to hypothetical protein AAH28592.1 - Homo sapiens	5.49883	5.58218	5.6062	6.53373	6.42688	6.50985	6.63116	6.58264	6.84379	47.2553	89.2826	95.0428	104.925	1.88937	2.01126	2.22038	1.09753e-07	3.29268e-08	5.76814e-09	6.49191e-07	2.21662e-07	4.74929e-08
An02g06210	An00g01482	hypothetical protein	2.79166	2.84101	2.82873	2.68916	2.73673	2.75256	2.60941	2.62285	2.79838	7.06391	6.55658	6.41293	6.54599	0.928179	0.907844	0.926681	0.225045	0.12167	0.215659	0.311946	0.175795	0.285714
An08g11640	An00g01483	hypothetical protein	3.01383	3.10889	3.04909	2.90788	3.00637	2.85034	2.8229	2.91093	2.96577	8.32396	7.76577	7.14346	7.66535	0.932941	0.85818	0.920877	0.19169	0.00890469	0.125403	0.27402	0.0182046	0.180294
An11g02280	An00g01484	hypothetical protein	2.91649	2.85941	2.89974	3.06724	2.84996	2.83986	2.92786	2.91007	3.01807	7.42236	7.77368	7.38124	7.80322	1.04733	0.994461	1.05131	0.529107	0.939325	0.496395	0.620218	0.954057	0.572848
An11g01320	An00g01485	hypothetical protein	2.65268	2.74598	2.71413	2.56356	2.73799	2.6031	2.56461	2.65131	2.63739	6.51726	6.28004	5.99539	6.25214	0.963601	0.919925	0.959319	0.522128	0.161124	0.474213	0.61394	0.222878	0.552058
An18g00250	An00g01486	hypothetical protein	2.14478	2.16279	2.19381	2.16339	2.20445	2.22383	2.19942	2.16065	2.16523	4.49127	4.54387	4.63196	4.47828	1.01171	1.03132	0.997106	0.804578	0.514855	0.950832	0.852863	0.588039	0.961277
An05g01590	An00g01487	hypothetical protein	2.88469	2.81423	2.7669	2.6551	3.02704	2.59607	2.78149	2.70136	2.62784	7.07111	7.16549	6.44768	6.34051	1.01335	0.911833	0.896678	0.907301	0.422773	0.345665	0.931472	0.500099	0.424895
An11g09480	An00g01488	hypothetical protein	4.71745	4.27066	4.51135	4.97798	4.69646	4.62895	4.49687	4.62794	4.53938	22.6246	28.5856	23.6359	23.9784	1.26347	1.0447	1.05983	0.0118067	0.598814	0.486064	0.0252004	0.665542	0.563332
An17g00710	An00g01489	hypothetical protein	4.31318	4.17368	4.65666	3.70538	3.72358	4.06979	3.79756	3.74879	3.94434	20.8384	13.1271	15.2811	14.3857	0.629947	0.733312	0.690346	0.000553121	0.0101286	0.00316889	0.00161503	0.0203576	0.00738212
An03g02810	An00g01490	hypothetical protein	5.23849	5.17901	5.08461	4.61744	4.43627	4.81741	4.76252	4.89308	4.71688	35.9363	23.0526	27.6646	27.9539	0.641484	0.769822	0.777873	1.44819e-05	0.00201313	0.00272137	5.74554e-05	0.00489002	0.00644846
An01g06100	An00g01491	hypothetical protein	4.39806	4.51051	4.75964	3.63035	3.5624	4.30348	3.99723	4.19543	4.529	23.5242	12.0953	17.7575	20.5663	0.514165	0.754861	0.874265	4.46596e-06	0.00940293	0.174232	1.9408e-05	0.0191022	0.238884
An04g06610	An00g01492	hypothetical protein	3.80552	3.58973	3.945	3.57696	3.66597	3.54743	3.65356	3.60154	3.48043	13.7378	12.3075	12.1299	11.6397	0.895882	0.882957	0.847275	0.132662	0.0920503	0.0301995	0.201062	0.138566	0.0537481
An15g02060	An00g01493	hypothetical protein	3.02078	3.2036	2.96679	2.79621	3.06353	2.81505	2.88928	2.71841	2.85692	8.36129	7.62042	7.22083	6.90513	0.911392	0.863602	0.825845	0.233447	0.0687996	0.0219719	0.321205	0.107728	0.0407538
An03g03490	An00g01494	hypothetical protein	3.66488	3.47676	3.92594	3.43363	3.47073	3.79271	3.61399	3.43704	3.70395	12.8991	10.9448	13.0263	11.8802	0.8485	1.00986	0.921017	0.0635851	0.906175	0.33106	0.108475	0.927113	0.410058
An06g00950	An00g01495	similarity to hypothetical protein CAD21295.1 - Neurospora crassa	4.16409	4.12355	4.21236	9.99255	9.91194	5.24277	5.53829	5.41471	5.16833	17.9594	990.657	41.9481	39.1656	55.1608	2.33571	2.18078	5.73073e-18	1.84923e-08	5.53143e-08	5.34448e-15	1.33551e-07	3.49026e-07
An18g03390	An00g01496	hypothetical protein	3.01297	3.30359	3.01943	4.50741	4.40372	4.44194	3.85985	3.80958	4.10175	8.64578	21.9411	17.7641	15.5158	2.53778	2.05466	1.7946	3.98699e-07	8.29577e-06	7.5985e-05	2.10866e-06	3.32235e-05	0.000246054
An08g07980	An00g01497	hypothetical protein	2.93671	2.70567	2.84577	2.66343	2.60803	2.75012	2.74962	2.68989	2.61526	7.10771	6.21491	6.72657	6.28788	0.87439	0.946376	0.884656	0.061528	0.418993	0.0847831	0.105506	0.496131	0.129409
An05g00710	An00g01498	hypothetical protein	2.95135	2.92713	2.94508	2.80355	2.68468	2.76094	2.73803	2.70731	2.82781	7.68043	6.6998	6.72478	6.80957	0.872321	0.875573	0.886613	0.0333827	0.0377505	0.056704	0.0622904	0.0642653	0.0919583
An08g03990	An00g01499	hypothetical protein	3.30244	3.05041	3.15002	3.36512	3.87216	3.6145	3.63732	3.38588	3.47714	8.98564	12.2834	12.3455	10.7892	1.367	1.37391	1.20071	0.00272931	0.00242686	0.0528754	0.00686325	0.00578747	0.0865319
An12g00740	An00g01500	weak similarity to mitochondrial protein TOM6 - Neurospora crassa	8.71484	8.93944	8.85253	7.35789	7.56708	7.85992	7.79518	8.04947	8.06223	456.858	176.373	227.157	266.104	0.386055	0.497216	0.582466	1.232e-10	8.16543e-09	2.24644e-07	1.53468e-09	6.62949e-08	1.22286e-06
An12g00180	An00g01501	hypothetical protein	4.32881	4.68362	4.48861	4.53559	4.85871	4.31483	4.37138	4.1913	4.29037	22.6328	25.9408	20.2958	18.9068	1.14616	0.896739	0.835369	0.112071	0.197243	0.04193	0.174448	0.26465	0.0709948
An14g05280	An00g01502	hypothetical protein	2.75911	2.77667	2.82717	2.7112	2.61406	2.70338	2.65055	2.68409	2.81218	6.90503	6.33188	6.39508	6.71848	0.916996	0.926149	0.972984	0.195601	0.248918	0.674388	0.278358	0.321184	0.733024
An15g03890	An00g01503	hypothetical protein	3.41849	3.71484	3.48041	3.38195	3.59921	3.26179	3.24835	3.40849	3.269	11.615	11.2401	9.54714	10.1173	0.967724	0.821967	0.871052	0.623963	0.00934238	0.0528396	0.70358	0.0189874	0.0864934
An07g01070	An00g01504	hypothetical protein	3.30306	3.28686	3.1298	3.09296	2.97462	2.92579	3.13237	3.12754	3.14454	9.44732	8.18957	8.16289	8.79108	0.866867	0.864043	0.930537	0.0706518	0.0651166	0.341762	0.118503	0.102824	0.421188
An09g05530	An00g01505	hypothetical protein	3.55812	3.54304	3.4481	3.1901	3.19675	4.19909	3.96598	5.18829	5.3283	11.4432	9.14782	16.942	38.2742	0.79941	1.48053	3.3447	0.0109924	0.000141774	1.55406e-10	0.0237303	0.000442695	2.06652e-09
An18g05440	An00g01506	hypothetical protein	4.72256	4.4408	4.49401	4.86468	4.66987	4.76281	4.77983	4.66987	4.67628	23.4653	27.2328	27.3093	25.5115	1.16056	1.16382	1.0872	0.0715808	0.0669484	0.292976	0.119764	0.105348	0.370029
An01g05060	An00g01507	strong similarity to hypothetical protein EAA66142.1 - Aspergillus nidulans	6.87284	7.26872	7.17703	7.93711	8.08357	6.99275	6.75901	6.14737	6.46024	137.778	257.841	117.448	79.0014	1.87143	0.852449	0.573398	2.99902e-06	0.0825111	1.16281e-05	1.34509e-05	0.125867	4.40948e-05
An02g09700	An00g01508	hypothetical protein	3.32124	3.4179	3.3759	3.27847	3.21607	3.36575	3.16328	3.22365	3.13202	10.3509	9.49567	9.60983	9.0495	0.917378	0.928407	0.874273	0.198179	0.264163	0.0535196	0.281369	0.337385	0.0874327
An15g07180	An00g01509	hypothetical protein	3.41993	3.44021	3.498	3.18167	3.25332	3.10823	3.35569	3.2376	3.16745	10.9489	9.3017	9.39545	9.20569	0.849557	0.858119	0.840787	0.0488571	0.062505	0.0376846	0.0866787	0.099373	0.0647789
An16g05180	An00g01510	hypothetical protein	5.11841	4.941	4.59543	5.65291	5.88992	6.8783	6.57288	7.29094	7.06179	29.5472	54.6221	105.829	144.644	1.84864	3.5817	4.89536	0.000127365	2.6644e-08	1.44769e-09	0.000420513	1.83818e-07	1.41819e-08
An01g04420	An00g01511	strong similarity to hypothetical protein CAE76116.1 - Neurospora crassa	4.15818	4.31499	4.24317	4.12181	4.12004	4.2297	4.24889	4.8499	4.33441	18.8799	17.3989	18.8867	24.1199	0.921557	1.00036	1.27755	0.316636	0.996413	0.00738649	0.412307	0.997268	0.0157251
An04g09370	An00g01512	hypothetical protein	3.3591	3.31546	3.32645	3.04293	3.25793	2.96886	2.92089	3.10078	3.16334	10.0817	8.87921	7.70009	8.76685	0.880724	0.763767	0.869579	0.081773	0.00130637	0.0580457	0.133949	0.00333299	0.0937538
An15g00710	An00g01513	hypothetical protein	3.14153	2.83764	2.69952	2.71045	2.76126	2.67086	2.71437	2.8126	2.69731	7.4276	6.66153	6.46483	6.75032	0.896862	0.87038	0.908815	0.145407	0.0691713	0.197243	0.217156	0.108225	0.2647
An02g06200	An00g01514	hypothetical protein	3.46537	3.28947	3.44788	3.37828	3.43421	3.42274	3.41332	3.50963	3.402	10.5627	10.6019	10.6888	10.9725	1.00371	1.01194	1.03879	0.959367	0.870287	0.602112	0.970396	0.89953	0.669231
An15g07170	An00g01515	hypothetical protein	4.58925	4.22285	4.19647	4.52456	4.55858	4.59195	4.74798	4.54722	4.6411	20.1987	23.2889	25.4566	24.1535	1.15299	1.26031	1.19579	0.0869642	0.00953819	0.0363265	0.140918	0.019346	0.0628469
An01g11300	An00g01516	hypothetical protein	2.89273	2.67765	2.66533	2.81637	2.80728	2.67451	2.65033	2.71237	2.56586	6.70499	7.02171	6.33092	6.22949	1.04724	0.94421	0.929082	0.430542	0.329714	0.216431	0.527072	0.406986	0.286465
An12g08190	An00g01517	hypothetical protein	3.0541	3.00255	2.88733	2.6786	2.81872	2.80174	2.73411	2.84476	2.83366	7.89713	6.72092	6.81127	7.15629	0.851059	0.8625	0.906188	0.0188387	0.0289312	0.128049	0.0378479	0.0508377	0.183476
An02g05140	An00g01518	hypothetical protein	3.73546	3.68321	3.57937	4.22777	4.1425	3.94368	3.83114	3.65828	3.645	12.6934	18.1908	14.7988	12.5676	1.43308	1.16587	0.990086	3.17499e-05	0.0237398	0.872071	0.000117686	0.0427023	0.897212
An08g04630	An00g01519	hypothetical protein	3.59283	3.54574	3.43189	5.30008	5.37312	6.6822	6.4633	5.61295	5.64266	11.4994	40.4089	95.1909	49.4468	3.514	8.2779	4.29994	4.17245e-11	2.64009e-14	5.17319e-12	6.19623e-10	1.86034e-12	1.22071e-10
An01g08810	An00g01520	hypothetical protein	3.72738	3.8744	3.72229	3.64362	3.63392	3.4239	3.39098	3.67677	3.65788	13.6866	12.456	10.6106	12.705	0.910093	0.77526	0.928283	0.135375	0.000711591	0.231448	0.204576	0.00192418	0.30296
An18g01940	An00g01521	hypothetical protein	4.52776	4.44872	4.33868	3.93547	3.98121	3.73444	3.63625	3.93401	3.84297	21.6814	15.5446	12.8647	14.8099	0.716955	0.593351	0.68307	0.000225025	1.85445e-06	5.97428e-05	0.00071026	8.50555e-06	0.000197155
An16g05560	An00g01522	strong similarity to hypothetical protein EAA58022.1 - Aspergillus nidulans	4.10785	3.9874	3.90477	3.75323	3.69239	3.51329	3.49457	3.83864	3.67222	16.0001	13.2031	11.3446	13.5051	0.825192	0.709033	0.844064	0.0111175	0.000118029	0.0219499	0.0239671	0.0003744	0.0407238
An04g09970	An00g01523	hypothetical protein	2.78641	2.79238	2.9537	2.70188	2.78612	2.73906	2.62541	2.65183	2.75656	7.1809	6.69925	6.41849	6.51694	0.932926	0.893828	0.907538	0.252131	0.0735997	0.116984	0.342168	0.114006	0.169936
An13g02500	An00g01524	hypothetical protein	3.38666	3.10996	3.35934	3.08108	3.20734	3.13826	3.2347	3.05651	3.0233	9.74945	8.84103	9.10387	8.22436	0.906824	0.933784	0.843572	0.158646	0.314954	0.0211083	0.233808	0.391288	0.0393975
An11g07580	An00g01525	hypothetical protein	2.26995	2.30048	2.21864	2.29308	2.24125	2.2921	2.25093	2.19081	2.26611	4.79996	4.81376	4.82829	4.68634	1.00288	1.0059	0.976329	0.953637	0.905155	0.629078	0.965998	0.926515	0.692708
An12g08420	An00g01526	hypothetical protein	3.3522	3.29679	3.29265	2.9956	3.13244	3.22546	3.18241	3.4174	3.33802	9.94436	8.36299	9.21471	10.3942	0.840979	0.926627	1.04524	0.0467283	0.354628	0.587256	0.0834499	0.432095	0.655479
An12g03840	An00g01527	hypothetical protein	3.37889	3.30055	3.41904	3.04328	3.08157	3.07064	3.05351	3.21406	3.1535	10.3113	8.35375	8.35171	9.08684	0.810151	0.809954	0.881247	0.00518401	0.00514421	0.0678789	0.0122066	0.0112476	0.107258
An04g08670	An00g01528	strong similarity to hypothetical protein EAA61363.1- Aspergillus nidulans	4.05838	3.89031	4.10443	3.81382	3.80919	3.84443	4.04384	4.0978	3.98914	16.1976	14.0403	15.3923	16.4894	0.866817	0.95028	1.01802	0.0497167	0.457315	0.792951	0.0879139	0.533923	0.832777
An14g01690	An00g01529	hypothetical protein	3.00133	2.85899	2.97852	2.88565	2.86455	2.87386	2.76973	2.86653	2.74289	7.7076	7.33656	7.07043	6.98717	0.951861	0.917333	0.906531	0.425016	0.17229	0.124	0.521538	0.235781	0.178648
An04g01240	An00g01530	hypothetical protein	2.92381	3.05041	3.08106	2.99568	2.76246	3.08963	2.95944	2.86883	2.93217	8.10285	7.35677	8.1372	7.46686	0.907924	1.00424	0.921511	0.136211	0.945863	0.202467	0.205573	0.959095	0.270569
An12g07560	An00g01531	hypothetical protein	3.39545	3.14704	3.1874	3.23838	3.16374	3.13272	3.18028	3.08307	3.11997	9.46958	9.19634	8.91664	8.58322	0.971145	0.941608	0.906398	0.606229	0.296575	0.0979261	0.687685	0.371689	0.146528
An04g00260	An00g01532	hypothetical protein	2.92634	2.98572	2.96409	2.98332	3.05527	2.71878	2.98661	2.91996	3.01027	7.77431	8.10772	7.22348	7.8089	1.04289	0.929146	1.00445	0.505587	0.251337	0.943459	0.598363	0.323693	0.955411
An07g08660	An00g01533	hypothetical protein	2.59985	2.5565	2.55228	2.57022	2.53385	2.54877	2.62053	2.47934	2.38271	5.93622	5.86461	5.99869	5.39277	0.987938	1.01053	0.908452	0.816329	0.841138	0.0815357	0.862444	0.876475	0.124943
An09g05520	An00g01534	hypothetical protein	3.88549	3.7269	3.87929	7.02253	6.98029	7.73365	7.73661	8.54289	8.19912	14.227	128.125	213.062	331.073	9.00575	14.9759	23.2707	1.3867e-12	7.15378e-14	8.22009e-15	3.87972e-11	4.24043e-12	7.18692e-13
An02g02580	An00g01535	hypothetical protein	2.94447	2.94635	2.80985	2.63871	2.82254	2.76126	2.79901	2.84635	2.74128	7.46542	6.63743	6.86917	6.93461	0.889089	0.920131	0.928897	0.104301	0.239393	0.294713	0.164291	0.310426	0.371804
An17g00700	An00g01536	hypothetical protein	5.15575	5.13133	5.0132	5.48655	5.3308	5.52647	5.44759	5.51745	5.49435	34.299	42.4789	44.8497	45.4404	1.23849	1.30761	1.32483	0.0167345	0.00420726	0.00301061	0.0342249	0.0094638	0.00705687
An17g01680	An00g01537	hypothetical protein	3.30828	3.00051	3.39692	3.07246	3.04551	2.91176	3.03441	2.99292	2.89901	9.41678	8.33385	7.85213	7.70591	0.885001	0.833845	0.818317	0.0949669	0.0183145	0.0105842	0.151845	0.0341329	0.0216307
An11g04580	An00g01538	hypothetical protein	3.03007	3.12696	2.91185	2.94554	2.88873	2.98561	2.9473	2.94409	2.8491	8.12834	7.55345	7.81612	7.44668	0.929273	0.961589	0.916137	0.323206	0.593323	0.241477	0.419396	0.660354	0.314352
An16g09000	An00g01539	hypothetical protein	3.03654	3.12325	3.04868	2.99142	3.02007	2.94268	2.86527	2.95245	2.83041	8.39477	8.03194	7.48486	7.42005	0.956779	0.89161	0.88389	0.458475	0.0672239	0.0509077	0.554043	0.105671	0.0837033
An15g03880	An00g01540	hypothetical protein	7.46886	7.36457	7.22664	6.52389	6.60678	6.14918	6.12885	5.93403	5.64868	163.524	94.7027	70.4738	55.3823	0.579138	0.43097	0.338681	5.15906e-07	1.91181e-09	6.05608e-11	2.67594e-06	1.85725e-08	9.2995e-10
An02g06190	An00g01541	hypothetical protein	3.64634	3.6142	3.66572	3.33257	3.27219	3.37898	3.25023	3.36257	3.35416	12.4847	9.86543	9.94939	10.2558	0.790204	0.796929	0.82147	0.000564047	0.000770936	0.00239567	0.00164282	0.00206404	0.00576419
An08g08260	An00g01542	hypothetical protein	3.54663	3.62169	3.57111	3.32905	3.38326	3.7503	3.76332	4.00905	3.96614	11.9572	10.2401	13.518	15.863	0.856392	1.13053	1.32664	0.00519761	0.0205322	2.81892e-05	0.0122345	0.0377233	9.913e-05
An13g00160	An00g01543	hypothetical protein	3.62679	3.28799	3.33156	3.38539	3.35366	3.33872	3.40581	3.26572	3.2329	10.6697	10.3354	10.3551	9.50909	0.968672	0.970517	0.891227	0.692521	0.709957	0.165664	0.762269	0.76609	0.229045
An15g03870	An00g01544	hypothetical protein	3.34184	3.29987	3.17309	3.16428	3.21244	2.98375	3.19025	3.20553	3.07194	9.65717	9.11575	8.49727	8.80752	0.943936	0.879893	0.912018	0.458776	0.112736	0.243775	0.554263	0.164896	0.316724
An03g02790	An00g01545	hypothetical protein	3.03812	3.0255	2.9155	2.80577	2.77412	2.86387	2.85876	2.81705	2.84589	7.96148	6.91602	7.26678	7.11799	0.868685	0.912742	0.894054	0.0213077	0.115671	0.0585938	0.0421921	0.168502	0.094519
An11g04300	An00g01546	hypothetical protein	4.49453	4.53699	4.5701	4.13577	4.0951	3.99013	4.0736	4.03748	4.04397	23.165	17.3328	16.3573	16.4581	0.748232	0.706121	0.710474	0.000116005	1.77117e-05	2.14678e-05	0.00038601	6.63372e-05	7.72014e-05
An03g02020	An00g01547	hypothetical protein	3.69398	3.29294	3.39295	3.27421	3.38305	3.235	3.10494	3.16667	3.1617	11.004	10.0466	9.00028	8.96428	0.912991	0.817909	0.814638	0.265104	0.022171	0.0200509	0.35635	0.0402896	0.0377107
An16g06290	An00g01548	hypothetical protein	2.76732	2.77155	2.63523	2.52793	2.56935	2.5476	2.57288	2.64808	2.52737	6.61023	5.85083	5.89806	6.0115	0.885117	0.892263	0.909424	0.0507957	0.0659049	0.119096	0.0895615	0.103975	0.172611
An05g00700	An00g01549	hypothetical protein	2.50236	2.57857	2.65022	2.53028	2.52416	2.62017	2.52872	2.57789	2.59587	5.96719	5.7646	5.95642	6.00797	0.966048	0.998195	1.00683	0.502905	0.971834	0.894099	0.596046	0.97996	0.915633
An03g02010	An00g01550	hypothetical protein	3.29666	3.4148	3.23748	3.00742	3.14087	3.05598	3.08338	2.92923	3.05422	9.96115	8.42188	8.39586	7.95424	0.845473	0.842861	0.798526	0.0233184	0.021273	0.00413765	0.0457056	0.0388903	0.00932972
An16g00190	An00g01551	hypothetical protein	3.00583	3.00288	3.03017	2.84105	3.14819	2.98586	3.0665	2.9806	2.9391	8.07219	7.97022	8.14652	7.78042	0.987368	1.00921	0.963855	0.865054	0.90246	0.623918	0.900055	0.924552	0.688056
An16g08990	An00g01552	hypothetical protein	3.31425	3.17806	3.31089	3.16462	3.17874	3.17243	3.13646	3.11665	3.21156	9.63134	9.01098	8.90395	8.96374	0.93559	0.924477	0.930685	0.355708	0.278755	0.320184	0.452981	0.352992	0.399131
An16g07240	An00g01553	hypothetical protein	2.45009	2.58209	2.50062	2.37713	2.38992	2.36411	2.34145	2.3793	2.26476	5.69988	5.21809	5.10808	5.00035	0.915473	0.896173	0.877274	0.195702	0.113608	0.0632497	0.278474	0.166016	0.101016
An15g00370	An00g01554	hypothetical protein	3.70392	3.95573	3.76933	3.63968	3.77932	4.15345	3.91202	4.14048	4.24444	14.0224	13.0819	16.3672	18.2834	0.932929	1.16722	1.30387	0.425945	0.0886901	0.00708	0.522404	0.134143	0.0151348
An03g01080	An00g01555	hypothetical protein	4.04454	3.92952	4.0447	3.91949	3.82647	3.83281	3.90933	3.98147	3.84779	16.0695	14.6515	14.6322	15.0807	0.911761	0.910555	0.938465	0.2026	0.196564	0.373919	0.286744	0.26389	0.453625
An04g02960	An00g01556	hypothetical protein	2.57559	2.55602	2.51144	2.53879	2.5718	2.49869	2.47826	2.52319	2.42328	5.84696	5.87787	5.61184	5.55286	1.00529	0.959788	0.949702	0.919162	0.434483	0.328702	0.939924	0.512003	0.407716
An01g00210	An00g01557	strong similarity to hypothetical protein AAO27753.1 - Fusarium sporotrichioides	3.69786	3.82852	3.69292	4.04343	3.73641	3.76486	3.59833	3.48782	3.57291	13.3592	14.8245	12.8313	11.5544	1.10968	0.960481	0.864897	0.207386	0.616889	0.0862166	0.292246	0.682564	0.131334
An11g05610	An00g01558	hypothetical protein	3.35429	3.21915	3.32167	3.24753	3.49976	3.16682	3.21472	3.15268	3.14269	9.83803	10.365	9.13099	8.86233	1.05356	0.928131	0.900823	0.418128	0.252664	0.116652	0.514758	0.325102	0.169506
An07g05910	An00g01559	hypothetical protein	3.48214	3.53329	3.39764	3.13326	3.18066	3.16652	3.26106	3.11917	3.1605	11.0887	8.91948	9.27784	8.81424	0.804372	0.836689	0.794881	0.00424016	0.0145627	0.0029184	0.0102127	0.0279448	0.00686373
An11g07560	An00g01560	hypothetical protein	3.13318	2.97558	2.96994	2.83169	2.93613	2.89685	2.91117	2.98711	2.77002	8.14679	7.38147	7.48503	7.35418	0.906059	0.91877	0.902709	0.131749	0.191014	0.118922	0.200004	0.257154	0.172394
An11g08970	An00g01561	hypothetical protein	3.8249	3.70676	3.55191	3.49865	3.21292	3.10861	3.22019	3.16858	3.17199	12.9468	10.2375	8.96561	9.00225	0.790734	0.692496	0.695326	0.0448412	0.00382401	0.00413104	0.0804855	0.00869256	0.00931632
An02g02050	An00g01562	hypothetical protein	2.50049	2.53872	2.51209	2.52202	2.72947	2.54065	2.58435	2.45424	2.58837	5.72431	6.17203	5.9073	5.74103	1.07821	1.03197	1.00292	0.196376	0.580173	0.958897	0.279205	0.648194	0.967194
An16g00790	An00g01563	hypothetical protein	3.29527	3.14742	3.2651	3.07382	3.26952	2.95034	2.85404	3.09556	3.09411	9.42131	9.0109	7.47558	8.54353	0.956438	0.793476	0.90683	0.43074	0.000805312	0.096018	0.527221	0.00214909	0.144089
An09g00490	An00g01564	hypothetical protein	2.92713	3.11464	3.0155	2.88147	3.00575	2.9019	3.03018	2.92027	2.86005	8.10656	7.69333	7.81389	7.41353	0.949026	0.963897	0.91451	0.398478	0.550383	0.158639	0.495318	0.620711	0.220531
An14g05270	An00g01565	hypothetical protein	4.51137	4.5341	4.2829	4.59952	4.56746	4.81598	4.94719	5.00116	5.11818	21.7477	23.9755	29.4784	33.3513	1.10244	1.35547	1.53355	0.192678	0.000728117	2.80459e-05	0.27515	0.00196165	9.87499e-05
An04g00250	An00g01566	strong similarity to hypothetical protein CAD70464.1 - Neurospora crassa	7.18667	7.04246	7.31696	7.63818	7.70096	7.48415	7.60812	7.4387	7.38894	145.213	203.596	186.902	170.523	1.40205	1.28708	1.17429	2.82906e-05	0.00048203	0.0125731	0.000106073	0.00135295	0.0251445
An08g07190	An00g01567	hypothetical protein	2.68154	2.8578	2.87827	2.7268	2.78195	3.10458	2.75672	2.88467	2.93991	6.9928	6.74761	7.62454	7.52813	0.964936	1.09034	1.07655	0.625208	0.245823	0.319205	0.7047	0.317849	0.39823
An13g00880	An00g01568	hypothetical protein	2.96548	2.85601	2.76452	2.91596	2.91801	2.98937	2.8779	2.87742	2.82122	7.27024	7.55267	7.64033	7.2066	1.03885	1.05091	0.991247	0.583219	0.476327	0.898777	0.667264	0.552195	0.919045
An12g06620	An00g01569	hypothetical protein	3.29028	3.21507	3.28076	3.09519	3.28984	3.15461	3.22149	3.17686	3.10809	9.59335	9.14202	9.11381	8.83038	0.952954	0.950013	0.920469	0.453804	0.425965	0.206025	0.549633	0.503237	0.274763
An08g07180	An00g01570	hypothetical protein	2.8819	3.08776	2.85464	2.79919	2.71237	2.94125	2.92442	2.84773	2.9348	7.68174	6.75417	7.6361	7.41922	0.87925	0.994058	0.965825	0.0555759	0.924551	0.582561	0.0967823	0.941717	0.651174
An17g02400	An00g01571	hypothetical protein	2.79831	2.62406	2.63517	2.58255	2.64855	2.45108	2.67459	2.64511	2.70938	6.43459	6.12857	5.90868	6.39633	0.952441	0.918269	0.994055	0.494953	0.240045	0.932904	0.588917	0.311069	0.946984
An16g05170	An00g01572	hypothetical protein	2.93392	3.05333	2.86553	2.85216	2.70175	2.86601	2.71941	2.78545	2.93528	7.73244	6.85402	6.9293	7.26199	0.886398	0.896133	0.939158	0.0864803	0.115885	0.354209	0.140215	0.168726	0.433284
An08g00460	An00g01573	hypothetical protein	5.64999	5.62441	5.50238	6.53043	6.32355	6.83673	6.89926	7.31702	7.1092	48.2433	86.0434	116.808	148.376	1.78353	2.42122	3.07557	3.754e-06	1.95586e-08	7.96136e-10	1.65266e-05	1.40238e-07	8.47576e-09
An04g03410	An00g01574	hypothetical protein	2.58074	2.49699	2.40339	2.33645	2.40182	2.46462	2.50217	2.51443	2.44674	5.63222	5.16632	5.59212	5.58122	0.917278	0.99288	0.990945	0.168697	0.906237	0.880821	0.245746	0.927113	0.904353
An16g05540	An00g01575	hypothetical protein	3.8439	3.50763	3.53824	3.4828	3.37126	3.51267	3.49227	3.34873	3.46924	12.3799	10.7557	11.3331	10.622	0.868804	0.915444	0.858008	0.0636791	0.227222	0.0456367	0.108595	0.297706	0.076283
An01g05440	An00g01576	hypothetical protein	3.21472	3.07433	3.06394	3.04617	3.28853	2.89318	3.15997	3.00683	3.11683	8.67983	8.98395	8.14874	8.35031	1.03504	0.938814	0.962036	0.640679	0.396353	0.600256	0.718376	0.474261	0.667699
An07g08970	An00g01577	hypothetical protein	3.35422	3.5513	3.39945	3.17058	3.34373	3.28838	3.39213	3.61926	3.62239	10.8152	9.56095	10.1278	12.3021	0.884027	0.936443	1.13748	0.0690579	0.312789	0.0586935	0.116266	0.388943	0.0946494
An02g09680	An00g01578	hypothetical protein	3.97094	3.94664	3.7176	3.39913	3.35683	3.69946	3.596	3.56217	3.50268	14.7066	10.3962	12.5336	11.5709	0.706905	0.852242	0.786779	0.000288755	0.0460018	0.00532172	0.000890716	0.0762102	0.0117071
An07g06870	An00g01579	hypothetical protein	2.99491	3.10819	3.07675	2.81659	3.05292	2.99176	2.84823	2.89627	3.07907	8.33942	7.64627	7.56843	7.93192	0.916883	0.907549	0.951136	0.369752	0.317676	0.601154	0.466492	0.394248	0.668485
An05g01550	An00g01580	hypothetical protein	2.76799	2.60941	2.70029	2.65618	2.86194	2.62575	2.71238	2.68405	2.64915	6.46461	6.76956	6.36018	6.34931	1.04717	0.983846	0.982165	0.411688	0.76946	0.74612	0.508574	0.818491	0.794328
An07g08650	An00g01581	hypothetical protein	4.53951	4.41465	4.48305	7.75458	7.62807	7.4294	7.38485	6.73101	6.98263	22.3015	206.689	169.733	115.907	9.26798	7.61085	5.19728	1.48818e-14	5.61526e-14	1.09141e-12	1.05142e-12	3.53837e-12	3.44644e-11
An08g01570	An00g01582	hypothetical protein	3.76673	3.6582	3.58364	3.23589	3.19194	3.35147	3.36925	3.40132	3.27768	12.7244	9.27863	10.27	10.1225	0.729202	0.807111	0.795523	9.61638e-05	0.00271585	0.00166245	0.000324075	0.00640243	0.00414177
An04g01490	An00g01583	hypothetical protein	3.98309	3.72016	4.00951	3.4544	3.62059	3.47216	3.56491	3.569	3.60267	14.9726	11.6116	11.46	12.0072	0.775524	0.765398	0.801946	0.00469655	0.00331279	0.0113974	0.0111678	0.00763595	0.0230635
An04g03180	An00g01584	strong similarity to hypothetical protein EAA64005.1 - Aspergillus nidulans	6.88533	7.34022	6.89778	10.1304	10.1493	7.86058	7.99476	6.84795	6.6299	131.7	1128.26	243.482	106.812	8.56687	1.84876	0.811023	4.27765e-13	6.57119e-06	0.0346259	1.50731e-11	2.68785e-05	0.0602539
An06g00930	An00g01585	weak similarity to hypothetical protein CAD21295.1 - Neurospora crassa	3.39041	3.37705	3.29185	9.45853	9.53298	5.31166	5.41666	5.40953	5.14965	10.2184	721.949	41.1882	38.8432	70.6517	4.03077	3.80128	3.1956e-17	2.5565e-10	4.6092e-10	1.49011e-14	3.34232e-09	5.24638e-09
An12g03280	An00g01586	hypothetical protein	4.33953	4.70141	4.7608	6.04665	5.94306	5.79251	5.83732	5.66544	5.80932	24.2612	63.7722	56.2942	53.3488	2.62856	2.32034	2.19893	1.36919e-08	8.22306e-08	1.89643e-07	9.87296e-08	5.04749e-07	1.04976e-06
An15g02030	An00g01587	hypothetical protein	4.02878	3.97912	3.90042	4.05676	4.17257	3.90087	3.95803	3.93521	3.81702	15.6646	17.3236	15.2364	14.6834	1.1059	0.972663	0.937359	0.202248	0.718387	0.404716	0.286332	0.7735	0.484309
An01g11890	An00g01588	hypothetical protein	2.88966	2.87803	2.80167	2.84442	2.71545	2.96892	2.81957	2.82646	2.69298	7.24233	6.86821	7.43454	6.77265	0.948341	1.02654	0.935147	0.401885	0.676058	0.292763	0.498579	0.736671	0.369845
An01g00390	An00g01589	hypothetical protein	5.85825	5.87212	6.07561	7.96647	7.92081	5.39532	5.36536	3.9881	4.31259	61.1944	246.192	41.6528	17.7574	4.02311	0.680663	0.29018	3.28408e-10	0.000980759	1.6366e-09	3.65465e-09	0.00256398	1.5735e-08
An04g07860	An00g01590	hypothetical protein	2.64224	2.7275	2.69503	2.72646	2.71785	2.65657	2.60056	2.69372	2.56689	6.44534	6.59858	6.1841	6.19155	1.02378	0.959467	0.960624	0.674056	0.461816	0.474717	0.747473	0.538295	0.552527
An17g01915	An00g01591	hypothetical protein	4.23882	4.09158	4.26046	3.70092	3.68355	3.6134	3.5563	3.61569	3.7753	18.3404	12.9263	11.9991	12.9555	0.704797	0.654243	0.706392	0.000532306	8.79875e-05	0.000563086	0.00155946	0.000286846	0.00154542
An01g07620	An00g01592	hypothetical protein [deleted ORF]	3.4071	3.24635	3.35601	3.29196	3.48454	3.22478	3.16701	3.28266	3.23961	10.1014	10.4704	9.16348	9.58738	1.03653	0.907149	0.949113	0.559985	0.12665	0.39932	0.647782	0.181844	0.478958
An17g00410	An00g01593	strong similarity to hypothetical protein EAA64027.1 - Aspergillus nidulans	3.21249	3.45385	3.18584	3.01013	3.06508	3.02855	3.13053	2.99216	3.02499	9.7409	8.21128	8.45346	8.04768	0.842969	0.867831	0.826174	0.0309837	0.0667387	0.0178508	0.0583038	0.105112	0.0340397
An08g07940	An00g01594	similarity to hypothetical protein CAC28695.1 - Neurospora crassa	5.19985	5.48198	5.10136	4.76393	4.94196	4.72605	4.602	4.84087	4.79636	38.3476	28.8989	25.352	28.2193	0.753605	0.66111	0.735882	0.00374655	0.000160195	0.00208485	0.00915787	0.00049404	0.0050961
An09g02690	An00g01595	hypothetical protein	2.94532	2.98921	2.91001	2.74597	2.86829	2.79987	2.7145	2.73454	2.85486	7.71774	6.9989	6.76076	6.93887	0.906859	0.876003	0.899081	0.133251	0.0484911	0.104695	0.201802	0.0799555	0.154933
An15g06640	An00g01596	hypothetical protein	3.91091	3.86554	3.94612	4.07262	4.1999	3.99973	4.01277	4.02783	4.03129	15.0066	17.5849	16.0695	16.3312	1.17181	1.07083	1.08827	0.0157596	0.257277	0.166212	0.0324828	0.329916	0.229666
An11g08710	An00g01597	hypothetical protein	3.40636	3.27462	3.24948	2.86021	2.97628	2.98074	2.9127	2.96624	2.95569	9.91871	7.55926	7.70993	7.78644	0.762121	0.777312	0.785026	0.000310996	0.000606154	0.000850061	0.000953643	0.00166265	0.0022556
An01g13310	An00g01598	hypothetical protein	3.39896	3.21755	3.27426	3.10362	2.94557	3.04189	3.09525	3.12645	3.09514	9.82818	8.13756	8.38941	8.63859	0.827982	0.853608	0.878961	0.00480135	0.0141495	0.0388038	0.0113879	0.0272578	0.0664578
An16g05530	An00g01599	hypothetical protein	3.77316	3.42086	3.6657	3.60141	3.70175	3.70762	3.80437	3.54517	3.59038	12.2942	12.5671	13.5104	11.8579	1.0222	1.09892	0.964511	0.784431	0.250355	0.653291	0.837025	0.322676	0.713696
An12g09160	An00g01600	hypothetical protein	2.77317	2.8005	2.92612	2.95859	2.93447	2.67355	2.75472	2.81038	2.75094	7.12684	7.70891	6.56199	6.87164	1.08167	0.920744	0.964192	0.27872	0.255603	0.609119	0.371299	0.328018	0.675409
An18g01920	An00g01601	similarity to ankyrin AAC37208.1 - Drosophila melanogaster	3.18016	3.07781	3.16067	3.22283	3.27875	3.21475	3.14348	3.14271	2.95043	8.81247	9.51888	9.05752	8.26243	1.08016	1.02781	0.937584	0.343549	0.732648	0.426381	0.440142	0.786027	0.505864
An11g04570	An00g01602	hypothetical protein	2.92121	2.83294	2.81752	2.78709	2.71281	2.47199	2.70293	2.69747	2.71553	7.2462	6.72694	6.0104	6.52736	0.92834	0.829455	0.900798	0.196511	0.00407124	0.07716	0.27937	0.0092067	0.119322
An06g00920	An00g01603	hypothetical protein	5.66243	5.25998	5.78001	10.5352	10.6742	7.2212	7.30007	7.38612	7.03399	47.4216	1557.12	153.345	148.062	32.8357	3.23365	3.12224	2.51569e-15	1.06085e-08	1.58181e-08	2.72806e-13	8.26752e-08	1.15732e-07
An01g04580	An00g01604	hypothetical protein [deleted ORF]	3.73121	3.43332	3.94329	3.99849	4.38141	4.48179	4.19496	4.03982	4.21337	13.0195	18.2516	20.2293	17.4674	1.40186	1.55377	1.34163	0.0150031	0.00275882	0.0303655	0.0311162	0.0064928	0.0539475
An02g02570	An00g01605	hypothetical protein	3.00656	3.06871	3.03233	2.91296	2.92277	2.964	2.78539	2.96275	3.07874	8.20137	7.55727	7.33449	8.11587	0.921464	0.8943	0.989574	0.18064	0.0745701	0.859489	0.260727	0.115254	0.887728
An11g04560	An00g01606	hypothetical protein	3.0621	3.13261	3.37774	2.9617	3.04993	2.86754	2.90765	2.96267	2.85966	9.13128	8.03233	7.40036	7.52227	0.87965	0.810441	0.823791	0.0888246	0.00942331	0.0150087	0.143368	0.0191355	0.0292704
An11g03030	An00g01607	hypothetical protein	3.41105	3.34803	3.42573	3.14376	3.15289	3.18513	3.42056	3.23703	3.18849	10.5191	8.86627	9.86859	9.27125	0.842875	0.938161	0.881375	0.00853041	0.274902	0.0408164	0.0189476	0.348808	0.069401
An13g02470	An00g01608	hypothetical protein	3.90939	3.6091	4.1839	3.93538	3.65523	7.43293	7.22249	6.88869	6.84748	14.9368	13.8835	160.643	116.815	0.929488	10.7549	7.82065	0.788746	2.98005e-07	1.71426e-06	0.840456	1.61456e-06	7.63231e-06
An09g06410	An00g01609	similarity to hypothetical protein EAA66742.1 - Aspergillus nidulans	9.74791	9.85854	9.87135	10.2008	10.1122	9.29152	9.25	8.75347	8.81678	907.613	1141.35	617.701	441.151	1.25754	0.680578	0.486056	0.00341159	3.51215e-05	1.91364e-08	0.00840668	0.00012385	1.35957e-07
An16g05160	An00g01610	hypothetical protein	3.50917	3.3335	3.36267	3.40781	3.50943	3.51464	3.52724	3.48317	3.50804	10.5691	10.9938	11.4791	11.2793	1.04018	1.0861	1.0672	0.585429	0.260957	0.372107	0.669243	0.333992	0.451701
An17g01400	An00g01611	hypothetical protein	3.63845	3.97259	3.7629	3.46674	3.47134	3.41248	3.45601	3.53026	3.39063	13.8452	11.0735	10.8096	11.0077	0.799811	0.780753	0.79506	0.00648839	0.00324237	0.00546721	0.0148943	0.00748828	0.0119932
An04g09950	An00g01612	hypothetical protein	3.05441	2.8951	2.89671	2.94733	2.80214	2.8236	2.839	2.79335	2.80407	7.72074	7.33468	7.11714	6.95818	0.949998	0.921822	0.901233	0.518644	0.310959	0.200462	0.610511	0.386976	0.268248
An18g02500	An00g01613	hypothetical protein	3.70139	3.90098	3.66767	3.52669	3.58131	3.57626	3.70663	3.52533	3.22718	13.5168	11.7452	12.4791	10.3837	0.868934	0.923232	0.768209	0.0815671	0.304755	0.00327106	0.133643	0.380372	0.00759232
An02g07680	An00g01614	hypothetical protein	3.39297	3.20004	3.38548	3.09236	3.2233	2.94519	3.10858	3.06805	2.93933	10.0294	8.92486	8.15048	8.02049	0.88987	0.812659	0.799698	0.0843732	0.00509583	0.00303915	0.13742	0.0111593	0.00711424
An07g02950	An00g01615	hypothetical protein	3.70645	3.60765	3.65898	4.0971	4.01892	3.88145	3.79106	3.78467	3.75462	12.6205	16.6565	14.2833	13.6388	1.31979	1.13176	1.08069	0.00015649	0.0401112	0.17873	0.000507332	0.0676613	0.243927
An09g05500	An00g01616	hypothetical protein	3.89222	3.91362	3.99342	3.83889	3.77761	4.23695	4.24231	4.62201	4.29614	15.2749	14.0087	18.891	21.9946	0.917109	1.23674	1.43992	0.246857	0.00992933	0.000147345	0.336184	0.0200261	0.00045113
An12g08710	An00g01617	hypothetical protein	3.3735	3.499	3.36919	3.12052	3.28889	3.1682	3.32291	3.20152	3.04938	10.6582	9.21961	9.48441	8.72678	0.865021	0.889866	0.818782	0.0353096	0.08217	0.00616391	0.065406	0.125461	0.0133623
An14g06770	An00g01618	hypothetical protein	3.67156	3.67726	3.89142	3.63662	3.70679	3.60942	3.73162	3.57686	3.5318	13.424	12.7436	12.7332	11.7479	0.949316	0.948539	0.875139	0.482522	0.475779	0.0850153	0.577307	0.551652	0.12971
An11g06010	An00g01619	hypothetical protein	3.10214	3.09251	2.99067	3.16375	2.99213	3.08474	2.93028	2.92842	2.83625	8.34998	8.4441	8.04177	7.37343	1.01127	0.963089	0.883048	0.865509	0.571824	0.0756335	0.900326	0.640043	0.117429
An08g02380	An00g01620	hypothetical protein	5.89608	5.74391	5.71695	5.95538	6.04096	5.6224	5.60719	6.12989	5.75179	55.1638	63.9187	49.003	61.4286	1.15871	0.888318	1.11357	0.14348	0.233461	0.277078	0.214783	0.304512	0.353042
An12g00440	An00g01621	weak similarity to hypothetical protein SPCC1494.09c - Schizosaccharomyces pombe	3.77051	3.78253	3.66638	4.10324	4.07435	4.16651	4.04602	4.1154	4.18455	13.3596	17.0157	17.223	17.7528	1.27367	1.28918	1.32884	0.00327493	0.0022953	0.000948875	0.00810563	0.00550377	0.002489
An12g08180	An00g01622	hypothetical protein	3.20364	3.42142	3.35371	3.1936	3.23482	3.21867	3.08755	3.14323	3.06109	10.0301	9.28054	8.8957	8.58705	0.925272	0.886903	0.856131	0.21717	0.0652923	0.0212887	0.303587	0.103078	0.0396712
An11g02260	An00g01623	hypothetical protein	3.01037	3.22214	3.01952	2.96224	2.92806	2.95221	2.79227	2.94456	2.97108	8.47969	7.70155	7.322	7.76948	0.908236	0.863475	0.916247	0.108401	0.020123	0.14156	0.169717	0.03707	0.200292
An15g07780	An00g01624	hypothetical protein	3.51596	3.54885	3.71613	3.50388	3.43262	3.28798	3.34476	3.48085	3.32216	12.0724	11.0674	9.96156	10.5671	0.916754	0.82515	0.875308	0.251824	0.0189572	0.0880251	0.341817	0.0351202	0.133701
An01g13990	An00g01625	hypothetical protein	3.25209	3.3681	3.25954	3.08721	3.17144	3.17231	3.22892	3.16053	3.04345	9.80315	8.75024	9.19351	8.58603	0.892595	0.937812	0.875843	0.131083	0.380673	0.082208	0.199144	0.458124	0.125865
An03g01060	An00g01626	hypothetical protein	2.8049	2.98096	2.74046	2.69483	2.55353	2.54582	2.59159	2.61384	2.63494	7.17067	6.16533	5.93275	6.16625	0.859799	0.827363	0.859926	0.0197934	0.00519997	0.0198939	0.0395331	0.0113521	0.0374557
An11g05590	An00g01627	hypothetical protein	3.7434	3.56171	3.63391	3.53903	3.53833	3.56109	3.39793	3.38115	3.40337	12.5215	11.6211	11.1541	10.4996	0.928092	0.890796	0.838522	0.248041	0.0824947	0.012702	0.337675	0.125861	0.0253586
An07g06850	An00g01628	hypothetical protein	3.12309	3.39281	3.35546	3.02449	3.01368	2.87231	2.98595	2.9563	3.01142	9.78417	8.10652	7.61651	7.91099	0.828534	0.778452	0.80855	0.00825581	0.00106977	0.00370187	0.0184049	0.00277643	0.00846029
An01g13300	An00g01629	hypothetical protein	3.11877	3.17598	2.99735	3.10982	3.01396	2.96616	2.99469	2.99425	3.00046	8.55855	8.35065	7.8922	7.98533	0.975708	0.922142	0.933024	0.700174	0.215605	0.286142	0.768335	0.285426	0.362807
An02g10950	An00g01630	hypothetical protein	2.97933	2.98302	2.8403	2.77676	2.7422	2.76411	2.63425	2.76283	2.71821	7.64342	6.7715	6.49431	6.6831	0.885926	0.849661	0.87436	0.0413607	0.00903926	0.0258948	0.075035	0.0184598	0.0469895
An01g05420	An00g01631	hypothetical protein	2.68855	2.50945	2.50372	2.55307	2.65958	2.42054	2.59121	2.57403	2.50392	5.92675	6.08952	5.67994	5.81176	1.02746	0.958356	0.980598	0.652573	0.481965	0.744344	0.728385	0.557437	0.793041
An16g07920	An00g01632	strong similarity to hypothetical protein EAA64623.1 - Aspergillus nidulans	6.0238	5.82919	5.65277	10.3462	10.2478	10.5025	10.441	10.5094	9.97726	57.0935	1258.06	1420.03	1212.12	22.0351	24.8721	21.2305	1.90321e-14	1.09642e-14	2.26405e-14	1.29619e-12	9.58611e-13	1.53747e-12
An18g03370	An00g01633	hypothetical protein	3.81754	3.67588	3.81376	4.48176	4.21396	3.74902	3.68548	3.94098	3.92465	13.6332	20.3628	13.1523	15.2719	1.49361	0.964726	1.1202	1.36909e-05	0.575446	0.0908397	5.4549e-05	0.643735	0.137543
An18g04700	An00g01634	hypothetical protein	3.68154	3.44036	3.62594	3.42653	3.38162	3.42017	3.61241	3.37174	3.44702	11.9805	10.5859	11.4422	10.6249	0.883596	0.955069	0.886854	0.0955481	0.518261	0.10488	0.152635	0.591061	0.155141
An02g10130	An00g01635	hypothetical protein	3.40761	3.17915	3.35941	3.25701	3.16242	3.15345	3.26529	3.2158	3.17833	9.95479	9.25168	9.24949	9.17091	0.92937	0.92915	0.921256	0.264585	0.26311	0.214057	0.355823	0.336285	0.283914
An02g05120	An00g01636	hypothetical protein	4.1655	3.8425	3.87327	8.18004	8.22252	7.94874	7.85594	7.61383	7.36963	15.567	294.328	239.244	179.985	18.9071	15.3686	11.5619	4.74266e-15	1.35622e-14	6.56292e-14	4.36481e-13	1.16393e-12	3.55848e-12
An18g06790	An00g01637	hypothetical protein	2.95074	2.93124	2.90363	2.87053	2.76758	2.78085	2.8815	2.89172	2.96158	7.61337	7.05699	7.11653	7.60343	0.926921	0.934741	0.998695	0.225263	0.278312	0.982907	0.312195	0.352527	0.986503
An01g04390	An00g01638	hypothetical protein	5.00884	4.78221	4.89744	4.58069	5.07619	4.67156	4.72214	4.78134	4.73579	29.7777	28.4122	25.9354	27.0689	0.954143	0.870965	0.909032	0.571508	0.109662	0.258388	0.657836	0.161039	0.332744
An07g05260	An00g01639	hypothetical protein	8.34343	8.14709	8.29232	8.86525	8.82754	8.64581	8.77057	8.06199	8.34178	306.755	460.288	418.241	294.452	1.5005	1.36343	0.95989	1.18463e-05	0.000188386	0.523175	4.78263e-05	0.000572526	0.596945
An18g02930	An00g01640	hypothetical protein	2.9241	2.8147	2.75043	2.70017	2.81599	2.68249	2.74346	2.72149	2.65151	7.10949	6.76495	6.55672	6.43751	0.951538	0.922249	0.905482	0.50497	0.283404	0.192567	0.597887	0.357842	0.259646
An08g08650	An00g01641	hypothetical protein	4.11597	3.86062	3.86641	3.72585	3.72735	3.98709	4.07193	4.48998	4.54776	15.43	13.2379	16.3306	22.9254	0.857929	1.05837	1.48576	0.0204542	0.351471	7.99371e-06	0.0406613	0.429483	3.12296e-05
An07g05250	An00g01642	hypothetical protein	2.75762	2.86425	2.83616	2.90794	2.87427	2.73871	2.74407	2.8016	2.8483	7.0584	7.41838	6.68714	7.08589	1.051	0.947401	1.00389	0.400294	0.361951	0.946938	0.497002	0.439602	0.958171
An10g00220	An00g01643	similarity to hypothetical protein CAE07943.1 - Synechococcus sp.	2.87491	2.71659	2.83204	2.96046	2.81075	2.94474	2.79609	2.85428	2.99387	7.0024	7.39017	7.31276	7.58987	1.05538	1.04432	1.0839	0.416051	0.511128	0.230562	0.512623	0.584547	0.302082
An18g06780	An00g01644	similarity to hypothetical protein B1O14.080 - Neurospora crassa	5.37212	5.43728	5.43943	6.39593	6.31236	7.29936	7.22309	7.80643	7.60462	42.7034	81.8063	153.407	208.734	1.91569	3.59239	4.888	2.88923e-08	2.76397e-12	1.28757e-13	1.94502e-07	7.42134e-11	6.06457e-12
An04g09930	An00g01645	hypothetical protein	3.08103	3.02	3.00984	2.77674	2.86048	2.99583	2.83149	2.77031	2.82761	8.20759	7.05482	7.53526	6.95938	0.859549	0.918085	0.84792	0.017662	0.152373	0.0109249	0.0358337	0.212326	0.0222393
An15g06630	An00g01646	hypothetical protein	4.5381	4.41197	4.50048	4.46654	4.52138	4.43126	4.45473	4.49062	4.38044	22.3704	22.5329	21.7508	21.6385	1.00727	0.972302	0.967285	0.921073	0.701345	0.650063	0.940915	0.759081	0.71117
An07g10150	An00g01647	hypothetical protein	4.17134	4.12177	3.92585	3.90008	3.92613	3.93185	3.86661	3.90725	3.95034	16.8302	15.0648	14.9206	15.2295	0.8951	0.886533	0.904886	0.223606	0.187963	0.270111	0.310442	0.253604	0.345233
An11g07770	An00g01648	hypothetical protein	3.27332	3.30722	3.05769	2.93648	2.92467	3.11697	2.99613	2.98087	2.98546	9.27111	7.62415	8.3198	7.9072	0.822355	0.897389	0.852886	0.00526168	0.0903127	0.0179463	0.0123603	0.136273	0.0341938
An08g07160	An00g01649	hypothetical protein	3.22723	3.31968	3.16594	3.13226	3.20095	3.01372	3.1503	3.1163	3.07525	9.43235	8.97931	8.46796	8.54912	0.951969	0.897756	0.906362	0.470787	0.12613	0.160436	0.565939	0.181278	0.222808
An06g00220	An00g01650	hypothetical protein	3.47521	3.53273	3.29481	3.25735	3.21369	3.23717	3.15724	3.34893	3.26496	10.8097	9.41864	9.1718	9.89666	0.871316	0.848481	0.915538	0.0478154	0.0213985	0.187154	0.0851112	0.0390736	0.253593
An03g04640	An00g01651	hypothetical protein	2.96191	2.98023	2.98123	2.84323	2.96056	2.99916	2.81442	2.69205	2.99154	7.8596	7.47407	7.49947	7.16912	0.950948	0.95418	0.912148	0.575901	0.601652	0.312536	0.661327	0.668031	0.391271
An09g02680	An00g01652	hypothetical protein	3.11836	3.11115	3.15687	3.06687	2.95497	3.39393	3.28779	3.49962	3.44318	8.74704	8.0608	10.1321	11.0916	0.921546	1.15835	1.26804	0.15615	0.0171082	0.000613434	0.23059	0.0322108	0.00166835
[truncated: 12,340 more rows]
