# Supplementary material for: The carbon starvation response of Aspergillus niger during submerged cultivation: Insights from the transcriptome and secretome
Source: BMC Genomics. 2012 Aug 8;13:380. doi: 10.1186/1471-2164-13-380 (PMC3527191; doi:10.1186/1471-2164-13-380)
Supplement: Additional file 2 — GO enrichment. GO enrichment analysis of genes up-/downregulated at day 1, 3 and 6. [file 1471-2164-13-380-S2.xls]

## Sheet: remarks
sP	number of genes in the gene set of interest that is annotated with the corresponding GO term
rP	number of genes outside the gene set of interest that is annotated with the corresponding GO term
sN	number of remaining GO annotated genes in the gene set of interest that is not annotated with the corresponding GO term
rN	number of remaining GO annotated genes outside the gene set of interest that is not annotated with the corresponding GO term

## Sheet: Day1 vs. Exp UP
GO term	description	p-value	FDR	node type	sP	rP	sN	rN	genes enriched
GO:0032258	CVT pathway	2.30427e-06	0.000136092	terminalNode	11	3	663	2863	An01g08520,An11g11320,An02g14900,An02g14910,An07g10020,An03g04380,An04g03950,An02g01390,An08g10270,An14g05020,An02g07380,
GO:0000422	mitochondrion degradation	2.68993e-06	0.000154196	terminalNode	10	2	664	2864	An01g08520,An11g11320,An02g14900,An02g14910,An07g10020,An03g04380,An04g03950,An02g01390,An08g10270,An02g07380,
GO:0009063	cellular amino acid catabolic process	8.82695e-06	0.000409613	terminalNode	20	20	654	2846	An14g04720,An08g08840,An02g02820,An11g02180,An11g02170,An08g07290,An17g00910,An07g04300,An07g04270,An10g00510,An17g01530,An13g03150,An01g01720,An09g02700,An11g02160,An13g01930,An18g02330,An15g03260,An11g06140,An09g02710,
GO:0015718	monocarboxylic acid transport	9.50455e-05	0.00319386	terminalNode	11	7	663	2859	An07g09190,An07g02540,An08g04990,An04g01190,An03g04060,An12g03550,An01g03680,An16g05150,An07g08810,An13g03680,An18g01590,
GO:0019400	alditol metabolic process	0.000193169	0.00588259	terminalNode	15	16	659	2850	An13g00950,An12g00030,An11g05600,An16g01710,An10g00510,An18g05480,An17g01530,An15g07390,An11g03110,An15g05450,An02g05830,An14g06500,An14g03510,An04g02670,An01g10920,
GO:0034727	piecemeal microautophagy of nucleus	0.000204301	0.00603308	terminalNode	12	10	662	2856	An01g08520,An07g10020,An02g14910,An02g14900,An11g11320,An03g04380,An04g03950,An08g10270,An03g02820,An14g05020,An02g07380,An02g05380,
GO:0007039	vacuolar protein catabolic process	0.000247202	0.00669163	terminalNode	5	0	669	2866	An08g03250,An02g07210,An04g04950,An07g03880,An03g01660,
GO:0070887	cellular response to chemical stimulus	0.000485829	0.011836	terminalNode	28	52	646	2814	An12g00600,An17g01855,An08g10510,An16g01030,An09g04470,An01g06550,An04g05060,An16g06100,An08g10670,An02g06560,An11g02750,An11g09590,An15g00390,An14g00710,An08g05820,An02g14200,An08g06130,An07g07110,An18g05760,An08g07290,An11g04320,An01g08470,An11g07980,An03g04230,An18g05380,An07g07560,An01g01830,An17g01770,
GO:0006468	protein amino acid phosphorylation	0.000554029	0.0127579	terminalNode	22	36	652	2830	An02g05860,An03g04720,An08g03360,An07g07970,An07g06080,An01g10170,An01g06550,An08g10670,An11g04320,An07g07210,An02g04510,An03g04860,An18g03250,An15g03140,An14g01050,An14g00040,An01g11080,An02g04270,An18g05380,An04g03950,An14g02230,An08g03240,
GO:0043603	cellular amide metabolic process	0.000674644	0.0149418	terminalNode	15	19	659	2847	An14g03370,An04g06020,An02g08570,An17g01300,An11g02980,An12g08960,An08g07290,An07g10290,An08g10670,An01g02630,An17g00910,An08g10820,An02g08520,An04g03400,An08g05100,
GO:0034198	cellular response to amino acid starvation	0.000920523	0.0190862	terminalNode	6	2	668	2864	An04g04510,An11g06150,An01g03520,An11g06160,An11g06140,An08g01560,
GO:0006145	purine base catabolic process	0.000920523	0.0190862	terminalNode	6	2	668	2864	An04g05440,An04g03890,An12g04800,An14g03370,An01g13890,An02g06030,
GO:0006635	fatty acid beta-oxidation	0.000920523	0.0190862	terminalNode	6	2	668	2864	An15g01280,An13g01920,An14g00990,An01g12960,An14g00430,An02g02820,
GO:0006081	cellular aldehyde metabolic process	0.000998827	0.0192744	terminalNode	11	11	663	2855	An11g02860,An08g10820,An12g07630,An10g00510,An17g01530,An04g03400,An11g02870,An15g01860,An08g07290,An14g06340,An04g02670,
GO:0005993	trehalose catabolic process	0.0012493	0.0221353	terminalNode	5	1	669	2865	An02g04270,An18g05380,An08g05820,An01g01540,An11g01520,
GO:0000045	autophagic vacuole assembly	0.0012493	0.0221353	terminalNode	5	1	669	2865	An11g11320,An08g10270,An07g10020,An03g04380,An04g03950,
GO:0034498	early endosome to Golgi transport	0.00130464	0.0229076	terminalNode	4	0	670	2866	An01g08520,An09g06790,An14g02260,An02g01390,
GO:0012501	programmed cell death	0.00198464	0.0325047	terminalNode	22	41	652	2825	An11g08920,An18g01170,An01g08000,An12g05650,An01g01380,An08g09430,An02g10560,An07g01850,An09g00640,An09g04470,An18g05760,An11g04320,An04g04320,An07g01930,An14g03090,An02g07340,An02g06980,An12g02770,An13g03890,An07g05970,An10g00600,An07g03260,
GO:0015850	organic alcohol transport	0.0023176	0.0350155	terminalNode	6	3	668	2863	An15g01900,An06g00260,An04g00340,An16g07900,An02g13600,An12g09370,
GO:0000080	G1 phase of mitotic cell cycle	0.0023176	0.0350155	terminalNode	6	3	668	2863	An16g03650,An09g05290,An02g04800,An15g06650,An07g10420,An16g04720,
GO:0009268	response to pH	0.00285652	0.0418266	terminalNode	7	5	667	2861	An01g04680,An02g07890,An16g02000,An02g13150,An07g03860,An14g04650,An04g07460,
GO:0043939	negative regulation of sporulation	0.00300495	0.0424394	terminalNode	8	7	666	2859	An11g10820,An12g00710,An13g00370,An08g05820,An11g01520,An04g05880,An02g07930,An08g05100,
GO:0042325	regulation of phosphorylation	0.00300495	0.0424394	terminalNode	8	7	666	2859	An01g11080,An14g04770,An11g04320,An11g01890,An03g04860,An07g07110,An08g03240,An01g06550,
GO:0043156	chromatin remodeling in response to cation stress	0.00355019	0.0470703	terminalNode	15	24	659	2842	An11g08920,An01g08000,An12g05650,An01g01380,An08g09430,An02g10560,An07g01850,An09g00640,An07g01930,An14g03090,An13g03890,An07g05970,An12g02770,An07g03260,An10g00600,
GO:0019662	non-glycolytic fermentation	0.00355019	0.0470703	terminalNode	15	24	659	2842	An11g08920,An01g08000,An12g05650,An01g01380,An08g09430,An02g10560,An07g01850,An09g00640,An07g01930,An14g03090,An13g03890,An07g05970,An12g02770,An07g03260,An10g00600,
GO:0033609	oxalate metabolic process	0.00368648	0.0482212	terminalNode	5	2	669	2864	An13g00950,An15g00410,An10g00510,An03g01140,An17g01530,
GO:0007234	osmosensory signaling pathway via two-component system	0.00368648	0.0482212	terminalNode	5	2	669	2864	An07g08100,An15g02120,An06g01690,An04g06570,An11g01000,
GO:0075306	regulation of conidium formation	0.00374357	0.0485738	terminalNode	13	19	661	2847	An11g10820,An08g05820,An02g02150,An01g04830,An08g06130,An11g01000,An05g00480,An12g00710,An13g00370,An11g01520,An08g05100,An15g02120,An06g01690,
GO:0016054	organic acid catabolic process	3.5546e-09	6.29811e-07	nonTerminalNode	35	35	639	2831	An13g01920,An04g05620,An08g08840,An08g04990,An14g00990,An12g07630,An07g02180,An11g02180,An16g08980,An04g05720,An07g04270,An13g03150,An01g01720,An09g02700,An13g01930,An18g02330,An14g00430,An09g02710,An14g04720,An02g02820,An11g02170,An15g01280,An01g12960,An08g07290,An18g01590,An17g00910,An07g04300,An10g00510,An08g06580,An17g01530,An11g02160,An15g01860,An15g03260,An14g00920,An11g06140,
GO:0046395	carboxylic acid catabolic process	3.5546e-09	6.29811e-07	nonTerminalNode	35	35	639	2831	An13g01920,An04g05620,An08g08840,An08g04990,An14g00990,An12g07630,An07g02180,An11g02180,An16g08980,An04g05720,An07g04270,An13g03150,An01g01720,An09g02700,An13g01930,An18g02330,An14g00430,An09g02710,An14g04720,An02g02820,An11g02170,An15g01280,An01g12960,An08g07290,An18g01590,An17g00910,An07g04300,An10g00510,An08g06580,An17g01530,An11g02160,An15g01860,An15g03260,An14g00920,An11g06140,
GO:0009605	response to external stimulus	7.22464e-08	9.38721e-06	nonTerminalNode	39	51	635	2815	An02g07210,An07g10020,An01g03520,An02g14910,An04g06620,An04g06200,An13g00510,An16g08910,An08g01560,An04g05060,An02g06080,An11g02750,An01g07900,An11g09590,An07g03880,An07g06130,An02g14900,An11g06150,An12g01460,An14g05020,An03g04720,An02g01390,An11g06160,An07g03770,An04g04510,An11g11320,An14g02500,An15g05940,An08g07290,An16g09130,An13g01300,An01g08470,An02g07770,An03g04380,An04g03950,An08g10270,An0…
GO:0009056	catabolic process	1.2444e-07	1.3474e-05	nonTerminalNode	131	332	543	2534	An13g01920,An02g11920,An02g14910,An01g05360,An09g05290,An02g04800,An07g04650,An02g00850,An02g14990,An03g02660,An02g13240,An07g04270,An18g01740,An01g01720,An02g04270,An09g02700,An18g02330,An11g02860,An04g05440,An14g04720,An02g01390,An08g03250,An02g10400,An08g01060,An01g12550,An18g05940,An17g00910,An11g11180,An12g01850,An08g06580,An02g06980,An03g04380,An11g06140,An07g10020,An14g00990,An05g00070,An1…
GO:0007154	cell communication	1.80228e-07	1.67269e-05	nonTerminalNode	40	56	634	2810	An02g07210,An07g10020,An01g03520,An02g14910,An04g06620,An04g06200,An13g00510,An16g08910,An16g03740,An08g01560,An04g05060,An02g06080,An08g10670,An11g02750,An01g07900,An11g09590,An07g03880,An01g11080,An07g06130,An02g14900,An11g06150,An14g05020,An03g04720,An02g01390,An11g06160,An07g03770,An14g04770,An04g04510,An11g11320,An07g07110,An14g02500,An15g05940,An08g07290,An13g01300,An01g08470,An03g04380,An0…
GO:0009991	response to extracellular stimulus	1.71658e-07	1.67269e-05	nonTerminalNode	38	51	636	2815	An02g07210,An07g10020,An01g03520,An02g14910,An04g06620,An04g06200,An13g00510,An16g08910,An08g01560,An04g05060,An02g06080,An11g02750,An01g07900,An11g09590,An07g03880,An07g06130,An02g14900,An11g06150,An14g05020,An03g04720,An02g01390,An11g06160,An07g03770,An04g04510,An11g11320,An14g02500,An15g05940,An08g07290,An16g09130,An13g01300,An01g08470,An02g07770,An03g04380,An04g03950,An08g10270,An01g01830,An1…
GO:0031667	response to nutrient levels	1.71658e-07	1.67269e-05	nonTerminalNode	38	51	636	2815	An02g07210,An07g10020,An01g03520,An02g14910,An04g06620,An04g06200,An13g00510,An16g08910,An08g01560,An04g05060,An02g06080,An11g02750,An01g07900,An11g09590,An07g03880,An07g06130,An02g14900,An11g06150,An14g05020,An03g04720,An02g01390,An11g06160,An07g03770,An04g04510,An11g11320,An14g02500,An15g05940,An08g07290,An16g09130,An13g01300,An01g08470,An02g07770,An03g04380,An04g03950,An08g10270,An01g01830,An1…
GO:0031668	cellular response to extracellular stimulus	2.59408e-07	2.02234e-05	nonTerminalNode	35	45	639	2821	An02g07210,An07g10020,An01g03520,An02g14910,An04g06620,An04g06200,An13g00510,An16g08910,An08g01560,An04g05060,An02g06080,An11g02750,An01g07900,An11g09590,An07g03880,An07g06130,An02g14900,An11g06150,An14g05020,An03g04720,An02g01390,An11g06160,An07g03770,An04g04510,An11g11320,An14g02500,An15g05940,An08g07290,An13g01300,An01g08470,An03g04380,An04g03950,An08g10270,An16g00810,An11g06140,
GO:0031669	cellular response to nutrient levels	2.59408e-07	2.02234e-05	nonTerminalNode	35	45	639	2821	An02g07210,An07g10020,An01g03520,An02g14910,An04g06620,An04g06200,An13g00510,An16g08910,An08g01560,An04g05060,An02g06080,An11g02750,An01g07900,An11g09590,An07g03880,An07g06130,An02g14900,An11g06150,An14g05020,An03g04720,An02g01390,An11g06160,An07g03770,An04g04510,An11g11320,An14g02500,An15g05940,An08g07290,An13g01300,An01g08470,An03g04380,An04g03950,An08g10270,An16g00810,An11g06140,
GO:0071496	cellular response to external stimulus	2.59408e-07	2.02234e-05	nonTerminalNode	35	45	639	2821	An02g07210,An07g10020,An01g03520,An02g14910,An04g06620,An04g06200,An13g00510,An16g08910,An08g01560,An04g05060,An02g06080,An11g02750,An01g07900,An11g09590,An07g03880,An07g06130,An02g14900,An11g06150,An14g05020,An03g04720,An02g01390,An11g06160,An07g03770,An04g04510,An11g11320,An14g02500,An15g05940,An08g07290,An13g01300,An01g08470,An03g04380,An04g03950,An08g10270,An16g00810,An11g06140,
GO:0044248	cellular catabolic process	3.59543e-07	2.69519e-05	nonTerminalNode	102	242	572	2624	An13g01920,An02g11920,An02g14910,An09g05290,An02g04800,An02g14990,An03g02660,An07g04270,An18g01740,An01g01720,An09g02700,An18g02330,An11g02860,An04g05440,An14g04720,An02g01390,An08g03250,An02g10400,An08g01060,An17g00910,An11g11180,An12g01850,An08g06580,An02g06980,An03g04380,An11g06140,An07g10020,An14g00990,An07g02180,An01g13890,An17g01300,An04g03890,An07g03880,An03g01660,An04g04950,An09g02710,An0…
GO:0042594	response to starvation	1.02434e-06	6.65483e-05	nonTerminalNode	33	44	641	2822	An02g07210,An07g10020,An01g03520,An02g14910,An04g06620,An04g06200,An13g00510,An16g08910,An08g01560,An02g06080,An01g07900,An07g03880,An07g06130,An02g14900,An11g06150,An14g05020,An03g04720,An02g01390,An11g06160,An07g03770,An11g11320,An04g04510,An14g02500,An15g05940,An16g09130,An13g01300,An02g07770,An03g04380,An04g03950,An08g10270,An01g01830,An16g00810,An11g06140,
GO:0071214	cellular response to abiotic stimulus	1.5301e-06	9.6199e-05	nonTerminalNode	30	38	644	2828	An07g07970,An07g01850,An15g02120,An04g06570,An02g07890,An07g01930,An07g08100,An14g03090,An14g04650,An14g00040,An01g11080,An13g03890,An12g02770,An08g03240,An11g08920,An12g05650,An01g08000,An01g01380,An08g09430,An02g10560,An14g04770,An09g00640,An08g01060,An11g04320,An03g04690,An11g01000,An07g05970,An06g01690,An10g00600,An07g03260,
GO:0009267	cellular response to starvation	2.22688e-06	0.000135631	nonTerminalNode	30	39	644	2827	An02g07210,An07g10020,An01g03520,An02g14910,An04g06620,An04g06200,An13g00510,An16g08910,An08g01560,An02g06080,An01g07900,An07g03880,An07g06130,An02g14900,An11g06150,An14g05020,An03g04720,An02g01390,An11g06160,An07g03770,An11g11320,An04g04510,An14g02500,An15g05940,An13g01300,An03g04380,An04g03950,An08g10270,An16g00810,An11g06140,
GO:0044282	small molecule catabolic process	3.13821e-06	0.000167534	nonTerminalNode	49	90	625	2776	An13g01920,An14g03370,An08g08840,An08g04990,An11g02180,An04g05300,An02g06030,An07g04270,An01g01720,An09g02700,An13g01930,An03g06870,An18g02330,An04g05440,An14g04720,An09g02240,An17g00910,An07g04300,An11g11180,An08g06580,An15g03260,An11g06140,An14g00920,An04g05620,An14g00990,An12g07630,An11g02550,An07g02180,An01g13890,An16g08980,An04g03890,An04g05720,An13g03150,An14g00430,An09g02710,An02g02820,An0…
GO:0009628	response to abiotic stimulus	3.32327e-06	0.000170449	nonTerminalNode	71	156	603	2710	An02g14170,An02g14630,An04g07460,An15g07390,An07g01850,An15g02120,An16g02000,An02g13150,An07g03860,An02g02360,An07g01930,An14g03090,An02g05830,An08g06500,An08g05100,An13g03890,An11g10820,An01g05470,An11g02860,An01g08000,An01g01380,An14g04770,An07g08600,An08g01060,An18g02980,An11g07980,An11g01000,An02g07770,An18g05380,An03g05940,An06g01690,An06g01180,An08g10510,An07g07970,An14g06500,An16g03740,An0…
GO:0050896	response to stimulus	7.15147e-06	0.00035739	nonTerminalNode	180	543	494	2323	An03g03730,An05g01700,An02g14910,An11g10160,An07g05980,An02g06560,An02g14990,An01g07900,An01g01720,An09g01840,An11g06150,An02g05830,An08g05100,An11g10820,An01g01380,An16g00920,An01g03510,An03g03590,An08g01060,An15g03140,An07g04130,An06g01690,An11g06140,An11g07780,An01g03520,An17g01855,An07g07970,An04g06200,An16g06100,An11g02750,An02g07890,An14g04650,An06g01270,An01g11080,An12g02770,An14g00710,An1…
GO:0009310	amine catabolic process	8.82695e-06	0.000409613	nonTerminalNode	20	20	654	2846	An14g04720,An08g08840,An02g02820,An11g02180,An11g02170,An08g07290,An17g00910,An07g04300,An07g04270,An10g00510,An17g01530,An13g03150,An01g01720,An09g02700,An11g02160,An13g01930,An18g02330,An15g03260,An11g06140,An09g02710,
GO:0032787	monocarboxylic acid metabolic process	1.83993e-05	0.000750896	nonTerminalNode	56	119	618	2747	An13g01920,An02g07930,An08g04990,An18g03800,An04g05300,An02g14990,An14g01550,An07g03100,An16g05150,An16g07480,An11g02590,An11g02860,An08g03870,An08g03250,An09g01030,An15g00410,An02g10400,An08g01060,An01g05160,An07g04300,An08g06580,An14g00920,An04g05620,An14g00990,An12g07630,An04g06020,An11g02550,An07g02180,An16g04520,An09g06740,An16g08980,An04g05720,An14g00430,An15g00670,An08g06100,An08g05400,An0…
GO:0005975	carbohydrate metabolic process	2.05673e-05	0.000785992	nonTerminalNode	91	233	583	2633	An01g00630,An09g04010,An12g00480,An15g07390,An11g03110,An01g05360,An07g04650,An02g00850,An02g14990,An02g13240,An18g05480,An02g04270,An02g05830,An01g10920,An08g03250,An02g10400,An09g06270,An01g12550,An18g05940,An01g05160,An12g01850,An11g02550,An08g01710,An14g06500,An01g06620,An14g00160,An01g11010,An01g12150,An02g02340,An09g01190,An13g00950,An02g11720,An07g06780,An01g09960,An11g06900,An15g05810,An1…
GO:0071470	cellular response to osmotic stress	4.54899e-05	0.001705	nonTerminalNode	26	38	648	2828	An07g07970,An07g01850,An15g02120,An04g06570,An07g01930,An07g08100,An14g03090,An01g11080,An13g03890,An12g02770,An08g03240,An11g08920,An12g05650,An01g08000,An01g01380,An08g09430,An02g10560,An14g04770,An09g00640,An11g04320,An03g04690,An11g01000,An07g05970,An06g01690,An10g00600,An07g03260,
GO:0000160	two-component signal transduction system (phosphorelay)	5.20769e-05	0.00191506	nonTerminalNode	8	2	666	2864	An04g06570,An02g08490,An15g02120,An07g08100,An02g08510,An06g01690,An14g02970,An11g01000,
GO:0030436	asexual sporulation	7.37925e-05	0.00261494	nonTerminalNode	25	37	649	2829	An11g10820,An18g01170,An09g02290,An08g05820,An02g07930,An02g02150,An08g06130,An09g04010,An15g02120,An04g05790,An02g02360,An02g04510,An11g10920,An01g04830,An11g01000,An05g00480,An12g00710,An13g00370,An02g04270,An02g02340,An11g01520,An04g05880,An08g05100,An06g01690,An01g03330,
GO:0051716	cellular response to stimulus	8.20118e-05	0.0028543	nonTerminalNode	109	307	565	2559	An03g02640,An02g14910,An16g08910,An07g05980,An02g06560,An01g07900,An11g06150,An13g03890,An09g02820,An01g05470,An01g01380,An02g01390,An14g05810,An14g04770,An03g03590,An08g01060,An07g04130,An03g04230,An03g04380,An06g01690,An11g06140,An07g10020,An01g03520,An17g01855,An07g07970,An04g06200,An08g01560,An16g06100,An08g10670,An11g02750,An02g07890,An07g08100,An14g04650,An07g03880,An06g01270,An01g11080,An1…
GO:0016236	macroautophagy	0.000107322	0.00354525	nonTerminalNode	9	4	665	2862	An11g11320,An02g14900,An02g14910,An07g10020,An03g04380,An04g03950,An02g01390,An08g10270,An14g05020,
GO:0044262	cellular carbohydrate metabolic process	0.000134582	0.00423066	nonTerminalNode	75	193	599	2673	An01g00630,An12g00480,An15g07390,An11g03110,An02g14990,An02g13240,An18g05480,An02g04270,An02g05830,An01g10920,An08g03250,An02g10400,An09g06270,An01g12550,An18g05940,An01g05160,An12g01850,An11g02550,An08g01710,An14g06500,An01g06620,An14g00160,An01g12150,An09g01190,An13g00950,An02g11720,An01g09960,An11g06900,An12g05030,An09g02160,An10g00510,An17g01530,An14g04190,An11g01520,An14g02370,An14g06340,An0…
GO:0006914	autophagy	0.000193169	0.00588259	nonTerminalNode	15	16	659	2850	An01g08520,An02g07210,An07g10020,An02g01390,An02g14910,An02g14900,An11g11320,An03g04380,An04g03950,An08g01060,An08g10270,An03g02820,An14g05020,An02g07380,An02g05380,
GO:0043934	sporulation	0.000201982	0.00603308	nonTerminalNode	39	80	635	2786	An18g01170,An02g07210,An02g07930,An02g02150,An04g01810,An09g04010,An18g03790,An15g02120,An02g13150,An08g10670,An02g02360,An04g05790,An02g04510,An07g06610,An07g03880,An02g04270,An02g02340,An04g04950,An08g05100,An18g02060,An11g10820,An09g02290,An08g05820,An04g07400,An08g06130,An09g02740,An11g10920,An01g04830,An01g10030,An11g01000,An05g00480,An14g01820,An13g00370,An12g00710,An11g01520,An04g05880,An1…
GO:0034440	lipid oxidation	0.000221985	0.00627027	nonTerminalNode	7	2	667	2864	An15g01280,An13g01920,An11g02590,An14g00990,An01g12960,An14g00430,An02g02820,
GO:0019395	fatty acid oxidation	0.000221985	0.00627027	nonTerminalNode	7	2	667	2864	An15g01280,An13g01920,An11g02590,An14g00990,An01g12960,An14g00430,An02g02820,
GO:0042221	response to chemical stimulus	0.000230247	0.00641074	nonTerminalNode	77	204	597	2662	An03g03730,An05g01700,An11g10160,An02g04800,An02g06560,An02g14990,An01g01720,An09g01840,An02g05830,An16g00920,An01g03510,An15g02930,An08g01060,An15g03140,An03g04060,An02g07770,An03g04230,An06g01690,An11g07780,An02g12930,An01g03520,An17g01855,An07g07970,An16g06100,An08g10670,An11g02750,An15g00390,An14g00710,An09g06710,An09g03060,An07g03770,An08g07290,An13g01300,An01g08470,An11g01520,An07g07560,An1…
GO:0019751	polyol metabolic process	0.000242314	0.00665169	nonTerminalNode	17	21	657	2845	An13g00950,An12g00030,An11g05600,An14g04590,An15g07390,An11g03110,An15g05450,An14g06500,An01g06550,An16g01710,An10g00510,An18g05480,An17g01530,An02g05830,An14g03510,An01g10920,An04g02670,
GO:0009313	oligosaccharide catabolic process	0.000274424	0.00732674	nonTerminalNode	6	1	668	2865	An02g04270,An02g11720,An18g05380,An08g05820,An01g01540,An11g01520,
GO:0016237	microautophagy	0.000345778	0.0089856	nonTerminalNode	13	13	661	2853	An01g08520,An02g07210,An07g10020,An11g11320,An02g14910,An02g14900,An03g04380,An04g03950,An08g10270,An14g05020,An03g02820,An02g07380,An02g05380,
GO:0048315	conidium formation	0.000438651	0.0109606	nonTerminalNode	20	30	654	2836	An11g10820,An09g02290,An08g05820,An02g02150,An09g04010,An08g06130,An15g02120,An02g02360,An04g05790,An02g04510,An11g10920,An01g04830,An05g00480,An11g01000,An13g00370,An12g00710,An02g02340,An11g01520,An08g05100,An06g01690,
GO:0006623	protein targeting to vacuole	0.000438254	0.0109606	nonTerminalNode	18	25	656	2841	An06g01360,An07g10020,An02g01390,An01g13030,An08g03250,An11g11320,An02g14910,An10g00680,An01g08520,An18g03980,An04g09250,An02g14900,An03g04380,An04g03950,An08g10270,An14g05020,An02g07380,An02g05380,
GO:0006970	response to osmotic stress	0.000509822	0.0122672	nonTerminalNode	47	110	627	2756	An02g14170,An02g14630,An15g07390,An07g01850,An15g02120,An02g02360,An07g01930,An14g03090,An08g06500,An13g03890,An11g02860,An01g08000,An01g01380,An14g04770,An07g08600,An11g01000,An18g05380,An03g05940,An06g01690,An06g01180,An07g07970,An14g06500,An04g05060,An04g06570,An07g08100,An01g11080,An15g00390,An12g02770,An08g03240,An04g02670,An11g08920,An12g05650,An08g09430,An02g10560,An04g00410,An09g00640,An0…
GO:0043648	dicarboxylic acid metabolic process	0.000519202	0.0123405	nonTerminalNode	19	28	655	2838	An13g00950,An08g08840,An14g06760,An12g00160,An04g07210,An11g02180,An11g02170,An15g00410,An11g02980,An07g05830,An03g01140,An17g00910,An10g00510,An17g01530,An11g02160,An04g03400,An13g01930,An11g02200,An04g07200,
GO:0007231	osmosensory signaling pathway	0.000601564	0.0136331	nonTerminalNode	11	10	663	2856	An11g04320,An04g06570,An07g08100,An03g04690,An11g01000,An01g11080,An14g04770,An07g07970,An15g02120,An06g01690,An08g03240,
GO:0046113	nucleobase catabolic process	0.000920523	0.0190862	nonTerminalNode	6	2	668	2864	An04g05440,An04g03890,An12g04800,An14g03370,An01g13890,An02g06030,
GO:0048646	anatomical structure formation involved in morphogenesis	0.000936408	0.0192112	nonTerminalNode	36	79	638	2787	An02g07210,An02g07930,An02g02150,An04g01810,An09g04010,An18g03790,An15g02120,An02g13150,An02g02360,An04g05790,An02g04510,An07g06610,An07g03880,An02g04270,An02g02340,An04g04950,An08g05100,An18g02060,An11g10820,An09g02290,An04g07400,An08g05820,An08g06130,An09g02740,An11g10920,An01g04830,An01g10030,An11g01000,An05g00480,An14g01820,An13g00370,An12g00710,An11g01520,An15g03190,An04g05880,An06g01690,
GO:0050793	regulation of developmental process	0.000956683	0.0192744	nonTerminalNode	19	30	655	2836	An11g10820,An08g05820,An02g07930,An02g02150,An02g14200,An18g04780,An08g10000,An08g06130,An15g02120,An01g04830,An11g01000,An05g00480,An15g00390,An12g00710,An13g00370,An11g01520,An04g05880,An08g05100,An06g01690,
GO:0009062	fatty acid catabolic process	0.000998827	0.0192744	nonTerminalNode	11	11	663	2855	An13g01920,An16g08980,An04g05720,An14g00990,An02g02820,An15g01280,An15g01860,An01g12960,An14g00920,An14g00430,An18g01590,
GO:0034305	regulation of asexual sporulation	0.000976757	0.0192744	nonTerminalNode	15	20	659	2846	An11g10820,An08g05820,An02g07930,An02g02150,An08g06130,An15g02120,An01g04830,An05g00480,An11g01000,An12g00710,An13g00370,An11g01520,An04g05880,An08g05100,An06g01690,
GO:0044242	cellular lipid catabolic process	0.00112533	0.0212939	nonTerminalNode	14	18	660	2848	An13g01920,An16g08980,An04g05720,An14g00990,An02g02820,An15g01280,An15g01860,An01g12960,An18g03170,An04g03590,An04g03220,An14g00920,An14g00430,An18g01590,
GO:0016042	lipid catabolic process	0.00112533	0.0212939	nonTerminalNode	14	18	660	2848	An13g01920,An14g00990,An02g02820,An15g01280,An01g12960,An04g03590,An04g03220,An18g01590,An16g08980,An04g05720,An15g01860,An18g03170,An14g00920,An14g00430,
GO:0022603	regulation of anatomical structure morphogenesis	0.00114416	0.0214419	nonTerminalNode	18	28	656	2838	An11g10820,An08g05820,An02g07930,An02g02150,An02g14200,An18g04780,An08g06130,An15g02120,An01g04830,An11g01000,An05g00480,An15g00390,An13g00370,An12g00710,An11g01520,An04g05880,An08g05100,An06g01690,
GO:0019954	asexual reproduction	0.00118669	0.0220273	nonTerminalNode	31	65	643	2801	An18g01170,An02g07930,An02g02150,An09g04010,An15g02120,An02g02360,An04g05790,An02g04510,An07g07820,An02g04270,An02g02340,An08g05100,An14g00710,An18g02060,An11g10820,An09g02290,An08g05820,An02g14200,An08g06130,An04g03220,An11g10920,An01g04830,An14g01820,An05g00480,An11g01000,An12g00710,An13g00370,An11g01520,An04g05880,An06g01690,An01g03330,
GO:0046352	disaccharide catabolic process	0.0012493	0.0221353	nonTerminalNode	5	1	669	2865	An02g04270,An18g05380,An08g05820,An01g01540,An11g01520,
GO:0016139	glycoside catabolic process	0.0012493	0.0221353	nonTerminalNode	5	1	669	2865	An02g04270,An18g05380,An08g05820,An01g01540,An11g01520,
GO:0044270	cellular nitrogen compound catabolic process	0.00138561	0.0238987	nonTerminalNode	15	21	659	2845	An04g05440,An14g03370,An08g06130,An01g13890,An17g01300,An11g02980,An12g08960,An01g02630,An17g00910,An04g03890,An02g06030,An18g01740,An02g08520,An12g04800,An03g06870,
GO:0016265	death	0.00163049	0.027395	nonTerminalNode	23	43	651	2823	An18g01170,An07g01850,An09g04470,An07g01930,An14g03090,An02g07340,An12g02770,An13g03890,An11g08920,An12g05650,An01g08000,An01g01380,An08g09430,An02g10560,An09g00640,An18g05760,An11g04320,An04g04320,An02g07020,An02g06980,An07g05970,An07g03260,An10g00600,
GO:0008219	cell death	0.00163049	0.027395	nonTerminalNode	23	43	651	2823	An18g01170,An07g01850,An09g04470,An07g01930,An14g03090,An02g07340,An12g02770,An13g03890,An11g08920,An12g05650,An01g08000,An01g01380,An08g09430,An02g10560,An09g00640,An18g05760,An11g04320,An04g04320,An02g07020,An02g06980,An07g05970,An07g03260,An10g00600,
GO:0009653	anatomical structure morphogenesis	0.00205667	0.0332855	nonTerminalNode	42	103	632	2763	An02g07210,An02g07930,An02g02150,An18g04780,An09g04010,An15g02120,An02g13150,An02g02360,An02g04270,An08g05100,An11g10820,An09g02290,An08g05820,An09g02740,An01g04830,An11g01000,An14g01820,An12g00710,An02g06980,An15g03190,An06g01690,An04g01810,An18g03790,An04g05790,An02g04510,An07g06610,An07g03880,An15g00390,An04g04950,An02g02340,An14g00710,An14g06000,An18g02060,An04g07400,An02g14200,An08g06130,An1…
GO:0051318	G1 phase	0.0023176	0.0350155	nonTerminalNode	6	3	668	2863	An16g03650,An09g05290,An02g04800,An15g06650,An07g10420,An16g04720,
GO:0019752	carboxylic acid metabolic process	0.00267245	0.0394592	nonTerminalNode	102	318	572	2548	An13g01920,An04g10130,An03g01140,An02g14990,An07g03100,An01g07900,An07g04270,An01g01720,An16g05150,An09g02700,An08g05100,An18g02330,An11g02200,An11g02860,An14g04720,An08g03250,An02g08570,An15g00410,An02g06720,An02g10400,An08g01060,An17g00910,An08g10820,An01g05160,An08g06580,An11g06140,An14g00990,An04g06020,An11g02550,An07g02180,An03g02930,An02g13750,An07g05830,An08g10670,An04g03400,An15g06250,An0…
GO:0006950	response to stress	0.00264259	0.0394592	nonTerminalNode	133	435	541	2431	An03g03730,An02g14910,An07g05980,An01g07900,An11g06150,An02g05830,An01g01380,An16g00920,An03g03590,An15g03140,An07g04130,An06g01690,An11g06140,An01g03520,An07g07970,An04g06200,An16g06100,An06g01270,An01g11080,An12g02770,An11g08920,An09g03060,An08g07290,An03g04690,An11g01520,An07g07560,An16g00810,An12g00600,An09g06810,An02g07210,An08g08840,An02g14630,An09g02220,An13g00510,An15g02120,An01g03700,An0…
GO:0043436	oxoacid metabolic process	0.00267245	0.0394592	nonTerminalNode	102	318	572	2548	An13g01920,An04g10130,An03g01140,An02g14990,An07g03100,An01g07900,An07g04270,An01g01720,An16g05150,An09g02700,An08g05100,An18g02330,An11g02200,An11g02860,An14g04720,An08g03250,An02g08570,An15g00410,An02g06720,An02g10400,An08g01060,An17g00910,An08g10820,An01g05160,An08g06580,An11g06140,An14g00990,An04g06020,An11g02550,An07g02180,An03g02930,An02g13750,An07g05830,An08g10670,An04g03400,An15g06250,An0…
GO:0006082	organic acid metabolic process	0.00290014	0.0418266	nonTerminalNode	102	319	572	2547	An13g01920,An04g10130,An03g01140,An02g14990,An07g03100,An01g07900,An07g04270,An01g01720,An16g05150,An09g02700,An08g05100,An18g02330,An11g02200,An11g02860,An14g04720,An08g03250,An02g08570,An15g00410,An02g06720,An02g10400,An08g01060,An17g00910,An08g10820,An01g05160,An08g06580,An11g06140,An14g00990,An04g06020,An11g02550,An07g02180,An03g02930,An02g13750,An07g05830,An08g10670,An04g03400,An15g06250,An0…
GO:0019220	regulation of phosphate metabolic process	0.00291863	0.0418266	nonTerminalNode	9	9	665	2857	An11g04320,An03g04860,An01g11080,An14g04770,An11g01890,An07g07110,An08g01060,An08g03240,An01g06550,
GO:0051174	regulation of phosphorus metabolic process	0.00291863	0.0418266	nonTerminalNode	9	9	665	2857	An11g04320,An03g04860,An01g11080,An14g04770,An11g01890,An07g07110,An08g01060,An08g03240,An01g06550,
GO:0006631	fatty acid metabolic process	0.00317658	0.0439089	nonTerminalNode	26	55	648	2811	An13g01920,An02g07930,An14g00990,An18g03800,An16g04520,An09g06740,An16g08980,An04g05720,An16g05150,An16g07480,An11g02590,An14g00430,An15g00670,An08g06100,An08g05400,An02g02820,An15g01280,An08g01060,An01g12960,An18g01590,An07g09190,An07g04300,An16g07610,An04g05880,An15g01860,An14g00920,
GO:0071473	cellular response to cation stress	0.00355019	0.0470703	nonTerminalNode	15	24	659	2842	An11g08920,An01g08000,An12g05650,An01g01380,An08g09430,An02g10560,An07g01850,An09g00640,An07g01930,An14g03090,An13g03890,An07g05970,An12g02770,An07g03260,An10g00600,
GO:0071472	cellular response to salt stress	0.00355019	0.0470703	nonTerminalNode	15	24	659	2842	An11g08920,An01g08000,An12g05650,An01g01380,An08g09430,An02g10560,An07g01850,An09g00640,An07g01930,An14g03090,An13g03890,An07g05970,An12g02770,An07g03260,An10g00600,
GO:0042180	cellular ketone metabolic process	0.00376329	0.0485738	nonTerminalNode	103	326	571	2540	An13g01920,An04g10130,An03g01140,An02g14990,An07g03100,An01g07900,An07g04270,An01g01720,An16g05150,An09g02700,An08g05100,An18g02330,An11g02200,An11g02860,An14g04720,An08g03250,An02g08570,An15g00410,An02g06720,An02g10400,An08g01060,An17g00910,An08g10820,An01g05160,An08g06580,An11g06140,An14g00990,An04g06020,An11g02550,An07g02180,An03g02930,An02g13750,An07g05830,An08g10670,An04g03400,An15g06250,An0…

## Sheet: Day 3 vs. Exp UP
GO term	description	p-value	FDR	node type	sP	rP	sN	rN	genes enriched
GO:0032258	CVT pathway	5.03499e-07	4.78682e-05	terminalNode	12	2	745	2781	An01g08520,An11g11320,An02g14900,An02g14910,An07g10020,An03g04380,An18g03070,An04g03950,An02g01390,An08g10270,An14g05020,An02g07380,
GO:0000422	mitochondrion degradation	8.21612e-06	0.000410595	terminalNode	10	2	747	2781	An01g08520,An11g11320,An02g14900,An02g14910,An07g10020,An03g04380,An04g03950,An02g01390,An08g10270,An02g07380,
GO:0043648	dicarboxylic acid metabolic process	8.25497e-05	0.00297943	terminalNode	22	25	735	2758	An13g00950,An14g06760,An12g00160,An04g02610,An04g07210,An11g02180,An11g02170,An15g00410,An11g02980,An07g05830,An03g01140,An17g00910,An01g06150,An03g06800,An05g00930,An10g00510,An11g02160,An04g03400,An13g01930,An11g02200,An04g07200,An15g03980,
GO:0070887	cellular response to chemical stimulus	0.000103942	0.00343361	terminalNode	32	48	725	2735	An12g00600,An18g05920,An17g01280,An17g01855,An08g10510,An16g01030,An09g04470,An11g11010,An01g06550,An04g05060,An16g06100,An08g10670,An02g06560,An11g02750,An03g02770,An11g09590,An14g00710,An08g05820,An01g01550,An02g02240,An08g06130,An07g07110,An18g05760,An01g00160,An08g07290,An11g04320,An09g03130,An01g08470,An18g05380,An07g07560,An01g01830,An17g01770,
GO:0034727	piecemeal microautophagy of nucleus	0.00012721	0.00393542	terminalNode	13	9	744	2774	An01g08520,An07g10020,An02g14910,An02g14900,An11g11320,An03g04380,An18g03070,An04g03950,An08g10270,An03g02820,An14g05020,An02g07380,An02g05380,
GO:0006979	response to oxidative stress	0.000144246	0.00425964	terminalNode	40	69	717	2714	An03g03730,An12g00600,An11g02110,An17g01280,An02g07930,An01g03740,An08g10510,An07g07970,An06g01660,An15g02120,An16g03740,An16g06100,An02g05830,An13g01930,An08g02310,An01g01550,An16g00920,An09g03060,An04g02610,An07g03770,An11g10890,An03g04560,An18g05760,An07g05060,An07g10290,An08g00070,An18g02900,An09g03130,An15g03140,An11g01000,An02g07770,An18g05380,An11g01520,An04g05880,An07g07560,An16g01040,An0…
GO:0008361	regulation of cell size	0.000379765	0.0101128	terminalNode	25	36	732	2747	An08g10750,An18g06730,An03g04720,An08g05820,An17g01280,An02g11920,An08g07230,An02g07900,An16g03890,An02g06080,An02g02360,An11g04320,An04g05870,An17g01925,An18g02400,An07g07760,An01g04120,An03g04690,An07g06130,An15g06210,An02g02340,An18g05380,An14g02230,An06g01690,An01g12780,
GO:0045721	negative regulation of gluconeogenesis	0.000442529	0.0108528	terminalNode	5	0	752	2783	An08g03250,An02g14990,An17g02160,An02g10400,An11g06900,
GO:0007039	vacuolar protein catabolic process	0.000442529	0.0108528	terminalNode	5	0	752	2783	An08g03250,An02g07210,An04g04950,An07g03880,An03g01660,
GO:0000080	G1 phase of mitotic cell cycle	0.000477857	0.0108528	terminalNode	7	2	750	2781	An16g03650,An09g05290,An02g04800,An15g06650,An03g02770,An07g10420,An16g04720,
GO:0009063	cellular amino acid catabolic process	0.000664849	0.0134978	terminalNode	18	22	739	2761	An14g04720,An04g02610,An02g02820,An11g02180,An11g02170,An08g07290,An17g00910,An07g04300,An07g04270,An10g00510,An13g03150,An01g01720,An09g02700,An11g02160,An13g01930,An18g02330,An11g06140,An09g02710,
GO:0019751	polyol metabolic process	0.00101519	0.0174972	terminalNode	17	21	740	2762	An13g00950,An12g00030,An14g04590,An08g06320,An15g07390,An11g03110,An15g05450,An14g06500,An01g06550,An16g01710,An10g00510,An18g05480,An02g05830,An14g03510,An18g04520,An01g10920,An04g02670,
GO:0032569	gene-specific transcription from RNA polymerase II promoter	0.00113209	0.0185057	terminalNode	14	15	743	2768	An16g08980,An01g07900,An02g02240,An08g07230,An17g01580,An08g06580,An17g01410,An01g08900,An17g01300,An08g01060,An17g01490,An11g05530,An14g00920,An15g05810,
GO:0075307	positive regulation of conidium formation	0.00129903	0.0196264	terminalNode	7	3	750	2780	An01g08900,An02g02150,An08g07210,An01g10540,An01g03750,An01g04830,An05g00480,
GO:0000160	two-component signal transduction system (phosphorelay)	0.00129903	0.0196264	terminalNode	7	3	750	2780	An02g08490,An15g02120,An07g08100,An02g08510,An06g01690,An14g02970,An11g01000,
GO:0015718	monocarboxylic acid transport	0.00152992	0.0208518	terminalNode	10	8	747	2775	An07g09190,An07g02540,An08g04990,An04g01190,An03g04060,An12g03550,An01g03680,An16g05150,An07g08810,An13g03680,
GO:0007231	osmosensory signaling pathway	0.00168059	0.0224347	terminalNode	11	10	746	2773	An11g04320,An17g01280,An07g08100,An03g04690,An11g01000,An01g11080,An14g04770,An07g07970,An15g02120,An06g01690,An08g03240,
GO:0006635	fatty acid beta-oxidation	0.00176483	0.0232409	terminalNode	6	2	751	2781	An15g01280,An13g01920,An14g00990,An01g12960,An14g00430,An02g02820,
GO:0043935	sexual sporulation resulting in formation of a cellular spore	0.0021752	0.0259607	terminalNode	24	40	733	2743	An02g07930,An18g03790,An02g13150,An11g11010,An11g10410,An07g06610,An01g04120,An07g06530,An04g04950,An08g05100,An18g02060,An11g10820,An09g02290,An04g07400,An08g05820,An06g01550,An09g02740,An01g10030,An07g07760,An11g10580,An13g00370,An12g00710,An15g03190,An04g05880,
GO:0034498	early endosome to Golgi transport	0.00207807	0.0259607	terminalNode	4	0	753	2783	An01g08520,An09g06790,An14g02260,An02g01390,
GO:0005993	trehalose catabolic process	0.00218448	0.0259607	terminalNode	5	1	752	2782	An02g04270,An18g05380,An08g05820,An01g01540,An11g01520,
GO:0045860	positive regulation of protein kinase activity	0.00218448	0.0259607	terminalNode	5	1	752	2782	An01g11080,An11g04320,An08g03240,An01g06550,An17g01280,
GO:0000045	autophagic vacuole assembly	0.00218448	0.0259607	terminalNode	5	1	752	2782	An11g11320,An08g10270,An07g10020,An03g04380,An04g03950,
GO:0046777	protein amino acid autophosphorylation	0.00207807	0.0259607	terminalNode	4	0	753	2783	An02g05860,An18g03250,An12g08530,An08g03360,
GO:0006357	regulation of transcription from RNA polymerase II promoter	0.00234782	0.0270763	terminalNode	36	72	721	2711	An01g01090,An02g07900,An08g05200,An16g01760,An02g04800,An01g03750,An04g05060,An16g08980,An02g07890,An01g07900,An11g11300,An18g04520,An17g01490,An12g08730,An14g04720,An08g03870,An02g02240,An14g05810,An03g03590,An08g01060,An15g05810,An18g04240,An15g06050,An07g06050,An17g01580,An01g04830,An08g06580,An05g00480,An01g08900,An17g01410,An18g05380,An02g07070,An01g10540,An08g03880,An14g00920,An01g03330,
GO:0006081	cellular aldehyde metabolic process	0.00272088	0.0306531	terminalNode	11	11	746	2772	An11g02860,An08g10820,An12g07630,An10g00510,An01g03740,An04g03400,An11g02870,An15g01860,An08g07290,An14g06340,An04g02670,
GO:0048522	positive regulation of cellular process	0.0028131	0.0313299	terminalNode	41	87	716	2696	An02g04370,An01g01090,An02g07930,An02g11920,An16g04720,An02g07900,An08g05200,An01g03750,An04g05060,An12g03970,An15g00960,An08g10670,An16g08980,An17g01925,An01g07900,An11g09590,An18g04520,An08g05100,An17g01490,An11g10820,An14g04720,An08g03870,An03g04720,An14g05810,An07g04540,An16g03890,An08g01060,An08g07290,An18g04240,An11g04320,An18g02400,An08g06580,An12g00710,An13g00370,An11g10580,An01g08900,An1…
GO:0000165	MAPKKK cascade	0.00291577	0.0321065	terminalNode	7	4	750	2779	An01g11080,An08g10670,An14g04770,An11g04320,An07g07110,An17g01280,An08g03240,
GO:0005976	polysaccharide metabolic process	0.00321576	0.0341496	terminalNode	40	85	717	2698	An16g02760,An09g04010,An08g01710,An01g05360,An07g04650,An02g10550,An01g06620,An02g02360,An02g00850,An14g04200,An14g05800,An01g11010,An08g05790,An03g00940,An01g04120,An02g02340,An14g01800,An01g12450,An02g13180,An02g03980,An09g02290,An09g02240,An01g06120,An02g11150,An06g01550,An15g05810,An18g05940,An12g05030,An12g05010,An07g07210,An07g09330,An09g02160,An02g07020,An12g01850,An07g07760,An14g04190,An0…
GO:0042316	penicillin metabolic process	0.00367781	0.0377266	terminalNode	8	6	749	2777	An02g08570,An08g10670,An04g03400,An17g01925,An08g10820,An08g05100,An18g02400,An08g07290,
GO:0015850	organic alcohol transport	0.00433877	0.0431442	terminalNode	6	3	751	2780	An15g01900,An06g00260,An04g00340,An16g07900,An02g13600,An12g09370,
GO:0034248	regulation of cellular amide metabolic process	0.00433877	0.0431442	terminalNode	6	3	751	2780	An08g10670,An17g01925,An17g01300,An08g05100,An18g02400,An12g08960,
GO:0051173	positive regulation of nitrogen compound metabolic process	0.00510092	0.0492163	terminalNode	26	49	731	2734	An01g01090,An02g07900,An08g05200,An04g05060,An15g00960,An08g10670,An16g08980,An17g01925,An01g07900,An11g09590,An18g04520,An17g01490,An14g04720,An08g03870,An14g05810,An07g04540,An16g03890,An08g01060,An08g07290,An18g04240,An18g02400,An08g06580,An01g08900,An17g01410,An18g05380,An14g00920,
GO:0010035	response to inorganic substance	0.00502518	0.0492163	terminalNode	17	26	740	2757	An11g02110,An18g05920,An01g01550,An16g00920,An17g01855,An07g03770,An08g10510,An02g04800,An15g02120,An18g05760,An07g05060,An02g06560,An09g03130,An03g04060,An11g01000,An06g01690,An01g01830,
GO:0007047	cellular cell wall organization	0.00510092	0.0492163	terminalNode	26	49	731	2734	An07g01540,An02g07660,An04g02730,An07g03340,An07g03860,An01g06550,An02g06080,An02g02360,An17g01925,An01g11010,An07g06530,An02g04270,An12g03040,An02g02340,An04g07150,An07g09750,An02g03980,An09g02290,An07g03770,An07g07110,An06g01550,An12g04170,An03g02400,An09g02740,An18g02400,An04g01230,
GO:0009605	response to external stimulus	4.32526e-09	1.20428e-06	nonTerminalNode	44	46	713	2737	An02g07210,An07g10020,An17g01280,An02g14910,An04g06620,An13g00510,An16g08910,An08g01560,An04g05060,An02g06080,An11g02750,An01g07900,An11g09590,An08g07540,An07g03880,An07g06130,An02g14900,An11g06150,An18g03070,An12g01460,An14g05020,An12g10240,An03g04720,An02g02240,An02g01390,An11g06160,An07g03770,An11g11320,An15g05940,An07g05060,An08g07290,An16g09130,An13g01300,An09g03130,An01g08470,An02g07770,An0…
GO:0009991	response to extracellular stimulus	1.03065e-08	2.23193e-06	nonTerminalNode	43	46	714	2737	An02g07210,An07g10020,An17g01280,An02g14910,An04g06620,An13g00510,An16g08910,An08g01560,An04g05060,An02g06080,An11g02750,An01g07900,An11g09590,An08g07540,An07g03880,An07g06130,An02g14900,An11g06150,An18g03070,An14g05020,An12g10240,An03g04720,An02g02240,An02g01390,An11g06160,An07g03770,An11g11320,An15g05940,An07g05060,An08g07290,An16g09130,An13g01300,An09g03130,An01g08470,An02g07770,An03g04380,An0…
GO:0031667	response to nutrient levels	1.03065e-08	2.23193e-06	nonTerminalNode	43	46	714	2737	An02g07210,An07g10020,An17g01280,An02g14910,An04g06620,An13g00510,An16g08910,An08g01560,An04g05060,An02g06080,An11g02750,An01g07900,An11g09590,An08g07540,An07g03880,An07g06130,An02g14900,An11g06150,An18g03070,An14g05020,An12g10240,An03g04720,An02g01390,An02g02240,An11g06160,An07g03770,An11g11320,An15g05940,An07g05060,An08g07290,An16g09130,An13g01300,An01g08470,An09g03130,An02g07770,An03g04380,An0…
GO:0007154	cell communication	1.52474e-08	2.97172e-06	nonTerminalNode	45	51	712	2732	An18g06730,An02g07210,An07g10020,An17g01280,An02g14910,An04g06620,An16g01760,An13g00510,An16g08910,An16g03740,An08g01560,An04g05060,An02g06080,An08g10670,An11g02750,An01g07900,An11g09590,An08g07540,An07g03880,An01g11080,An07g06130,An02g14900,An11g06150,An18g03070,An14g05020,An03g04720,An02g02240,An02g01390,An11g06160,An07g03770,An14g04770,An11g11320,An07g07110,An15g05940,An07g05060,An08g07290,An1…
GO:0009056	catabolic process	2.67691e-08	4.34775e-06	nonTerminalNode	146	317	611	2466	An13g01920,An02g11920,An11g04740,An02g14910,An01g05360,An09g05290,An02g04800,An07g04650,An02g00850,An02g14990,An03g02660,An02g13240,An08g10530,An07g04270,An18g01740,An01g01720,An02g04270,An09g02700,An18g02330,An11g02860,An04g05440,An14g04720,An02g01390,An08g03250,An02g10400,An08g01060,An01g12550,An18g05940,An17g00910,An11g11180,An12g01850,An08g06580,An02g06980,An03g04380,An09g05920,An11g06140,An0…
GO:0042594	response to starvation	1.36018e-07	1.47277e-05	nonTerminalNode	37	40	720	2743	An02g07210,An07g10020,An17g01280,An02g14910,An04g06620,An13g00510,An16g08910,An08g01560,An02g06080,An01g07900,An08g07540,An07g03880,An07g06130,An02g14900,An11g06150,An18g03070,An14g05020,An12g10240,An03g04720,An02g01390,An11g06160,An07g03770,An11g11320,An15g05940,An07g05060,An16g09130,An13g01300,An09g03130,An02g07770,An03g04380,An04g03950,An08g10270,An01g10540,An01g01830,An16g00810,An11g06140,An1…
GO:0031668	cellular response to extracellular stimulus	1.3486e-07	1.47277e-05	nonTerminalNode	38	42	719	2741	An02g07210,An07g10020,An17g01280,An02g14910,An04g06620,An13g00510,An16g08910,An08g01560,An04g05060,An02g06080,An11g02750,An01g07900,An11g09590,An08g07540,An07g03880,An07g06130,An02g14900,An11g06150,An18g03070,An14g05020,An03g04720,An02g02240,An02g01390,An11g06160,An07g03770,An11g11320,An15g05940,An07g05060,An08g07290,An13g01300,An09g03130,An01g08470,An03g04380,An04g03950,An08g10270,An16g00810,An1…
GO:0031669	cellular response to nutrient levels	1.3486e-07	1.47277e-05	nonTerminalNode	38	42	719	2741	An02g07210,An07g10020,An17g01280,An02g14910,An04g06620,An13g00510,An16g08910,An08g01560,An04g05060,An02g06080,An11g02750,An01g07900,An11g09590,An08g07540,An07g03880,An07g06130,An02g14900,An11g06150,An18g03070,An14g05020,An03g04720,An02g01390,An02g02240,An11g06160,An07g03770,An11g11320,An15g05940,An07g05060,An08g07290,An13g01300,An01g08470,An09g03130,An03g04380,An04g03950,An08g10270,An16g00810,An1…
GO:0071496	cellular response to external stimulus	1.3486e-07	1.47277e-05	nonTerminalNode	38	42	719	2741	An02g07210,An07g10020,An17g01280,An02g14910,An04g06620,An13g00510,An16g08910,An08g01560,An04g05060,An02g06080,An11g02750,An01g07900,An11g09590,An08g07540,An07g03880,An07g06130,An02g14900,An11g06150,An18g03070,An14g05020,An03g04720,An02g02240,An02g01390,An11g06160,An07g03770,An11g11320,An15g05940,An07g05060,An08g07290,An13g01300,An09g03130,An01g08470,An03g04380,An04g03950,An08g10270,An16g00810,An1…
GO:0005975	carbohydrate metabolic process	4.2201e-07	4.32893e-05	nonTerminalNode	106	218	651	2565	An01g00630,An09g04010,An15g07390,An11g03110,An01g05360,An07g04650,An02g00850,An02g14990,An02g13240,An18g05480,An02g04270,An02g05830,An01g10920,An08g03250,An02g10400,An06g01550,An09g06270,An01g12550,An18g05940,An01g05160,An12g01850,An09g05920,An02g04370,An08g06320,An11g02550,An08g01710,An14g06500,An01g06620,An14g00160,An14g05800,An01g11010,An02g02340,An14g03500,An09g01190,An13g00950,An02g11720,An0…
GO:0019954	asexual reproduction	5.15768e-07	4.78682e-05	nonTerminalNode	42	54	715	2729	An18g06730,An17g01280,An07g01540,An02g07930,An02g02150,An02g12250,An12g08530,An09g04010,An15g02120,An07g03340,An01g03750,An02g02360,An04g05790,An02g04510,An07g07820,An01g04120,An02g04270,An02g02340,An08g05100,An14g00710,An18g02060,An11g10820,An09g02290,An08g05820,An18g01410,An08g06130,An04g03220,An08g07870,An03g02400,An08g07210,An11g10920,An01g04830,An05g00480,An11g01000,An12g00710,An13g00370,An0…
GO:0043934	sporulation	5.47208e-07	4.84777e-05	nonTerminalNode	49	70	708	2713	An02g07210,An02g07930,An02g02150,An09g04010,An18g03790,An15g02120,An02g13150,An07g03340,An01g03750,An11g11010,An11g10410,An08g10670,An02g02360,An04g05790,An02g04510,An07g06610,An07g03880,An01g04120,An07g06530,An02g04270,An02g02340,An04g04950,An08g05100,An18g02060,An11g10820,An09g02290,An08g05820,An04g07400,An08g06130,An06g01550,An03g02400,An09g02740,An08g07210,An11g10920,An01g04830,An01g10030,An0…
GO:0048646	anatomical structure formation involved in morphogenesis	1.21682e-06	0.000103112	nonTerminalNode	47	68	710	2715	An02g07210,An02g07930,An02g02150,An09g04010,An18g03790,An15g02120,An02g13150,An07g03340,An01g03750,An11g11010,An11g10410,An02g02360,An04g05790,An02g04510,An07g06610,An01g04120,An07g03880,An07g06530,An02g04270,An02g02340,An04g04950,An08g05100,An18g02060,An11g10820,An09g02290,An04g07400,An08g05820,An08g06130,An06g01550,An09g02740,An03g02400,An11g10920,An08g07210,An01g04830,An01g10030,An07g07760,An1…
GO:0044248	cellular catabolic process	1.71196e-06	0.000138851	nonTerminalNode	109	235	648	2548	An13g01920,An02g11920,An11g04740,An02g14910,An09g05290,An02g04800,An02g14990,An03g02660,An08g10530,An07g04270,An18g01740,An01g01720,An09g02700,An18g02330,An11g02860,An04g05440,An14g04720,An02g01390,An08g03250,An02g10400,An08g01060,An17g00910,An11g11180,An12g01850,An08g06580,An02g06980,An03g04380,An11g06140,An08g03880,An07g10020,An14g00990,An08g06320,An07g02180,An01g13890,An04g02730,An17g01300,An0…
GO:0030436	asexual sporulation	1.78105e-06	0.000138851	nonTerminalNode	30	32	727	2751	An11g10820,An09g02290,An08g05820,An02g07930,An02g02150,An08g06130,An09g04010,An15g02120,An07g03340,An01g03750,An04g05790,An02g02360,An02g04510,An03g02400,An08g07210,An11g10920,An01g04830,An11g01000,An05g00480,An12g00710,An13g00370,An02g04270,An01g08900,An02g02340,An11g01520,An04g05880,An08g05100,An06g01690,An01g10540,An01g03330,
GO:0016236	macroautophagy	2.04752e-06	0.000153485	nonTerminalNode	11	2	746	2781	An11g11320,An02g14900,An02g14910,An07g10020,An03g04380,An18g03070,An04g03950,An02g01390,An08g10270,An14g05020,An08g07540,
GO:0050896	response to stimulus	2.50483e-06	0.000165294	nonTerminalNode	201	522	556	2261	An03g03730,An18g05920,An04g01410,An17g01280,An02g14910,An08g05200,An11g10160,An02g06560,An02g14990,An01g07900,An12g07540,An08g10530,An01g01720,An09g01840,An11g06150,An02g05830,An08g05100,An11g10820,An16g00920,An01g03510,An07g00060,An03g03590,An08g01060,An03g01790,An15g03140,An09g03340,An07g04130,An17g02010,An06g01690,An08g03300,An11g06140,An11g07780,An02g04370,An14g06730,An17g01855,An07g07970,An0…
GO:0009267	cellular response to starvation	2.60786e-06	0.000165294	nonTerminalNode	32	37	725	2746	An02g07210,An07g10020,An17g01280,An02g14910,An04g06620,An13g00510,An16g08910,An08g01560,An02g06080,An01g07900,An08g07540,An07g03880,An07g06130,An02g14900,An11g06150,An18g03070,An14g05020,An03g04720,An02g01390,An11g06160,An07g03770,An11g11320,An15g05940,An07g05060,An13g01300,An09g03130,An03g04380,An04g03950,An08g10270,An16g00810,An11g06140,An15g01230,
GO:0042221	response to chemical stimulus	2.6291e-06	0.000165294	nonTerminalNode	92	189	665	2594	An03g03730,An18g05920,An17g01280,An06g01660,An11g10160,An02g04800,An02g06560,An02g14990,An03g02770,An08g10530,An01g01720,An09g01840,An02g05830,An16g00920,An01g03510,An15g02930,An07g00060,An08g01060,An03g01790,An15g03140,An03g04060,An02g07770,An17g02010,An06g01690,An08g03300,An11g07780,An02g04370,An17g01855,An07g07970,An16g06100,An08g10670,An11g02750,An14g00710,An09g06710,An02g02240,An09g03060,An0…
GO:0009653	anatomical structure morphogenesis	2.53604e-06	0.000165294	nonTerminalNode	55	90	702	2693	An02g07210,An02g07930,An02g02150,An09g04010,An15g02120,An02g13150,An07g03340,An11g11010,An02g02360,An17g01925,An02g04270,An08g05100,An11g10820,An09g02290,An08g05820,An06g01550,An03g02400,An09g02740,An18g02400,An01g04830,An07g07760,An11g01000,An11g10580,An12g00710,An02g06980,An15g03190,An06g01690,An01g10540,An18g03790,An01g03750,An11g10410,An04g05790,An02g04510,An07g06610,An01g04120,An07g03880,An0…
GO:0044262	cellular carbohydrate metabolic process	3.88574e-06	0.000221223	nonTerminalNode	88	180	669	2603	An01g00630,An15g07390,An11g03110,An02g14990,An02g13240,An18g05480,An02g04270,An02g05830,An01g10920,An08g03250,An02g10400,An06g01550,An09g06270,An01g12550,An18g05940,An01g05160,An12g01850,An02g04370,An08g06320,An11g02550,An08g01710,An14g06500,An01g06620,An14g00160,An14g03500,An09g01190,An13g00950,An02g11720,An03g04560,An11g06900,An12g05030,An09g03130,An09g02160,An10g00510,An14g04190,An11g01520,An1…
GO:0016054	organic acid catabolic process	3.84254e-06	0.000221223	nonTerminalNode	32	38	725	2745	An13g01920,An04g05620,An08g04990,An14g00990,An12g07630,An07g02180,An11g02180,An16g08980,An04g05720,An07g04270,An13g03150,An01g01720,An09g02700,An13g01930,An18g02330,An14g00430,An09g02710,An14g04720,An04g02610,An02g02820,An11g02170,An15g01280,An01g12960,An08g07290,An17g00910,An07g04300,An10g00510,An08g06580,An11g02160,An15g01860,An14g00920,An11g06140,
GO:0010565	regulation of cellular ketone metabolic process	3.97271e-06	0.000221223	nonTerminalNode	14	6	743	2777	An02g04370,An08g10670,An02g14990,An17g01925,An03g04720,An18g02400,An08g03250,An17g02160,An02g10400,An08g01060,An18g04520,An08g05100,An12g08960,An11g06900,
GO:0046395	carboxylic acid catabolic process	3.84254e-06	0.000221223	nonTerminalNode	32	38	725	2745	An13g01920,An04g05620,An08g04990,An14g00990,An12g07630,An07g02180,An11g02180,An16g08980,An04g05720,An07g04270,An13g03150,An01g01720,An09g02700,An13g01930,An18g02330,An14g00430,An09g02710,An14g04720,An04g02610,An02g02820,An11g02170,An15g01280,An01g12960,An08g07290,An17g00910,An07g04300,An10g00510,An08g06580,An11g02160,An15g01860,An14g00920,An11g06140,
GO:0006468	protein amino acid phosphorylation	4.19437e-06	0.000227079	nonTerminalNode	28	30	729	2753	An02g05860,An03g04720,An17g01280,An12g08530,An08g03360,An17g00860,An07g07970,An07g06080,An01g10170,An01g06550,An08g10670,An11g04320,An07g07210,An02g04510,An03g04860,An17g01925,An18g03250,An15g03140,An14g01050,An18g02400,An08g07540,An14g00040,An01g11080,An02g04270,An18g05380,An04g03950,An14g02230,An08g03240,
GO:0000003	reproduction	4.73421e-06	0.000242815	nonTerminalNode	72	137	685	2646	An18g06730,An17g01280,An07g01540,An02g07930,An02g02150,An09g04010,An09g05290,An15g02120,An02g13150,An07g03340,An11g11010,An02g02360,An04g05460,An18g02940,An02g04270,An08g05100,An11g10820,An09g02290,An08g05820,An11g09610,An08g10000,An07g07110,An06g01550,An07g05060,An04g03220,An09g02740,An03g02400,An01g04830,An07g07760,An11g01000,An11g10580,An12g00710,An15g03190,An06g01690,An01g10540,An02g12250,An0…
GO:0006914	autophagy	8.69502e-06	0.000423665	nonTerminalNode	18	13	739	2770	An01g08520,An02g07210,An07g10020,An02g01390,An11g04740,An08g07540,An02g14910,An02g14900,An11g11320,An03g04380,An04g03950,An18g03070,An08g01060,An08g10270,An03g02820,An14g05020,An02g07380,An02g05380,
GO:0034305	regulation of asexual sporulation	1.84084e-05	0.00079729	nonTerminalNode	19	16	738	2767	An11g10820,An08g05820,An02g07930,An02g02150,An08g06130,An15g02120,An01g03750,An08g07210,An01g04830,An05g00480,An11g01000,An12g00710,An13g00370,An01g08900,An11g01520,An04g05880,An08g05100,An06g01690,An01g10540,
GO:0032787	monocarboxylic acid metabolic process	1.73689e-05	0.00079729	nonTerminalNode	61	114	696	2669	An13g01920,An02g07930,An08g04990,An18g03800,An17g02160,An08g05200,An04g05300,An02g14990,An14g01550,An07g03100,An16g05150,An16g07480,An11g02590,An11g02860,An08g03870,An01g01550,An08g03250,An09g01030,An15g00410,An02g10400,An08g01060,An01g05160,An07g04300,An08g06580,An08g03880,An14g00920,An02g04370,An04g05620,An14g00990,An12g07630,An04g06020,An11g02550,An07g02180,An16g04520,An09g06740,An16g08980,An0…
GO:0048315	conidium formation	2.32504e-05	0.000985109	nonTerminalNode	24	26	733	2757	An11g10820,An09g02290,An08g05820,An02g02150,An09g04010,An08g06130,An15g02120,An01g03750,An02g02360,An04g05790,An02g04510,An11g10920,An08g07210,An01g04830,An05g00480,An11g01000,An13g00370,An12g00710,An02g02340,An01g08900,An11g01520,An08g05100,An06g01690,An01g10540,
GO:0051094	positive regulation of developmental process	4.36294e-05	0.00177811	nonTerminalNode	14	9	743	2774	An11g10820,An02g07930,An08g07210,An02g02150,An01g04830,An08g10000,An05g00480,An13g00370,An12g00710,An01g08900,An04g05880,An08g05100,An01g10540,An01g03750,
GO:0048856	anatomical structure development	4.37913e-05	0.00177811	nonTerminalNode	60	116	697	2667	An02g07210,An17g01280,An02g07930,An02g02150,An09g04010,An15g02120,An02g13150,An07g03340,An11g11010,An02g02360,An17g01925,An18g02940,An02g04270,An08g05100,An11g10820,An09g02290,An08g05820,An11g09610,An08g10000,An06g01550,An09g02740,An03g02400,An18g02400,An01g04830,An07g07760,An11g01000,An11g10580,An12g00710,An02g06980,An15g03190,An06g01690,An01g10540,An18g03790,An01g03750,An11g10410,An04g05790,An0…
GO:0048518	positive regulation of biological process	5.37618e-05	0.00205454	nonTerminalNode	51	93	706	2690	An17g01280,An01g01090,An02g07930,An02g11920,An02g02150,An16g04720,An02g07900,An08g05200,An17g01925,An01g07900,An18g04520,An08g05100,An11g10820,An14g04720,An08g03870,An14g05810,An08g10000,An07g04540,An08g01060,An07g05060,An18g04240,An18g02400,An01g04830,An08g06580,An11g10580,An12g00710,An17g01410,An18g05380,An01g10540,An14g00920,An02g04370,An01g03750,An04g05060,An12g03970,An08g10670,An15g00960,An1…
GO:0043938	positive regulation of sporulation	6.45751e-05	0.00242033	nonTerminalNode	13	8	744	2775	An11g10820,An02g07930,An02g02150,An08g07210,An01g04830,An05g00480,An12g00710,An13g00370,An01g08900,An04g05880,An08g05100,An01g10540,An01g03750,
GO:0075306	regulation of conidium formation	7.38736e-05	0.0027166	nonTerminalNode	17	15	740	2768	An11g10820,An08g05820,An02g02150,An08g07210,An01g04830,An08g06130,An11g01000,An05g00480,An12g00710,An13g00370,An01g08900,An11g01520,An08g05100,An15g02120,An06g01690,An01g10540,An01g03750,
GO:0032502	developmental process	8.45352e-05	0.00299562	nonTerminalNode	73	156	684	2627	An02g07210,An17g01280,An15g06650,An02g07930,An09g05730,An02g02150,An09g04010,An01g08110,An15g02120,An02g13150,An07g03340,An11g11010,An02g02360,An17g01925,An09g02980,An18g02940,An02g04270,An08g05100,An11g10820,An09g02290,An11g09610,An08g05820,An08g10000,An06g01550,An03g02400,An09g02740,An15g03140,An18g02400,An01g04830,An07g07760,An11g01000,An11g10580,An12g00710,An18g05380,An02g06980,An11g01720,An1…
GO:0065007	biological regulation	0.000102029	0.00343361	nonTerminalNode	172	464	585	2319	An17g01280,An08g05200,An09g05290,An02g14990,An02g09390,An01g07900,An02g04270,An09g00430,An08g05100,An18g02330,An11g10820,An14g04720,An16g00920,An03g03590,An08g01060,An03g04860,An15g03140,An08g01460,An01g04830,An08g06580,An12g00710,An17g02010,An09g04910,An06g01690,An02g04370,An12g08530,An07g07970,An01g13890,An04g02730,An11g02750,An02g07890,An14g00850,An11g11300,An01g11080,An15g06210,An12g03040,An0…
GO:0035556	intracellular signal transduction	0.000116805	0.00379421	nonTerminalNode	23	28	734	2755	An18g06730,An08g05820,An17g01280,An16g04720,An08g06130,An14g04770,An07g07110,An15g03040,An16g01760,An16g03740,An11g04320,An08g10670,An17g01925,An18g02400,An14g00850,An07g07760,An08g07540,An01g11080,An04g02470,An02g04270,An11g01520,An04g00250,An08g03240,
GO:0006111	regulation of gluconeogenesis	0.000130314	0.00396848	nonTerminalNode	7	1	750	2782	An02g04370,An02g14990,An17g02160,An02g10400,An03g04720,An08g03250,An11g06900,
GO:0071554	cell wall organization or biogenesis	0.000140225	0.00420461	nonTerminalNode	42	74	715	2709	An07g01540,An16g02760,An02g07660,An04g02730,An07g03340,An07g03860,An01g06550,An02g06080,An02g02360,An17g01925,An14g05800,An01g11010,An03g00940,An07g06530,An12g03040,An02g04270,An02g02340,An04g07150,An07g09750,An14g01800,An02g03980,An09g02290,An15g03950,An07g03770,An18g01410,An02g11150,An07g07110,An15g03040,An06g01550,An12g04170,An15g05810,An12g05030,An12g05010,An09g02740,An03g02400,An04g01230,An1…
GO:0044282	small molecule catabolic process	0.00018172	0.00528614	nonTerminalNode	48	91	709	2692	An13g01920,An08g04990,An11g02180,An04g05300,An02g06030,An07g04270,An01g01720,An09g02700,An13g01930,An03g06870,An18g02330,An04g05440,An14g04720,An09g02240,An17g00910,An07g04300,An11g11180,An08g06580,An11g06140,An14g00920,An04g05620,An14g00990,An12g07630,An01g03740,An11g02550,An07g02180,An01g13890,An16g08980,An04g03890,An04g05720,An13g03150,An14g03500,An14g00430,An09g02710,An04g02610,An02g02820,An0…
GO:0043937	regulation of sporulation	0.000198328	0.00560206	nonTerminalNode	19	21	738	2762	An11g10820,An08g05820,An02g07930,An02g02150,An08g06130,An15g02120,An01g03750,An08g07210,An01g04830,An11g01000,An05g00480,An12g00710,An13g00370,An01g08900,An11g01520,An04g05880,An08g05100,An06g01690,An01g10540,
GO:0016237	microautophagy	0.00026924	0.00749641	nonTerminalNode	14	12	743	2771	An01g08520,An02g07210,An07g10020,An11g11320,An02g14910,An02g14900,An03g04380,An18g03070,An04g03950,An08g10270,An14g05020,An03g02820,An02g07380,An02g05380,
GO:0030258	lipid modification	0.000286645	0.0078686	nonTerminalNode	11	7	746	2776	An13g01920,An13g00110,An14g00990,An03g02670,An02g02820,An15g01280,An18g04520,An11g02590,An01g12960,An14g00430,An11g10410,
GO:0050789	regulation of biological process	0.000325995	0.00882449	nonTerminalNode	138	366	619	2417	An18g06730,An17g01280,An01g01090,An02g11920,An02g02150,An08g05200,An09g05290,An02g04800,An16g01760,An02g14990,An01g07900,An03g02770,An02g04270,An16g04430,An09g00430,An08g05100,An18g02330,An11g10820,An14g04720,An16g00920,An08g03250,An14g05810,An14g04770,An07g04540,An03g03590,An02g10400,An08g01060,An03g04860,An15g03140,An18g02400,An01g04830,An08g06580,An12g00710,An17g02010,An09g04910,An06g01690,An0…
GO:0051318	G1 phase	0.000477857	0.0108528	nonTerminalNode	7	2	750	2781	An16g03650,An09g05290,An02g04800,An15g06650,An03g02770,An07g10420,An16g04720,
GO:0034440	lipid oxidation	0.000477857	0.0108528	nonTerminalNode	7	2	750	2781	An15g01280,An13g01920,An11g02590,An14g00990,An01g12960,An14g00430,An02g02820,
GO:0019395	fatty acid oxidation	0.000477857	0.0108528	nonTerminalNode	7	2	750	2781	An15g01280,An13g01920,An11g02590,An14g00990,An01g12960,An14g00430,An02g02820,
GO:0010906	regulation of glucose metabolic process	0.000477857	0.0108528	nonTerminalNode	7	2	750	2781	An02g04370,An02g14990,An17g02160,An02g10400,An03g04720,An08g03250,An11g06900,
GO:0030435	sporulation resulting in formation of a cellular spore	0.000497037	0.0111348	nonTerminalNode	30	49	727	2734	An02g07210,An02g07930,An18g03790,An02g13150,An07g03340,An11g11010,An11g10410,An04g05790,An07g06610,An01g04120,An07g03880,An07g06530,An02g04270,An04g04950,An08g05100,An18g02060,An11g10820,An09g02290,An04g07400,An08g05820,An06g01550,An09g02740,An03g02400,An01g10030,An07g07760,An11g10580,An13g00370,An12g00710,An15g03190,An04g05880,
GO:0009313	oligosaccharide catabolic process	0.000538943	0.0118832	nonTerminalNode	6	1	751	2782	An02g04270,An02g11720,An18g05380,An08g05820,An01g01540,An11g01520,
GO:0050793	regulation of developmental process	0.000542641	0.0118832	nonTerminalNode	21	28	736	2755	An11g10820,An07g06100,An08g05820,An02g07930,An02g02150,An08g10000,An08g06130,An15g02120,An01g03750,An08g07210,An01g04830,An11g01000,An05g00480,An12g00710,An13g00370,An01g08900,An11g01520,An04g05880,An08g05100,An06g01690,An01g10540,
GO:0022603	regulation of anatomical structure morphogenesis	0.00058536	0.0126119	nonTerminalNode	20	26	737	2757	An11g10820,An08g05820,An07g06100,An02g07930,An02g02150,An08g06130,An15g02120,An01g03750,An08g07210,An01g04830,An11g01000,An05g00480,An13g00370,An12g00710,An01g08900,An11g01520,An04g05880,An08g05100,An06g01690,An01g10540,
GO:0006623	protein targeting to vacuole	0.000626704	0.0131338	nonTerminalNode	19	24	738	2759	An06g01360,An07g10020,An02g01390,An01g13030,An08g03250,An11g04740,An11g11320,An02g14910,An01g08520,An18g03980,An08g07540,An02g14900,An03g04380,An04g03950,An18g03070,An08g10270,An14g05020,An02g07380,An02g05380,
GO:0009310	amine catabolic process	0.000664849	0.0134978	nonTerminalNode	18	22	739	2761	An14g04720,An04g02610,An02g02820,An11g02180,An11g02170,An08g07290,An17g00910,An07g04300,An07g04270,An10g00510,An13g03150,An01g01720,An09g02700,An11g02160,An13g01930,An18g02330,An11g06140,An09g02710,
GO:0070882	cellular cell wall organization or biogenesis	0.000687999	0.0138238	nonTerminalNode	38	71	719	2712	An07g01540,An16g02760,An02g07660,An04g02730,An07g03340,An07g03860,An01g06550,An02g06080,An02g02360,An17g01925,An01g11010,An07g06530,An12g03040,An02g04270,An02g02340,An04g07150,An07g09750,An14g01800,An02g03980,An09g02290,An15g03950,An07g03770,An18g01410,An02g11150,An07g07110,An15g03040,An06g01550,An12g04170,An12g05030,An09g02740,An03g02400,An04g01230,An18g02400,An12g01850,An07g07760,An02g03260,An0…
GO:0019752	carboxylic acid metabolic process	0.000738545	0.0145396	nonTerminalNode	116	304	641	2479	An13g01920,An08g05200,An03g01140,An02g14990,An07g03100,An01g07900,An07g04270,An01g01720,An16g05150,An09g02700,An08g05100,An18g02330,An11g02200,An11g02860,An14g04720,An08g03250,An02g08570,An15g00410,An02g06720,An02g10400,An08g01060,An17g00910,An08g10820,An01g05160,An18g02400,An08g06580,An08g03880,An11g06140,An15g03980,An02g04370,An14g00990,An04g06020,An11g02550,An07g02180,An03g02930,An02g13750,An0…
GO:0043436	oxoacid metabolic process	0.000738545	0.0145396	nonTerminalNode	116	304	641	2479	An13g01920,An08g05200,An03g01140,An02g14990,An07g03100,An01g07900,An07g04270,An01g01720,An16g05150,An09g02700,An08g05100,An18g02330,An11g02200,An11g02860,An14g04720,An08g03250,An02g08570,An15g00410,An02g06720,An02g10400,An08g01060,An17g00910,An08g10820,An01g05160,An18g02400,An08g06580,An08g03880,An11g06140,An15g03980,An02g04370,An14g00990,An04g06020,An11g02550,An07g02180,An03g02930,An02g13750,An0…
GO:0023034	intracellular signaling pathway	0.000792921	0.015454	nonTerminalNode	32	56	725	2727	An18g06730,An17g01280,An16g04720,An16g01760,An09g04470,An16g03740,An01g06550,An08g10670,An17g01925,An03g02770,An14g00850,An08g07540,An14g00040,An01g04120,An01g11080,An04g02470,An02g04270,An04g00250,An08g03240,An08g05820,An08g06130,An17g00860,An14g04770,An07g07110,An15g03040,An18g05760,An01g00160,An11g04320,An18g02400,An07g07760,An11g01720,An11g01520,
GO:0006082	organic acid metabolic process	0.00081541	0.015735	nonTerminalNode	116	305	641	2478	An13g01920,An08g05200,An03g01140,An02g14990,An07g03100,An01g07900,An07g04270,An01g01720,An16g05150,An09g02700,An08g05100,An18g02330,An11g02200,An11g02860,An14g04720,An08g03250,An02g08570,An15g00410,An02g06720,An02g10400,An08g01060,An17g00910,An08g10820,An01g05160,An18g02400,An08g06580,An08g03880,An11g06140,An15g03980,An02g04370,An14g00990,An04g06020,An11g02550,An07g02180,An03g02930,An02g13750,An0…
GO:0048869	cellular developmental process	0.000872965	0.0162141	nonTerminalNode	42	83	715	2700	An02g07210,An02g07930,An18g03790,An02g13150,An07g03340,An01g03750,An11g11010,An11g10410,An04g05790,An02g02360,An07g06610,An17g01925,An07g03880,An01g04120,An07g06530,An18g02940,An02g04270,An04g04950,An02g02340,An08g05100,An14g00710,An14g06000,An18g02060,An11g10820,An09g02290,An04g07400,An07g06100,An08g05820,An06g01550,An08g07870,An03g02400,An09g02740,An18g02400,An01g10030,An07g07760,An11g10580,An1…
GO:0010675	regulation of cellular carbohydrate metabolic process	0.000915111	0.0162141	nonTerminalNode	8	4	749	2779	An02g04370,An07g07210,An02g14990,An17g02160,An02g10400,An03g04720,An08g03250,An11g06900,
GO:0043255	regulation of carbohydrate biosynthetic process	0.000915111	0.0162141	nonTerminalNode	8	4	749	2779	An02g04370,An07g07210,An02g14990,An17g02160,An02g10400,An03g04720,An08g03250,An11g06900,
GO:0046942	carboxylic acid transport	0.00102344	0.0174972	nonTerminalNode	30	52	727	2731	An04g06970,An14g02590,An16g04230,An08g04990,An04g01190,An08g00630,An12g03550,An02g05920,An15g01900,An17g02350,An16g02000,An13g01860,An08g04930,An07g02540,An16g07900,An01g03680,An11g06150,An16g05150,An02g14810,An13g00840,An13g03680,An07g09190,An07g03720,An16g07680,An09g03340,An03g04060,An07g04980,An12g04180,An07g08810,An15g05540,
GO:0015849	organic acid transport	0.00102344	0.0174972	nonTerminalNode	30	52	727	2731	An04g06970,An14g02590,An16g04230,An08g04990,An04g01190,An08g00630,An12g03550,An02g05920,An15g01900,An17g02350,An16g02000,An13g01860,An08g04930,An07g02540,An16g07900,An01g03680,An11g06150,An16g05150,An02g14810,An13g00840,An13g03680,An07g09190,An07g03720,An16g07680,An09g03340,An03g04060,An07g04980,An12g04180,An07g08810,An15g05540,
GO:0006066	alcohol metabolic process	0.00103612	0.01756	nonTerminalNode	61	138	696	2645	An01g00630,An08g04990,An15g07390,An11g03110,An17g02160,An04g05300,An01g06550,An02g14990,An14g04200,An08g05790,An18g05480,An03g00940,An02g09090,An02g05830,An16g04430,An18g04520,An01g10920,An09g02240,An08g03250,An15g05450,An02g10400,An08g01060,An11g10890,An09g06270,An01g12550,An07g04300,An07g07760,An02g04370,An12g00030,An14g04590,An01g03740,An08g06320,An11g02550,An14g06500,An02g10550,An06g01510,An0…
GO:0009628	response to abiotic stimulus	0.00108035	0.0179965	nonTerminalNode	68	159	689	2624	An02g14170,An17g01280,An02g14630,An04g07460,An15g07390,An08g05200,An16g01760,An15g02120,An16g02000,An02g13150,An07g03860,An02g02360,An12g07540,An14g03090,An02g05830,An08g06500,An08g05100,An07g08890,An11g10820,An01g05470,An11g02860,An17g00860,An14g04770,An14g02180,An07g08600,An08g01060,An18g02980,An11g01000,An02g07770,An18g05380,An06g01690,An01g10540,An11g02580,An06g01180,An08g10510,An07g07970,An1…
GO:0042180	cellular ketone metabolic process	0.00117738	0.0185057	nonTerminalNode	117	312	640	2471	An13g01920,An08g05200,An03g01140,An02g14990,An07g03100,An01g07900,An07g04270,An01g01720,An16g05150,An09g02700,An08g05100,An18g02330,An11g02200,An11g02860,An14g04720,An08g03250,An02g08570,An15g00410,An02g06720,An02g10400,An08g01060,An17g00910,An08g10820,An01g05160,An18g02400,An08g06580,An08g03880,An11g06140,An15g03980,An02g04370,An14g00990,An04g06020,An11g02550,An07g02180,An03g02930,An02g13750,An0…
GO:0048610	reproductive cellular process	0.00116965	0.0185057	nonTerminalNode	37	71	720	2712	An17g01280,An02g07930,An18g03790,An09g05290,An07g03340,An02g13150,An01g03750,An11g11010,An11g10410,An08g10670,An07g06610,An04g05460,An01g04120,An07g06530,An18g02940,An04g04950,An08g05100,An14g00710,An18g02060,An11g10820,An09g02290,An04g07400,An08g05820,An07g06100,An08g06130,An07g07110,An06g01550,An11g04320,An03g02400,An09g02740,An01g10030,An07g07760,An12g00710,An13g00370,An11g10580,An04g05880,An1…
GO:0034293	sexual sporulation	0.00116282	0.0185057	nonTerminalNode	25	40	732	2743	An02g07930,An18g03790,An02g13150,An11g11010,An11g10410,An08g10670,An07g06610,An01g04120,An07g06530,An04g04950,An08g05100,An18g02060,An11g10820,An09g02290,An04g07400,An08g05820,An06g01550,An09g02740,An01g10030,An07g07760,An11g10580,An13g00370,An12g00710,An15g03190,An04g05880,
GO:0007243	intracellular protein kinase cascade	0.00127694	0.0195965	nonTerminalNode	9	6	748	2777	An01g11080,An08g10670,An14g04770,An11g04320,An07g07110,An17g01925,An17g01280,An18g02400,An08g03240,
GO:0023014	signal transmission via phosphorylation event	0.00127694	0.0195965	nonTerminalNode	9	6	748	2777	An01g11080,An08g10670,An14g04770,An11g04320,An07g07110,An17g01925,An17g01280,An18g02400,An08g03240,
GO:0032535	regulation of cellular component size	0.00132923	0.0197761	nonTerminalNode	26	43	731	2740	An18g06730,An17g01280,An02g11920,An08g07230,An02g07900,An02g06080,An02g02360,An17g01925,An01g04120,An07g06130,An15g06210,An02g02340,An01g12780,An08g10750,An08g05820,An03g04720,An16g03890,An08g01060,An11g04320,An04g05870,An18g02400,An07g07760,An03g04690,An18g05380,An14g02230,An06g01690,
GO:0090066	regulation of anatomical structure size	0.00132923	0.0197761	nonTerminalNode	26	43	731	2740	An18g06730,An17g01280,An02g11920,An08g07230,An02g07900,An02g06080,An02g02360,An17g01925,An01g04120,An07g06130,An15g06210,An02g02340,An01g12780,An08g10750,An08g05820,An03g04720,An16g03890,An08g01060,An11g04320,An04g05870,An18g02400,An07g07760,An03g04690,An18g05380,An14g02230,An06g01690,
GO:0043687	post-translational protein modification	0.00137594	0.0201744	nonTerminalNode	62	143	695	2640	An17g01280,An02g11920,An02g14910,An08g03380,An02g04800,An01g06550,An17g01925,An03g02660,An03g02770,An02g04270,An07g03000,An02g05240,An01g05470,An14g05810,An17g00860,An01g03510,An14g04770,An07g04540,An07g07110,An08g01060,An01g10170,An03g04860,An18g03250,An15g03140,An18g02400,An07g07760,An11g10580,An03g04380,An18g05380,An04g03950,An02g07230,An04g05620,An08g07230,An12g08530,An07g07970,An13g00800,An0…
GO:0006796	phosphate metabolic process	0.00139741	0.0201744	nonTerminalNode	45	94	712	2689	An17g01280,An01g06550,An17g01925,An03g02770,An02g04270,An18g04520,An03g02670,An17g00860,An14g04770,An07g07110,An08g01060,An01g10170,An03g04860,An18g03250,An15g03140,An18g02400,An18g05380,An04g03950,An02g07230,An13g00110,An08g03610,An08g06320,An12g08530,An07g07970,An07g06080,An15g03910,An11g10410,An08g10670,An14g00160,An02g04510,An14g01050,An08g07540,An01g04120,An14g00040,An01g11080,An08g03240,An0…
GO:0006793	phosphorus metabolic process	0.00139741	0.0201744	nonTerminalNode	45	94	712	2689	An17g01280,An01g06550,An17g01925,An03g02770,An02g04270,An18g04520,An03g02670,An17g00860,An14g04770,An07g07110,An08g01060,An01g10170,An03g04860,An18g03250,An15g03140,An18g02400,An18g05380,An04g03950,An02g07230,An13g00110,An08g03610,An08g06320,An12g08530,An07g07970,An07g06080,An15g03910,An11g10410,An08g10670,An14g00160,An02g04510,An14g01050,An08g07540,An01g04120,An14g00040,An01g11080,An08g03240,An0…
GO:0019222	regulation of metabolic process	0.00144443	0.0207	nonTerminalNode	93	238	664	2545	An17g01280,An01g01090,An02g11920,An08g05200,An16g01760,An02g04800,An02g14990,An01g07900,An02g04270,An16g04430,An09g00430,An08g05100,An18g02330,An11g10820,An14g04720,An08g03250,An14g05810,An14g04770,An07g04540,An03g03590,An02g10400,An08g01060,An03g04860,An18g02400,An01g04830,An08g06580,An17g02010,An08g03880,An02g04370,An08g06320,An01g13890,An17g01300,An15g00960,An08g10670,An11g02750,An02g07890,An1…
GO:0019953	sexual reproduction	0.0014905	0.0208518	nonTerminalNode	42	86	715	2697	An17g01280,An02g07930,An09g05290,An02g13150,An11g11010,An04g05460,An08g05100,An11g10820,An09g02290,An08g05820,An11g09610,An08g10000,An07g07110,An06g01550,An07g05060,An09g02740,An07g07760,An11g10580,An12g00710,An15g03190,An06g01530,An18g03790,An11g10410,An08g10670,An07g06610,An02g06600,An01g04120,An07g06530,An04g04950,An14g00710,An18g02060,An04g07400,An07g06100,An08g06130,An11g04320,An17g01580,An0…
GO:0019220	regulation of phosphate metabolic process	0.00152992	0.0208518	nonTerminalNode	10	8	747	2775	An11g04320,An03g04860,An17g01280,An08g06320,An01g11080,An14g04770,An07g07110,An08g01060,An08g03240,An01g06550,
GO:0051174	regulation of phosphorus metabolic process	0.00152992	0.0208518	nonTerminalNode	10	8	747	2775	An11g04320,An03g04860,An17g01280,An08g06320,An01g11080,An14g04770,An07g07110,An08g01060,An08g03240,An01g06550,
GO:0005996	monosaccharide metabolic process	0.00156801	0.0210762	nonTerminalNode	39	78	718	2705	An02g04370,An12g00030,An01g00630,An01g03740,An11g02550,An17g02160,An04g05300,An02g10550,An06g01510,An02g14990,An14g04200,An11g09590,An08g05790,An03g00940,An01g04120,An03g00960,An02g09090,An14g03500,An14g01800,An09g01190,An04g02670,An10g00230,An03g04720,An09g02240,An01g06120,An08g03250,An02g11720,An02g11150,An15g05450,An02g10400,An11g10890,An09g06270,An03g04560,An01g12550,An11g06900,An07g07210,An0…
GO:0023033	signaling pathway	0.00156801	0.0210762	nonTerminalNode	39	78	718	2705	An18g06730,An17g01280,An16g04720,An07g07970,An16g01760,An15g02120,An09g04470,An16g03740,An01g06550,An08g10670,An17g01925,An07g08100,An03g02770,An14g00850,An08g07540,An14g00040,An01g04120,An01g11080,An04g02470,An02g04270,An04g00250,An08g03240,An08g05820,An08g06130,An17g00860,An14g04770,An07g07110,An15g03040,An18g05760,An01g00160,An11g04320,An18g02400,An07g07760,An03g04690,An11g01000,An18g05380,An1…
GO:0016310	phosphorylation	0.00174683	0.0231604	nonTerminalNode	34	65	723	2718	An13g00110,An17g01280,An12g08530,An07g07970,An07g06080,An11g10410,An01g06550,An08g10670,An14g00160,An02g04510,An17g01925,An14g01050,An08g07540,An14g00040,An01g11080,An02g04270,An18g04520,An08g03240,An02g05860,An03g04720,An08g03360,An17g00860,An14g04770,An07g07110,An01g10170,An11g04320,An07g07210,An03g04860,An18g03250,An15g03140,An18g02400,An18g05380,An04g03950,An14g02230,
GO:0051347	positive regulation of transferase activity	0.00218448	0.0259607	nonTerminalNode	5	1	752	2782	An01g11080,An11g04320,An08g03240,An01g06550,An17g01280,
GO:0010677	negative regulation of cellular carbohydrate metabolic process	0.00218448	0.0259607	nonTerminalNode	5	1	752	2782	An08g03250,An02g14990,An17g02160,An02g10400,An11g06900,
GO:0046352	disaccharide catabolic process	0.00218448	0.0259607	nonTerminalNode	5	1	752	2782	An02g04270,An18g05380,An08g05820,An01g01540,An11g01520,
GO:0016139	glycoside catabolic process	0.00218448	0.0259607	nonTerminalNode	5	1	752	2782	An02g04270,An18g05380,An08g05820,An01g01540,An11g01520,
GO:0045912	negative regulation of carbohydrate metabolic process	0.00218448	0.0259607	nonTerminalNode	5	1	752	2782	An08g03250,An02g14990,An17g02160,An02g10400,An11g06900,
GO:0033674	positive regulation of kinase activity	0.00218448	0.0259607	nonTerminalNode	5	1	752	2782	An01g11080,An11g04320,An08g03240,An01g06550,An17g01280,
GO:0006090	pyruvate metabolic process	0.00219977	0.025984	nonTerminalNode	16	21	741	2762	An02g04370,An03g04720,An08g03250,An09g01030,An12g00160,An11g02550,An07g02180,An17g02160,An04g05300,An02g10400,An08g07290,An11g06900,An02g14990,An07g03100,An07g04300,An10g00510,
GO:0030154	cell differentiation	0.00228255	0.0267489	nonTerminalNode	32	61	725	2722	An02g07210,An02g07930,An18g03790,An02g13150,An07g03340,An01g03750,An11g11010,An11g10410,An04g05790,An07g06610,An01g04120,An07g03880,An07g06530,An18g02940,An02g04270,An04g04950,An08g05100,An18g02060,An11g10820,An09g02290,An04g07400,An08g05820,An06g01550,An09g02740,An03g02400,An01g10030,An07g07760,An11g10580,An13g00370,An12g00710,An15g03190,An04g05880,
GO:0023052	signaling	0.00231581	0.0268662	nonTerminalNode	46	100	711	2683	An18g06730,An17g01280,An16g04720,An16g01760,An15g02120,An09g04470,An01g06550,An17g01925,An03g02770,An04g02470,An02g04270,An08g06960,An08g05820,An17g00860,An14g04770,An07g07110,An18g02400,An07g07760,An11g01000,An18g05380,An11g01720,An06g01690,An08g06320,An07g07970,An02g08510,An16g03740,An08g10670,An07g08100,An14g00850,An08g07540,An01g04120,An14g00040,An01g11080,An02g08490,An12g01460,An04g00250,An0…
GO:0043603	cellular amide metabolic process	0.00236679	0.0271346	nonTerminalNode	15	19	742	2764	An04g06020,An02g08570,An17g01300,An11g02980,An12g08960,An08g07290,An07g10290,An08g10670,An17g00910,An17g01925,An08g10820,An18g02400,An02g08520,An04g03400,An08g05100,
GO:0006950	response to stress	0.00296089	0.032239	nonTerminalNode	147	421	610	2362	An03g03730,An04g01410,An17g01280,An02g14910,An08g05200,An01g07900,An12g07540,An11g06150,An02g05830,An16g00920,An03g03590,An15g03140,An09g03340,An07g04130,An06g01690,An11g06140,An14g06730,An07g07970,An04g02730,An16g06100,An11g11300,An06g01270,An01g11080,An12g03040,An12g10240,An09g03060,An04g02610,An02g14460,An08g07290,An09g03130,An03g04690,An11g01520,An07g07560,An16g00810,An12g00600,An09g06810,An0…
GO:0016052	carbohydrate catabolic process	0.00302585	0.0327632	nonTerminalNode	38	79	719	2704	An14g02170,An01g01540,An01g03740,An11g02550,An08g01710,An01g05360,An04g05300,An07g04650,An02g10550,An01g06620,An02g00850,An14g04200,An14g05800,An02g13240,An03g00940,An08g05790,An02g04270,An14g03500,An14g01800,An08g05820,An09g02240,An01g06120,An02g11720,An02g11150,An03g04560,An01g12550,An15g05810,An12g05010,An18g05940,An07g09330,An09g02160,An02g07020,An07g04300,An12g01850,An14g04190,An18g05380,An1…
GO:0016051	carbohydrate biosynthetic process	0.00318211	0.0340765	nonTerminalNode	28	52	729	2731	An02g04370,An14g04590,An08g06320,An11g02550,An09g04010,An08g10510,An17g02160,An04g05300,An02g02360,An02g14990,An14g04200,An02g02340,An18g04520,An02g03980,An09g02290,An03g04720,An08g03250,An14g02180,An02g10400,An06g01550,An11g06900,An12g05030,An07g07210,An07g04300,An07g07760,An14g04190,An18g05910,An08g04350,
GO:0030653	beta-lactam antibiotic metabolic process	0.00367781	0.0377266	nonTerminalNode	8	6	749	2777	An02g08570,An08g10670,An04g03400,An17g01925,An08g10820,An08g05100,An18g02400,An08g07290,
GO:0044242	cellular lipid catabolic process	0.00361376	0.0377266	nonTerminalNode	14	18	743	2765	An13g01920,An16g08980,An04g05720,An14g00990,An08g06320,An02g02820,An15g01280,An15g01860,An01g12960,An18g03170,An04g03590,An04g03220,An14g00920,An14g00430,
GO:0016999	antibiotic metabolic process	0.00367781	0.0377266	nonTerminalNode	8	6	749	2777	An02g08570,An08g10670,An04g03400,An17g01925,An08g10820,An08g05100,An18g02400,An08g07290,
GO:0016042	lipid catabolic process	0.00361376	0.0377266	nonTerminalNode	14	18	743	2765	An13g01920,An14g00990,An08g06320,An02g02820,An15g01280,An01g12960,An04g03590,An04g03220,An16g08980,An04g05720,An15g01860,An18g03170,An14g00920,An14g00430,
GO:0017144	drug metabolic process	0.00367781	0.0377266	nonTerminalNode	8	6	749	2777	An08g10670,An02g08570,An04g03400,An17g01925,An08g10820,An08g05100,An18g02400,An08g07290,
GO:0019318	hexose metabolic process	0.00389997	0.0393836	nonTerminalNode	28	53	729	2730	An02g04370,An01g03740,An11g02550,An17g02160,An04g05300,An06g01510,An02g14990,An14g04200,An11g09590,An08g05790,An01g04120,An02g09090,An14g03500,An14g01800,An04g02670,An03g04720,An01g06120,An08g03250,An02g11720,An02g11150,An02g10400,An11g10890,An01g12550,An11g06900,An07g07210,An07g04300,An07g07760,An14g04190,
GO:0071555	cell wall organization	0.00510092	0.0492163	nonTerminalNode	26	49	731	2734	An07g01540,An02g07660,An04g02730,An07g03340,An07g03860,An01g06550,An02g06080,An02g02360,An17g01925,An01g11010,An07g06530,An02g04270,An12g03040,An02g02340,An04g07150,An07g09750,An02g03980,An09g02290,An07g03770,An07g07110,An06g01550,An12g04170,An03g02400,An09g02740,An18g02400,An04g01230,
GO:0045229	external encapsulating structure organization	0.00510092	0.0492163	nonTerminalNode	26	49	731	2734	An07g01540,An02g07660,An04g02730,An07g03340,An07g03860,An01g06550,An02g06080,An02g02360,An17g01925,An01g11010,An07g06530,An02g04270,An12g03040,An02g02340,An04g07150,An07g09750,An02g03980,An09g02290,An07g03770,An07g07110,An06g01550,An12g04170,An03g02400,An09g02740,An18g02400,An04g01230,

## Sheet: Day6 vs. Exp UP
GO term	description	p-value	FDR	node type	sP	rP	sN	rN	genes enriched
GO:0032258	CVT pathway	9.13948e-07	5.12321e-05	terminalNode	12	2	785	2741	An01g08520,An11g11320,An02g14900,An02g14910,An07g10020,An03g04380,An18g03070,An04g03950,An02g01390,An08g10270,An14g05020,An02g07380,
GO:0000422	mitochondrion degradation	1.34423e-05	0.000485168	terminalNode	10	2	787	2741	An01g08520,An11g11320,An02g14900,An02g14910,An07g10020,An03g04380,An04g03950,An02g01390,An08g10270,An02g07380,
GO:0034727	piecemeal microautophagy of nucleus	3.95067e-05	0.00118459	terminalNode	14	8	783	2735	An01g08520,An07g10020,An18g02210,An02g14910,An02g14900,An11g11320,An03g04380,An18g03070,An04g03950,An08g10270,An03g02820,An14g05020,An02g07380,An02g05380,
GO:0009408	response to heat	8.25668e-05	0.00217463	terminalNode	27	33	770	2710	An01g04060,An02g13710,An04g00410,An08g08670,An14g04770,An08g10510,An14g02180,An16g01760,An14g06500,An15g02120,An01g04050,An16g03740,An18g06110,An09g03130,An18g02980,An01g04120,An11g01000,An15g00390,An02g07770,An02g05830,An11g01520,An11g01750,An02g07070,An12g10240,An01g01830,An07g08890,An01g10790,
GO:0043648	dicarboxylic acid metabolic process	0.000185832	0.00398007	terminalNode	22	25	775	2718	An13g00950,An14g06760,An02g06120,An12g00160,An04g02610,An04g07210,An11g02180,An11g02170,An15g00410,An11g02980,An07g05830,An03g01140,An17g00910,An01g06150,An03g06800,An10g00510,An11g02160,An04g03400,An13g01930,An11g02200,An04g07200,An15g03980,
GO:0000902	cell morphogenesis	0.000321335	0.00602194	terminalNode	15	13	782	2730	An08g07870,An07g06100,An17g01925,An07g08290,An01g04060,An18g02400,An04g05150,An01g04120,An15g00390,An02g02340,An02g06980,An02g03260,An01g04050,An14g00710,An11g11010,
GO:0043935	sexual sporulation resulting in formation of a cellular spore	0.000309698	0.00602194	terminalNode	27	37	770	2706	An01g06290,An02g07930,An18g03790,An01g04050,An02g13150,An11g11010,An11g10410,An07g06610,An01g04120,An07g06530,An04g04950,An08g05100,An04g06140,An18g02060,An11g10820,An09g02290,An08g05820,An01g04060,An06g01550,An04g08940,An09g02740,An01g10030,An11g10580,An13g00370,An12g00710,An15g03190,An04g05880,
GO:0032569	gene-specific transcription from RNA polymerase II promoter	0.000528927	0.00876158	terminalNode	15	14	782	2729	An04g08810,An16g08980,An02g02240,An08g07230,An17g01580,An08g06580,An18g04480,An17g01410,An01g08900,An17g01300,An16g07120,An17g01490,An11g05530,An14g00920,An15g05810,
GO:0075308	negative regulation of conidium formation	0.000546755	0.00888022	terminalNode	8	3	789	2740	An11g10820,An12g00710,An13g00370,An08g05820,An01g06290,An11g01520,An08g05100,An07g09630,
GO:0007039	vacuolar protein catabolic process	0.000572853	0.00920773	terminalNode	5	0	792	2743	An08g03250,An02g07210,An04g04950,An07g03880,An03g01660,
GO:0000080	G1 phase of mitotic cell cycle	0.000669666	0.00998176	terminalNode	7	2	790	2741	An16g03650,An09g05290,An02g04800,An15g06650,An03g02770,An07g10420,An16g04720,
GO:0000747	conjugation with cellular fusion	0.00122591	0.0167084	terminalNode	19	24	778	2719	An07g06100,An17g01280,An06g01530,An04g05150,An08g06130,An02g03160,An07g07110,An09g05290,An07g05060,An11g11010,An16g04100,An08g10670,An11g04320,An02g06600,An07g08290,An15g00390,An17g01945,An14g00710,An16g00810,
GO:0009063	cellular amino acid catabolic process	0.00126833	0.0170481	terminalNode	18	22	779	2721	An14g04720,An04g02610,An02g02820,An11g02180,An11g02170,An08g07290,An17g00910,An07g04300,An07g04270,An10g00510,An13g03150,An01g01720,An09g02700,An11g02160,An13g01930,An18g02330,An11g06140,An09g02710,
GO:0006800	oxygen and reactive oxygen species metabolic process	0.00131747	0.0171183	terminalNode	8	4	789	2739	An12g10720,An04g05300,An09g03130,An01g01550,An01g01830,An07g03770,An08g08920,An08g10000,
GO:0007186	G-protein coupled receptor protein signaling pathway	0.00174993	0.0211839	terminalNode	12	11	785	2732	An18g06110,An11g04320,An08g10670,An08g05820,An17g01280,An04g05150,An08g06130,An15g00390,An02g04270,An07g07110,An18g05380,An11g01520,
GO:0075307	positive regulation of conidium formation	0.0017987	0.0212465	terminalNode	7	3	790	2740	An01g08900,An02g02150,An08g07210,An01g10540,An01g03750,An01g04830,An05g00480,
GO:0000160	two-component signal transduction system (phosphorelay)	0.0017987	0.0212465	terminalNode	7	3	790	2740	An02g08490,An15g02120,An07g08100,An02g08510,An06g01690,An14g02970,An11g01000,
GO:0070301	cellular response to hydrogen peroxide	0.0017987	0.0212465	terminalNode	7	3	790	2740	An08g10510,An12g10720,An09g03130,An01g01550,An18g05760,An01g01830,An08g08920,
GO:0007124	pseudohyphal growth	0.00186858	0.0217714	terminalNode	13	13	784	2730	An16g04100,An18g06730,An11g04320,An03g04720,An08g05820,An07g08290,An17g01280,An08g07230,An04g05150,An02g07900,An03g04690,An15g00390,An16g03890,
GO:0019236	response to pheromone	0.00193972	0.0222383	terminalNode	15	17	782	2726	An17g01280,An04g05150,An08g06130,An02g03160,An07g07110,An11g11010,An16g04100,An08g10670,An11g04320,An04g08810,An07g08290,An18g03250,An15g00390,An17g02010,An14g00710,
GO:0006111	regulation of gluconeogenesis	0.00234966	0.0257275	terminalNode	6	2	791	2741	An02g04370,An02g14990,An02g10400,An03g04720,An08g03250,An11g06900,
GO:0006145	purine base catabolic process	0.00234966	0.0257275	terminalNode	6	2	791	2741	An04g05440,An04g03890,An12g04800,An14g03370,An01g13890,An02g06030,
GO:0007232	osmosensory signaling pathway via Sho1 osmosensor	0.00255436	0.0270568	terminalNode	4	0	793	2743	An11g04320,An14g00800,An03g04690,An17g01280,
GO:0034498	early endosome to Golgi transport	0.00255436	0.0270568	terminalNode	4	0	793	2743	An01g08520,An09g06790,An14g02260,An02g01390,
GO:0046777	protein amino acid autophosphorylation	0.00255436	0.0270568	terminalNode	4	0	793	2743	An02g05860,An18g03250,An12g08530,An08g03360,
GO:0005993	trehalose catabolic process	0.00279539	0.0280836	terminalNode	5	1	792	2742	An02g04270,An18g05380,An08g05820,An01g01540,An11g01520,
GO:0045860	positive regulation of protein kinase activity	0.00279539	0.0280836	terminalNode	5	1	792	2742	An01g11080,An11g04320,An08g03240,An01g06550,An17g01280,
GO:0000045	autophagic vacuole assembly	0.00279539	0.0280836	terminalNode	5	1	792	2742	An11g11320,An08g10270,An07g10020,An03g04380,An04g03950,
GO:0070882	cellular cell wall organization or biogenesis	0.00370045	0.0343437	terminalNode	37	72	760	2671	An07g01540,An16g02760,An02g13710,An02g07660,An04g02730,An07g03340,An07g03860,An01g06550,An02g06080,An17g01925,An01g11010,An07g06530,An12g03040,An02g04270,An02g02340,An04g07150,An14g01800,An02g03980,An09g02290,An15g03950,An07g03770,An18g01410,An02g11150,An07g07110,An15g03040,An06g01550,An12g04170,An12g05030,An09g02740,An03g02400,An04g01230,An18g02400,An12g01850,An02g03260,An08g01150,An01g09050,An0…
GO:0006083	acetate metabolic process	0.0039253	0.0360869	terminalNode	10	9	787	2734	An04g05620,An05g00390,An08g04990,An08g06580,An11g02550,An15g00410,An02g06420,An15g01860,An02g03330,An08g07290,
GO:0000165	MAPKKK cascade	0.00398961	0.0363353	terminalNode	7	4	790	2739	An01g11080,An08g10670,An14g04770,An11g04320,An07g07110,An17g01280,An08g03240,
GO:0045881	positive regulation of sporulation resulting in formation of a cellular spore	0.00398961	0.0363353	terminalNode	7	4	790	2739	An11g10820,An12g00710,An13g00370,An01g06290,An04g05880,An02g07930,An08g05100,
GO:0000122	negative regulation of transcription from RNA polymerase II promoter	0.00428962	0.0383508	terminalNode	12	13	785	2730	An04g08810,An15g06050,An01g01090,An02g02240,An17g01580,An11g11300,An02g07900,An03g03590,An11g10710,An02g07070,An16g07120,An08g03880,
GO:0005976	polysaccharide metabolic process	0.00466022	0.0407299	terminalNode	41	84	756	2659	An16g02760,An09g04010,An08g01710,An01g05360,An07g04650,An01g04050,An02g10550,An01g06620,An02g00850,An14g05800,An01g11010,An08g05790,An03g00940,An01g04120,An02g02340,An14g01800,An01g12450,An15g02300,An02g13180,An02g03980,An15g06160,An09g02290,An09g02240,An01g04060,An01g06120,An02g11150,An06g01550,An15g05810,An18g05940,An12g05030,An12g05010,An07g07210,An07g09330,An09g02160,An02g07020,An12g01850,An1…
GO:0048468	cell development	0.00509812	0.0439923	terminalNode	20	31	777	2712	An09g02290,An08g05820,An01g04060,An18g03790,An06g01550,An01g04050,An02g13150,An01g03750,An11g11010,An11g10410,An07g06610,An09g02740,An01g10030,An01g04120,An07g06530,An18g02940,An11g10580,An04g04950,An15g03190,An04g06140,
GO:0042316	penicillin metabolic process	0.00516892	0.0439923	terminalNode	8	6	789	2737	An02g08570,An08g10670,An04g03400,An17g01925,An08g10820,An08g05100,An18g02400,An08g07290,
GO:0019751	polyol metabolic process	0.00527952	0.0445445	terminalNode	16	22	781	2721	An13g00950,An12g00030,An14g04590,An04g04890,An08g06320,An15g07390,An11g03110,An15g05450,An14g06500,An01g06550,An16g01710,An10g00510,An02g05830,An14g03510,An01g10920,An04g02670,
GO:0015850	organic alcohol transport	0.00570966	0.0465612	terminalNode	6	3	791	2740	An15g01900,An06g00260,An04g00340,An16g07900,An02g13600,An12g09370,
GO:0019395	fatty acid oxidation	0.00570966	0.0465612	terminalNode	6	3	791	2740	An13g01920,An11g02590,An14g00990,An01g12960,An14g00430,An02g02820,
GO:0034248	regulation of cellular amide metabolic process	0.00570966	0.0465612	terminalNode	6	3	791	2740	An08g10670,An17g01925,An17g01300,An08g05100,An18g02400,An12g08960,
GO:0001403	invasive growth in response to glucose limitation	0.00590521	0.0477384	terminalNode	9	8	788	2735	An18g06730,An11g04320,An08g10670,An03g04720,An17g01280,An08g07230,An04g05150,An04g07460,An02g04270,
GO:0007114	cell budding	0.00618663	0.0490152	terminalNode	13	16	784	2727	An08g07870,An18g06730,An01g04060,An07g01540,An02g12250,An07g07820,An04g05150,An01g04120,An18g01410,An12g08530,An01g04050,An04g03220,An18g02060,
GO:0009605	response to external stimulus	4.50026e-10	1.46183e-07	nonTerminalNode	47	43	750	2700	An02g07210,An07g10020,An17g01280,An02g14910,An04g06620,An13g00510,An16g08910,An08g01560,An04g05060,An02g06080,An11g02750,An01g11620,An11g09590,An08g07540,An07g03880,An07g06130,An02g14900,An11g06150,An18g03070,An12g01460,An14g05020,An12g10240,An01g10790,An03g04720,An02g02240,An02g01390,An11g06160,An07g03770,An11g11320,An15g05940,An07g05060,An08g07290,An16g09130,An13g01300,An09g03130,An01g08470,An1…
GO:0009991	response to extracellular stimulus	1.08774e-09	2.65001e-07	nonTerminalNode	46	43	751	2700	An02g07210,An07g10020,An17g01280,An02g14910,An04g06620,An13g00510,An16g08910,An08g01560,An04g05060,An02g06080,An11g02750,An01g11620,An11g09590,An08g07540,An07g03880,An07g06130,An02g14900,An11g06150,An18g03070,An14g05020,An12g10240,An01g10790,An03g04720,An02g02240,An02g01390,An11g06160,An07g03770,An11g11320,An15g05940,An07g05060,An08g07290,An16g09130,An13g01300,An09g03130,An01g08470,An12g07710,An1…
GO:0031667	response to nutrient levels	1.08774e-09	2.65001e-07	nonTerminalNode	46	43	751	2700	An02g07210,An07g10020,An17g01280,An02g14910,An04g06620,An13g00510,An16g08910,An08g01560,An04g05060,An02g06080,An11g02750,An01g11620,An11g09590,An08g07540,An07g03880,An07g06130,An02g14900,An11g06150,An18g03070,An14g05020,An12g10240,An01g10790,An03g04720,An02g01390,An02g02240,An11g06160,An07g03770,An11g11320,An15g05940,An07g05060,An08g07290,An16g09130,An13g01300,An01g08470,An09g03130,An12g07710,An1…
GO:0019954	asexual reproduction	2.00572e-09	4.34349e-07	nonTerminalNode	48	48	749	2695	An18g06730,An01g06290,An17g01280,An07g01540,An02g07930,An07g09630,An02g02150,An02g12250,An04g05150,An12g08530,An09g04010,An02g03160,An15g02120,An01g04050,An07g03340,An01g03750,An18g06110,An02g04510,An07g07820,An01g04120,An02g04270,An02g02340,An08g05100,An14g00710,An18g02060,An11g10820,An09g02290,An08g05820,An01g04060,An18g01410,An08g06130,An04g03220,An08g07870,An03g02400,An08g07210,An12g07710,An1…
GO:0000003	reproduction	2.45132e-09	4.77763e-07	nonTerminalNode	84	125	713	2618	An18g06730,An01g06290,An17g01280,An07g01540,An02g07930,An02g02150,An04g05150,An09g04010,An09g05290,An15g02120,An01g04050,An02g13150,An07g03340,An11g11010,An07g08290,An07g02840,An18g02940,An02g04270,An08g05100,An12g07910,An11g10820,An09g02290,An08g05820,An11g09610,An08g10000,An07g07110,An06g01550,An07g05060,An04g03220,An04g08940,An09g02740,An03g02400,An12g07710,An01g04830,An11g01000,An11g10580,An1…
GO:0007154	cell communication	7.17307e-09	1.27094e-06	nonTerminalNode	47	49	750	2694	An18g06730,An02g07210,An07g10020,An17g01280,An02g14910,An04g06620,An16g01760,An13g00510,An16g08910,An16g03740,An08g01560,An04g05060,An02g06080,An08g10670,An11g02750,An01g11620,An11g09590,An08g07540,An07g03880,An01g11080,An07g06130,An02g14900,An11g06150,An18g03070,An14g00800,An14g05020,An03g04720,An02g02240,An02g01390,An11g06160,An07g03770,An14g04770,An11g11320,An07g07110,An15g05940,An07g05060,An0…
GO:0009653	anatomical structure morphogenesis	8.17359e-09	1.32753e-06	nonTerminalNode	63	82	734	2661	An02g07210,An01g06290,An02g07930,An02g02150,An04g05150,An09g04010,An15g02120,An01g04050,An02g13150,An07g03340,An11g11010,An17g01925,An07g08290,An02g04270,An08g05100,An11g10820,An09g02290,An08g05820,An06g01550,An04g08940,An03g02400,An09g02740,An18g02400,An12g07710,An01g04830,An11g01000,An11g10580,An12g00710,An02g06980,An15g03190,An06g01690,An01g10540,An07g09630,An18g03790,An02g03160,An01g03750,An1…
GO:0042594	response to starvation	1.14367e-08	1.71462e-06	nonTerminalNode	40	37	757	2706	An02g07210,An07g10020,An17g01280,An02g14910,An04g06620,An13g00510,An16g08910,An08g01560,An02g06080,An01g11620,An08g07540,An07g03880,An07g06130,An02g14900,An11g06150,An18g03070,An14g05020,An12g10240,An01g10790,An03g04720,An02g01390,An11g06160,An07g03770,An11g11320,An15g05940,An07g05060,An16g09130,An13g01300,An09g03130,An12g07710,An17g01945,An02g07770,An03g04380,An04g03950,An08g10270,An01g10540,An0…
GO:0009056	catabolic process	1.41833e-08	1.97452e-06	nonTerminalNode	153	310	644	2433	An13g01920,An02g11920,An11g04740,An02g14910,An01g05360,An09g05290,An02g04800,An07g04650,An02g00850,An02g14990,An02g10180,An03g02660,An08g10530,An07g04270,An18g01740,An01g01720,An02g04270,An09g02700,An18g02330,An12g07910,An04g05440,An14g04720,An02g01390,An08g03250,An02g10400,An01g12550,An18g05940,An17g00910,An11g11180,An12g01850,An08g06580,An02g06980,An03g04380,An09g05920,An11g06140,An08g03880,An0…
GO:0050896	response to stimulus	1.67418e-08	2.03936e-06	nonTerminalNode	220	503	577	2240	An03g03730,An18g05920,An04g01410,An17g01280,An02g13710,An02g14910,An08g05200,An11g10160,An01g04050,An02g06560,An02g14990,An12g07540,An08g10530,An01g01720,An11g06150,An02g05830,An08g05100,An11g10820,An16g00920,An11g11190,An01g03510,An07g00060,An03g03590,An15g03140,An09g03340,An07g04130,An07g03390,An17g02010,An06g01690,An08g03300,An11g06140,An02g04370,An04g06420,An14g06730,An17g01855,An07g07970,An0…
GO:0043934	sporulation	1.61846e-08	2.03936e-06	nonTerminalNode	54	65	743	2678	An02g07210,An01g06290,An02g07930,An07g09630,An02g02150,An09g04010,An18g03790,An02g03160,An15g02120,An01g04050,An02g13150,An07g03340,An01g03750,An11g11010,An11g10410,An08g10670,An18g06110,An02g04510,An07g06610,An07g03880,An01g04120,An07g06530,An02g04270,An02g02340,An04g04950,An04g06140,An08g05100,An18g02060,An11g10820,An09g02290,An08g05820,An01g04060,An08g06130,An06g01550,An04g08940,An03g02400,An0…
GO:0048646	anatomical structure formation involved in morphogenesis	3.50189e-08	3.59221e-06	nonTerminalNode	52	63	745	2680	An02g07210,An01g06290,An02g07930,An07g09630,An02g02150,An09g04010,An18g03790,An02g03160,An15g02120,An01g04050,An02g13150,An07g03340,An01g03750,An11g11010,An11g10410,An18g06110,An02g04510,An07g06610,An01g04120,An07g03880,An07g06530,An02g04270,An02g02340,An04g04950,An08g05100,An04g06140,An18g02060,An11g10820,An09g02290,An08g05820,An01g04060,An08g06130,An06g01550,An04g08940,An09g02740,An03g02400,An1…
GO:0034305	regulation of asexual sporulation	4.86529e-08	4.74122e-06	nonTerminalNode	23	12	774	2731	An11g10820,An08g05820,An01g06290,An02g07930,An07g09630,An02g02150,An08g06130,An02g03160,An15g02120,An01g03750,An18g06110,An08g07210,An01g04830,An05g00480,An11g01000,An12g00710,An13g00370,An01g08900,An11g01520,An04g05880,An08g05100,An06g01690,An01g10540,
GO:0048856	anatomical structure development	9.68835e-08	8.583e-06	nonTerminalNode	70	106	727	2637	An02g07210,An01g06290,An17g01280,An02g07930,An02g02150,An04g05150,An09g04010,An15g02120,An01g04050,An02g13150,An07g03340,An11g11010,An17g01925,An07g08290,An07g02840,An18g02940,An02g04270,An08g05100,An11g10820,An09g02290,An08g05820,An11g09610,An08g10000,An06g01550,An04g08940,An09g02740,An03g02400,An18g02400,An12g07710,An01g04830,An11g01000,An11g10580,An12g00710,An02g06980,An15g03190,An06g01690,An0…
GO:0030436	asexual sporulation	1.059e-07	8.9739e-06	nonTerminalNode	33	29	764	2714	An11g10820,An09g02290,An08g05820,An01g06290,An02g07930,An07g09630,An02g02150,An08g06130,An09g04010,An02g03160,An15g02120,An07g03340,An01g03750,An18g06110,An02g04510,An03g02400,An08g07210,An12g07710,An11g10920,An01g04830,An11g01000,An05g00480,An12g00710,An13g00370,An02g04270,An01g08900,An02g02340,An11g01520,An04g05880,An08g05100,An06g01690,An01g10540,An01g03330,
GO:0031668	cellular response to extracellular stimulus	1.65267e-07	1.19298e-05	nonTerminalNode	39	41	758	2702	An02g07210,An07g10020,An17g01280,An02g14910,An04g06620,An13g00510,An16g08910,An08g01560,An04g05060,An02g06080,An11g02750,An01g11620,An11g09590,An08g07540,An07g03880,An07g06130,An02g14900,An11g06150,An18g03070,An14g05020,An03g04720,An02g02240,An02g01390,An11g06160,An07g03770,An11g11320,An15g05940,An07g05060,An08g07290,An13g01300,An09g03130,An01g08470,An12g07710,An03g04380,An04g03950,An08g10270,An1…
GO:0031669	cellular response to nutrient levels	1.65267e-07	1.19298e-05	nonTerminalNode	39	41	758	2702	An02g07210,An07g10020,An17g01280,An02g14910,An04g06620,An13g00510,An16g08910,An08g01560,An04g05060,An02g06080,An11g02750,An01g11620,An11g09590,An08g07540,An07g03880,An07g06130,An02g14900,An11g06150,An18g03070,An14g05020,An03g04720,An02g01390,An02g02240,An11g06160,An07g03770,An11g11320,An15g05940,An07g05060,An08g07290,An13g01300,An01g08470,An09g03130,An12g07710,An03g04380,An04g03950,An08g10270,An1…
GO:0071496	cellular response to external stimulus	1.65267e-07	1.19298e-05	nonTerminalNode	39	41	758	2702	An02g07210,An07g10020,An17g01280,An02g14910,An04g06620,An13g00510,An16g08910,An08g01560,An04g05060,An02g06080,An11g02750,An01g11620,An11g09590,An08g07540,An07g03880,An07g06130,An02g14900,An11g06150,An18g03070,An14g05020,An03g04720,An02g02240,An02g01390,An11g06160,An07g03770,An11g11320,An15g05940,An07g05060,An08g07290,An13g01300,An09g03130,An01g08470,An12g07710,An03g04380,An04g03950,An08g10270,An1…
GO:0070887	cellular response to chemical stimulus	1.65267e-07	1.19298e-05	nonTerminalNode	39	41	758	2702	An12g00600,An18g05920,An17g01280,An17g01855,An04g05150,An08g08920,An08g10510,An02g03160,An16g01030,An11g11010,An01g06550,An04g05060,An16g06100,An08g10670,An02g06560,An11g02750,An07g08290,An03g02770,An11g09590,An15g00390,An14g00710,An08g05820,An01g01550,An02g02240,An08g06130,An12g10720,An07g07110,An18g05760,An01g00160,An08g07290,An16g04100,An11g04320,An04g08810,An09g03130,An01g08470,An18g05380,An0…
GO:0075306	regulation of conidium formation	1.97508e-07	1.3748e-05	nonTerminalNode	21	11	776	2732	An11g10820,An18g06110,An08g05820,An01g06290,An07g09630,An02g02150,An08g07210,An01g04830,An08g06130,An11g01000,An05g00480,An12g00710,An13g00370,An02g03160,An01g08900,An11g01520,An08g05100,An15g02120,An06g01690,An01g10540,An01g03750,
GO:0022603	regulation of anatomical structure morphogenesis	5.19057e-07	3.48842e-05	nonTerminalNode	26	20	771	2723	An11g10820,An08g05820,An07g06100,An01g06290,An02g07930,An07g09630,An02g02150,An08g06130,An02g03160,An15g02120,An01g03750,An18g06110,An07g08290,An08g07210,An01g04830,An11g01000,An05g00480,An15g00390,An13g00370,An12g00710,An01g08900,An11g01520,An04g05880,An08g05100,An06g01690,An01g10540,
GO:0006914	autophagy	5.89875e-07	3.83222e-05	nonTerminalNode	20	11	777	2732	An07g09800,An01g08520,An02g07210,An07g10020,An02g01390,An11g04740,An08g01110,An08g07540,An18g02210,An02g14910,An02g14900,An11g11320,An03g04380,An04g03950,An18g03070,An08g10270,An03g02820,An14g05020,An02g07380,An02g05380,
GO:0050793	regulation of developmental process	6.26497e-07	3.93885e-05	nonTerminalNode	27	22	770	2721	An11g10820,An07g06100,An08g05820,An01g06290,An02g07930,An07g09630,An02g02150,An08g10000,An08g06130,An02g03160,An15g02120,An01g03750,An18g06110,An07g08290,An08g07210,An01g04830,An11g01000,An05g00480,An15g00390,An12g00710,An13g00370,An01g08900,An11g01520,An04g05880,An08g05100,An06g01690,An01g10540,
GO:0044248	cellular catabolic process	6.54464e-07	3.98609e-05	nonTerminalNode	115	229	682	2514	An13g01920,An02g11920,An11g04740,An02g14910,An09g05290,An02g04800,An02g14990,An02g10180,An03g02660,An08g10530,An07g04270,An18g01740,An01g01720,An09g02700,An18g02330,An12g07910,An04g05440,An14g04720,An02g01390,An08g03250,An02g10400,An17g00910,An11g11180,An12g01850,An08g06580,An02g06980,An03g04380,An11g06140,An08g03880,An07g10020,An14g00990,An08g08920,An08g06320,An08g01110,An07g02180,An01g13890,An0…
GO:0032502	developmental process	7.29905e-07	4.31087e-05	nonTerminalNode	83	146	714	2597	An02g07210,An01g06290,An17g01280,An15g06650,An02g07930,An09g05730,An02g02150,An04g05150,An09g04010,An01g08110,An15g02120,An01g04050,An02g13150,An07g03340,An11g11010,An17g01925,An07g08290,An09g02980,An07g02840,An18g02940,An02g04270,An08g05100,An12g07910,An11g10820,An09g02290,An11g09610,An08g05820,An08g10000,An06g01550,An04g08940,An03g02400,An09g02740,An15g03140,An18g02400,An12g07710,An01g04830,An1…
GO:0006468	protein amino acid phosphorylation	9.20023e-07	5.12321e-05	nonTerminalNode	30	28	767	2715	An02g05860,An03g04720,An17g01280,An12g08530,An08g03360,An17g00860,An07g07970,An07g06080,An01g10170,An01g06550,An08g10670,An11g04320,An07g07210,An02g04510,An03g04860,An17g01925,An18g03250,An15g03140,An14g01050,An18g02400,An12g07710,An02g05610,An08g07540,An14g00040,An01g11080,An02g04270,An18g05380,An04g03950,An14g02230,An08g03240,
GO:0048315	conidium formation	1.07504e-06	5.66283e-05	nonTerminalNode	27	23	770	2720	An11g10820,An09g02290,An08g05820,An01g06290,An07g09630,An02g02150,An09g04010,An08g06130,An02g03160,An15g02120,An01g03750,An18g06110,An02g04510,An12g07710,An11g10920,An08g07210,An01g04830,An05g00480,An11g01000,An13g00370,An12g00710,An02g02340,An01g08900,An11g01520,An08g05100,An06g01690,An01g10540,
GO:0050789	regulation of biological process	1.30782e-06	6.57983e-05	nonTerminalNode	156	348	641	2395	An18g06730,An17g01280,An01g01090,An02g11920,An02g02150,An02g13710,An04g05150,An08g05200,An09g05290,An02g04800,An16g01760,An01g04050,An02g14990,An07g08290,An02g10180,An03g02770,An02g04270,An16g04430,An08g05100,An18g02330,An11g10820,An14g04720,An04g01310,An16g00920,An08g03250,An14g05810,An14g04770,An07g04540,An03g03590,An02g10400,An11g10560,An03g04860,An15g03140,An18g02400,An01g04830,An08g06580,An1…
GO:0043937	regulation of sporulation	1.59077e-06	7.75101e-05	nonTerminalNode	23	17	774	2726	An11g10820,An08g05820,An01g06290,An02g07930,An07g09630,An02g02150,An08g06130,An02g03160,An15g02120,An01g03750,An18g06110,An08g07210,An01g04830,An11g01000,An05g00480,An12g00710,An13g00370,An01g08900,An11g01520,An04g05880,An08g05100,An06g01690,An01g10540,
GO:0019953	sexual reproduction	2.20929e-06	0.000105022	nonTerminalNode	52	76	745	2667	An01g06290,An17g01280,An02g07930,An04g05150,An09g05290,An01g04050,An02g13150,An11g11010,An07g08290,An08g05100,An11g10820,An09g02290,An08g05820,An11g09610,An08g10000,An07g07110,An06g01550,An07g05060,An04g08940,An09g02740,An11g10580,An12g00710,An17g01945,An15g03190,An07g09630,An06g01530,An18g03790,An02g03160,An11g10410,An08g10670,An07g06610,An02g06600,An01g04120,An07g06530,An15g00390,An04g04950,An0…
GO:0009267	cellular response to starvation	2.59956e-06	0.000120632	nonTerminalNode	33	36	764	2707	An02g07210,An07g10020,An17g01280,An02g14910,An04g06620,An13g00510,An16g08910,An08g01560,An02g06080,An01g11620,An08g07540,An07g03880,An07g06130,An02g14900,An11g06150,An18g03070,An14g05020,An03g04720,An02g01390,An11g06160,An07g03770,An11g11320,An15g05940,An07g05060,An13g01300,An09g03130,An12g07710,An03g04380,An04g03950,An08g10270,An16g00810,An11g06140,An15g01230,
GO:0016237	microautophagy	3.26736e-06	0.000148095	nonTerminalNode	17	9	780	2734	An01g08520,An07g09800,An02g07210,An07g10020,An08g01110,An18g02210,An11g11320,An02g14910,An02g14900,An03g04380,An18g03070,An04g03950,An08g10270,An14g05020,An03g02820,An02g07380,An02g05380,
GO:0016236	macroautophagy	3.52833e-06	0.000156289	nonTerminalNode	11	2	786	2741	An11g11320,An02g14900,An02g14910,An07g10020,An03g04380,An18g03070,An04g03950,An02g01390,An08g10270,An14g05020,An08g07540,
GO:0008361	regulation of cell size	3.61915e-06	0.00015675	nonTerminalNode	30	31	767	2712	An08g10750,An18g06730,An03g04720,An08g05820,An17g01280,An01g04060,An02g11920,An08g07230,An04g05150,An02g07900,An16g03890,An01g04050,An16g04100,An02g06080,An11g04320,An04g05870,An07g08290,An17g01925,An18g02400,An01g04120,An03g04690,An15g00390,An07g06130,An15g06210,An02g02340,An18g05380,An14g02230,An06g01690,An08g01150,An01g12780,
GO:0051716	cellular response to stimulus	7.12962e-06	0.000289492	nonTerminalNode	130	286	667	2457	An17g01060,An18g05920,An17g01280,An04g05150,An02g14910,An01g04050,An16g08910,An02g06560,An07g08290,An03g02770,An01g12360,An11g06150,An12g07910,An01g05470,An02g01390,An11g11190,An14g05810,An14g04770,An03g03590,An11g10560,An03g03830,An07g04130,An07g03390,An03g04380,An06g01690,An11g06140,An07g10020,An17g01855,An08g08920,An07g07970,An18g05420,An04g02730,An08g01560,An16g06100,An08g10670,An11g02750,An0…
GO:0006950	response to stress	1.11913e-05	0.000426285	nonTerminalNode	168	400	629	2343	An03g03730,An04g01410,An17g01280,An02g13710,An02g14910,An08g05200,An01g04050,An12g07540,An11g06150,An02g05830,An16g00920,An11g11190,An03g03590,An15g03140,An09g03340,An07g04130,An07g03390,An06g01690,An11g06140,An14g06730,An07g07970,An04g02730,An16g06100,An11g11300,An06g01270,An01g11080,An12g03040,An12g10240,An04g00580,An09g03060,An04g02610,An02g14460,An09g05640,An08g07290,An09g03130,An03g04690,An1…
GO:0065007	biological regulation	1.13734e-05	0.000426285	nonTerminalNode	185	451	612	2292	An17g01280,An02g13710,An08g05200,An09g05290,An01g04050,An02g14990,An02g09390,An02g10180,An02g04270,An08g05100,An18g02330,An11g10820,An14g04720,An16g00920,An03g03590,An03g04860,An15g03140,An01g04830,An08g06580,An12g00710,An07g03390,An17g02010,An09g04910,An06g01690,An02g04370,An12g08530,An07g07970,An01g13890,An04g02730,An11g02750,An02g07890,An14g00850,An11g11300,An01g11080,An15g06210,An12g03040,An0…
GO:0051094	positive regulation of developmental process	1.33405e-05	0.000485168	nonTerminalNode	15	8	782	2735	An11g10820,An01g06290,An02g07930,An08g07210,An02g02150,An01g04830,An08g10000,An05g00480,An13g00370,An12g00710,An01g08900,An04g05880,An08g05100,An01g10540,An01g03750,
GO:0043938	positive regulation of sporulation	1.80884e-05	0.000629542	nonTerminalNode	14	7	783	2736	An11g10820,An01g06290,An02g07930,An02g02150,An08g07210,An01g04830,An05g00480,An12g00710,An13g00370,An01g08900,An04g05880,An08g05100,An01g10540,An01g03750,
GO:0005975	carbohydrate metabolic process	1.9221e-05	0.000657225	nonTerminalNode	104	220	693	2523	An09g04010,An15g07390,An11g03110,An01g05360,An07g04650,An01g04050,An02g00850,An02g14990,An02g04270,An02g05830,An01g10920,An08g03250,An04g04890,An02g10400,An06g01550,An09g06270,An01g12550,An18g05940,An12g01850,An09g05920,An02g04370,An08g06320,An08g08920,An11g02550,An08g01710,An14g06500,An01g06620,An14g00160,An14g05800,An01g11010,An02g02340,An14g03500,An13g00950,An15g06160,An01g04060,An02g11720,An0…
GO:0040007	growth	2.37766e-05	0.000785434	nonTerminalNode	39	55	758	2688	An18g06730,An17g01280,An07g01540,An08g07230,An08g06320,An04g05150,An02g07900,An12g08530,An04g07460,An09g04010,An09g05290,An01g05070,An01g04050,An02g06080,An08g10670,An17g01925,An07g08290,An07g07820,An01g04120,An15g00390,An07g06130,An02g04270,An02g02340,An14g00800,An03g04720,An08g05820,An01g04060,An18g01410,An06g01490,An04g00410,An16g03890,An16g04100,An08g07870,An11g04320,An18g02400,An01g10030,An0…
GO:0048518	positive regulation of biological process	2.34941e-05	0.000785434	nonTerminalNode	54	90	743	2653	An01g06290,An17g01280,An01g01090,An02g07930,An02g11920,An02g02150,An02g13710,An16g04720,An02g07900,An08g05200,An12g00120,An17g01925,An08g05100,An11g10820,An14g04720,An08g03870,An14g05810,An08g10000,An07g04540,An07g05060,An18g04240,An18g02400,An01g04830,An08g06580,An11g10580,An12g00710,An17g01410,An18g05380,An01g10540,An14g00920,An02g04370,An01g03750,An04g05060,An02g05850,An12g03970,An08g10670,An1…
GO:0042221	response to chemical stimulus	2.58459e-05	0.00083956	nonTerminalNode	92	189	705	2554	An03g03730,An18g05920,An17g01280,An04g05150,An06g01660,An11g10160,An02g04800,An02g06560,An02g14990,An07g08290,An03g02770,An08g10530,An01g01720,An02g05830,An16g00920,An01g03510,An15g02930,An07g00060,An15g03140,An02g07770,An17g02010,An06g01690,An08g03300,An02g04370,An04g06420,An17g01855,An08g08920,An07g07970,An16g06100,An08g10670,An11g02750,An15g00390,An14g00710,An09g06710,An02g02240,An09g03060,An0…
GO:0043687	post-translational protein modification	3.00481e-05	0.000960061	nonTerminalNode	71	134	726	2609	An17g01280,An02g11920,An02g14910,An08g03380,An02g04800,An01g04050,An01g06550,An08g06940,An17g01925,An02g10180,An03g02660,An03g02770,An02g05610,An02g04270,An07g03000,An02g05240,An01g05470,An01g13530,An14g05810,An17g00860,An01g03510,An14g04770,An07g04540,An07g07110,An01g10170,An03g04860,An18g03250,An15g03140,An18g02400,An12g07710,An11g10580,An07g03390,An03g04380,An18g05380,An04g03950,An02g07230,An0…
GO:0048610	reproductive cellular process	3.08054e-05	0.000968383	nonTerminalNode	43	65	754	2678	An01g06290,An17g01280,An02g07930,An04g05150,An18g03790,An09g05290,An01g04050,An07g03340,An02g13150,An01g03750,An11g11010,An11g10410,An08g10670,An07g06610,An07g08290,An01g04120,An07g06530,An18g02940,An15g00390,An04g04950,An08g05100,An04g06140,An14g00710,An12g07910,An18g02060,An11g10820,An09g02290,An08g05820,An07g06100,An01g04060,An08g06130,An07g07110,An06g01550,An11g04320,An04g08940,An03g02400,An0…
GO:0016054	organic acid catabolic process	3.63906e-05	0.00110821	nonTerminalNode	31	39	766	2704	An13g01920,An04g05620,An08g04990,An14g00990,An12g07630,An07g02180,An11g02180,An16g08980,An04g05720,An07g04270,An13g03150,An01g01720,An09g02700,An13g01930,An18g02330,An14g00430,An09g02710,An14g04720,An04g02610,An02g02820,An11g02170,An01g12960,An08g07290,An17g00910,An07g04300,An10g00510,An08g06580,An11g02160,An15g01860,An14g00920,An11g06140,
GO:0046395	carboxylic acid catabolic process	3.63906e-05	0.00110821	nonTerminalNode	31	39	766	2704	An13g01920,An04g05620,An08g04990,An14g00990,An12g07630,An07g02180,An11g02180,An16g08980,An04g05720,An07g04270,An13g03150,An01g01720,An09g02700,An13g01930,An18g02330,An14g00430,An09g02710,An14g04720,An04g02610,An02g02820,An11g02170,An01g12960,An08g07290,An17g00910,An07g04300,An10g00510,An08g06580,An11g02160,An15g01860,An14g00920,An11g06140,
GO:0006979	response to oxidative stress	4.01167e-05	0.00118466	nonTerminalNode	43	66	754	2677	An03g03730,An12g00600,An11g02110,An17g01280,An02g07930,An01g03740,An08g08920,An08g10510,An07g07970,An06g01660,An15g02120,An16g03740,An16g06100,An18g06110,An02g05830,An13g01930,An08g02310,An01g01550,An16g00920,An11g06120,An09g03060,An04g02610,An07g03770,An12g10720,An11g10890,An03g04560,An18g05760,An07g05060,An07g10290,An18g02900,An09g03130,An15g03140,An11g01000,An02g07770,An18g05380,An11g01520,An0…
GO:0023033	signaling pathway	5.56897e-05	0.00161999	nonTerminalNode	45	72	752	2671	An18g06730,An17g01280,An02g13710,An04g05150,An16g04720,An07g07970,An02g03160,An16g01760,An15g02120,An01g04050,An16g03740,An01g06550,An18g06110,An08g10670,An17g01925,An07g08100,An03g02770,An14g00850,An08g07540,An14g00040,An01g04120,An15g00390,An01g11080,An04g02470,An02g04270,An14g00800,An08g03240,An08g05820,An01g04060,An08g06130,An17g00860,An14g04770,An07g07110,An15g03040,An18g05760,An01g00160,An1…
GO:0044262	cellular carbohydrate metabolic process	6.23652e-05	0.0017875	nonTerminalNode	87	181	710	2562	An15g07390,An11g03110,An01g04050,An02g14990,An02g04270,An02g05830,An01g10920,An08g03250,An04g04890,An02g10400,An06g01550,An09g06270,An01g12550,An18g05940,An12g01850,An02g04370,An08g06320,An08g08920,An11g02550,An08g01710,An14g06500,An01g06620,An14g00160,An14g03500,An13g00950,An15g06160,An01g04060,An02g11720,An03g04560,An11g06900,An12g05030,An09g03130,An09g02160,An10g00510,An14g04190,An11g01520,An1…
GO:0048869	cellular developmental process	7.41442e-05	0.00203531	nonTerminalNode	47	78	750	2665	An02g07210,An01g06290,An02g07930,An04g05150,An18g03790,An01g04050,An02g13150,An07g03340,An01g03750,An11g11010,An11g10410,An07g06610,An17g01925,An07g08290,An07g03880,An01g04120,An07g06530,An18g02940,An15g00390,An02g04270,An04g04950,An02g02340,An04g06140,An08g05100,An14g00710,An14g06000,An12g07910,An18g02060,An11g10820,An09g02290,An07g06100,An08g05820,An01g04060,An06g01550,An08g07870,An04g08940,An0…
GO:0032535	regulation of cellular component size	7.41253e-05	0.00203531	nonTerminalNode	30	39	767	2704	An18g06730,An17g01280,An02g11920,An08g07230,An04g05150,An02g07900,An01g04050,An02g06080,An07g08290,An17g01925,An01g04120,An15g00390,An07g06130,An15g06210,An02g02340,An01g12780,An08g10750,An08g05820,An03g04720,An01g04060,An16g03890,An16g04100,An11g04320,An04g05870,An18g02400,An03g04690,An18g05380,An14g02230,An06g01690,An08g01150,
GO:0090066	regulation of anatomical structure size	7.41253e-05	0.00203531	nonTerminalNode	30	39	767	2704	An18g06730,An17g01280,An02g11920,An08g07230,An04g05150,An02g07900,An01g04050,An02g06080,An07g08290,An17g01925,An01g04120,An15g00390,An07g06130,An15g06210,An02g02340,An01g12780,An08g10750,An08g05820,An03g04720,An01g04060,An16g03890,An16g04100,An11g04320,An04g05870,An18g02400,An03g04690,An18g05380,An14g02230,An06g01690,An08g01150,
GO:0009266	response to temperature stimulus	8.01783e-05	0.00214065	nonTerminalNode	28	35	769	2708	An01g04060,An02g13710,An04g00410,An08g08670,An14g02180,An08g10510,An14g04770,An08g05200,An16g01760,An14g06500,An15g02120,An01g04050,An16g03740,An18g06110,An09g03130,An18g02980,An01g04120,An11g01000,An15g00390,An02g07770,An02g05830,An11g01520,An11g01750,An02g07070,An12g10240,An01g01830,An07g08890,An01g10790,
GO:0035556	intracellular signal transduction	8.55248e-05	0.00222251	nonTerminalNode	24	27	773	2716	An18g06730,An08g05820,An17g01280,An02g13710,An16g04720,An08g06130,An14g04770,An07g07110,An15g03040,An16g01760,An16g03740,An11g04320,An08g10670,An17g01925,An18g02400,An14g00850,An08g07540,An01g11080,An04g02470,An02g04270,An11g01520,An14g00800,An08g01150,An08g03240,
GO:0050794	regulation of cellular process	8.74197e-05	0.00224185	nonTerminalNode	138	329	659	2414	An18g06730,An17g01280,An01g01090,An02g11920,An02g13710,An04g05150,An08g05200,An09g05290,An02g04800,An16g01760,An01g04050,An02g14990,An07g08290,An02g10180,An03g02770,An02g04270,An08g05100,An18g02330,An11g10820,An14g04720,An04g01310,An16g00920,An08g03250,An14g05810,An14g04770,An07g04540,An03g03590,An02g10400,An11g10560,An03g04860,An15g03140,An18g02400,An01g04830,An08g06580,An12g00710,An07g03390,An1…
GO:0032787	monocarboxylic acid metabolic process	9.02731e-05	0.00228496	nonTerminalNode	61	114	736	2629	An13g01920,An02g07930,An08g04990,An18g03800,An08g05200,An04g05300,An18g04150,An02g14990,An14g01550,An07g03100,An16g05150,An16g07480,An11g02590,An08g03870,An01g01550,An08g03250,An09g01030,An15g00410,An12g10720,An02g10400,An07g04300,An08g06580,An08g03880,An14g00920,An02g04370,An04g05620,An14g00990,An12g07630,An04g06020,An08g08920,An11g02550,An07g02180,An16g04520,An09g06740,An16g08980,An04g05720,An1…
GO:0006623	protein targeting to vacuole	0.000121881	0.00296933	nonTerminalNode	21	22	776	2721	An06g01360,An07g10020,An02g01390,An01g13030,An08g03250,An11g04740,An03g06880,An11g11320,An02g14910,An01g08520,An18g03980,An08g07540,An04g09250,An02g14900,An03g04380,An04g03950,An18g03070,An08g10270,An14g05020,An02g07380,An02g05380,
GO:0022414	reproductive process	0.000146532	0.00348282	nonTerminalNode	51	91	746	2652	An01g06290,An17g01280,An02g07930,An04g05150,An09g05290,An01g04050,An07g03340,An02g13150,An11g11010,An07g08290,An07g02840,An18g02940,An08g05100,An12g07910,An11g10820,An09g02290,An08g05820,An11g09610,An08g10000,An07g07110,An06g01550,An04g08940,An03g02400,An09g02740,An12g00710,An11g10580,An15g03190,An01g10540,An07g09630,An18g03790,An01g03750,An11g10410,An08g10670,An07g06610,An01g04120,An07g06530,An1…
GO:0019222	regulation of metabolic process	0.000148863	0.00349559	nonTerminalNode	102	229	695	2514	An17g01280,An01g01090,An02g11920,An08g05200,An16g01760,An02g04800,An01g04050,An02g14990,An02g10180,An02g04270,An16g04430,An08g05100,An18g02330,An11g10820,An14g04720,An04g01310,An08g03250,An14g05810,An14g04770,An07g04540,An03g03590,An02g10400,An11g10560,An03g04860,An18g02400,An01g04830,An08g06580,An07g03390,An17g02010,An08g03880,An02g04370,An08g06320,An01g13890,An17g01300,An15g00960,An08g10670,An1…
GO:0034293	sexual sporulation	0.000156254	0.00362548	nonTerminalNode	28	37	769	2706	An01g06290,An02g07930,An18g03790,An01g04050,An02g13150,An11g11010,An11g10410,An08g10670,An07g06610,An01g04120,An07g06530,An04g04950,An08g05100,An04g06140,An18g02060,An11g10820,An09g02290,An08g05820,An01g04060,An06g01550,An04g08940,An09g02740,An01g10030,An11g10580,An13g00370,An12g00710,An15g03190,An04g05880,
GO:0044282	small molecule catabolic process	0.00016278	0.00364665	nonTerminalNode	50	89	747	2654	An13g01920,An14g03370,An08g04990,An11g02180,An04g05300,An07g03140,An02g06030,An07g04270,An01g01720,An09g02700,An13g01930,An03g06870,An18g02330,An14g00800,An04g05440,An14g04720,An09g02240,An17g00910,An07g04300,An11g11180,An08g06580,An11g06140,An14g00920,An04g05620,An14g00990,An12g07630,An01g03740,An11g02550,An07g02180,An01g13890,An16g08980,An04g03890,An04g05720,An13g03150,An14g03500,An14g00430,An0…
GO:0023052	signaling	0.000161471	0.00364665	nonTerminalNode	52	94	745	2649	An18g06730,An17g01280,An02g13710,An04g05150,An16g04720,An16g01760,An15g02120,An01g04050,An01g06550,An17g01925,An03g02770,An04g02470,An02g04270,An14g00800,An08g06960,An08g05820,An17g00860,An14g04770,An07g07110,An18g02400,An11g01000,An18g05380,An11g01720,An06g01690,An08g06320,An07g07970,An02g03160,An02g08510,An16g03740,An08g10670,An18g06110,An07g08100,An14g00850,An08g07540,An01g04120,An14g00040,An1…
GO:0023034	intracellular signaling pathway	0.000172975	0.00374588	nonTerminalNode	35	53	762	2690	An18g06730,An17g01280,An02g13710,An16g04720,An02g03160,An16g01760,An01g04050,An16g03740,An01g06550,An08g10670,An17g01925,An03g02770,An14g00850,An08g07540,An14g00040,An01g04120,An01g11080,An04g02470,An02g04270,An14g00800,An08g03240,An08g05820,An01g04060,An08g06130,An17g00860,An14g04770,An07g07110,An15g03040,An18g05760,An01g00160,An11g04320,An18g02400,An11g01720,An11g01520,An08g01150,
GO:0030435	sporulation resulting in formation of a cellular spore	0.00021947	0.00464174	nonTerminalNode	32	47	765	2696	An02g07210,An01g06290,An02g07930,An18g03790,An01g04050,An02g13150,An07g03340,An11g11010,An11g10410,An07g06610,An01g04120,An07g03880,An07g06530,An02g04270,An04g04950,An08g05100,An04g06140,An18g02060,An11g10820,An09g02290,An08g05820,An01g04060,An06g01550,An04g08940,An09g02740,An03g02400,An01g10030,An11g10580,An13g00370,An12g00710,An15g03190,An04g05880,
GO:0003006	reproductive developmental process	0.000221489	0.00464174	nonTerminalNode	45	78	752	2665	An01g06290,An17g01280,An02g07930,An07g09630,An04g05150,An18g03790,An01g04050,An02g13150,An11g11010,An01g03750,An11g10410,An08g10670,An07g06610,An07g08290,An07g02840,An01g04120,An07g06530,An18g02940,An15g00390,An04g04950,An04g06140,An08g05100,An14g00710,An12g07910,An18g02060,An11g10820,An09g02290,An08g05820,An11g09610,An01g04060,An08g10000,An08g06130,An06g01550,An16g07210,An04g08940,An09g02740,An0…
GO:0030154	cell differentiation	0.000265699	0.00539424	nonTerminalNode	36	57	761	2686	An02g07210,An01g06290,An02g07930,An18g03790,An01g04050,An02g13150,An07g03340,An01g03750,An11g11010,An11g10410,An07g06610,An01g04120,An07g03880,An07g06530,An18g02940,An15g00390,An02g04270,An04g04950,An08g05100,An04g06140,An12g07910,An18g02060,An11g10820,An09g02290,An08g05820,An01g04060,An06g01550,An04g08940,An09g02740,An03g02400,An01g10030,An11g10580,An13g00370,An12g00710,An15g03190,An04g05880,
GO:0043939	negative regulation of sporulation	0.000311403	0.00602194	nonTerminalNode	10	5	787	2738	An11g10820,An12g00710,An13g00370,An08g05820,An01g06290,An11g01520,An04g05880,An02g07930,An08g05100,An07g09630,
GO:0006796	phosphate metabolic process	0.000330361	0.00607427	nonTerminalNode	49	90	748	2653	An17g01280,An01g04050,An01g06550,An17g01925,An03g02770,An02g05610,An02g04270,An03g02670,An17g00860,An14g04770,An07g07110,An01g10170,An03g04860,An18g03250,An15g03140,An18g02400,An12g07710,An18g05380,An04g03950,An02g07230,An13g00110,An08g03610,An08g01110,An08g06320,An12g08530,An07g07970,An07g06080,An15g03910,An11g10410,An07g09800,An08g10670,An14g00160,An02g04510,An14g01050,An08g07540,An01g04120,An1…
GO:0006793	phosphorus metabolic process	0.000330361	0.00607427	nonTerminalNode	49	90	748	2653	An17g01280,An01g04050,An01g06550,An17g01925,An03g02770,An02g05610,An02g04270,An03g02670,An17g00860,An14g04770,An07g07110,An01g10170,An03g04860,An18g03250,An15g03140,An18g02400,An12g07710,An18g05380,An04g03950,An02g07230,An13g00110,An08g03610,An08g01110,An08g06320,An12g08530,An07g07970,An07g06080,An15g03910,An11g10410,An07g09800,An08g10670,An14g00160,An02g04510,An14g01050,An08g07540,An01g04120,An1…
GO:0023060	signal transmission	0.000336957	0.00608083	nonTerminalNode	43	75	754	2668	An18g06730,An17g01280,An02g13710,An08g06320,An04g05150,An16g04720,An02g03160,An16g01760,An15g02120,An02g08510,An01g04050,An16g03740,An08g10670,An17g01925,An07g08100,An14g00850,An08g07540,An14g00040,An01g04120,An15g00390,An01g11080,An04g02470,An02g04270,An02g08490,An12g01460,An14g00800,An08g03240,An08g06960,An08g05820,An01g04060,An08g06130,An17g00860,An14g04770,An07g07110,An15g03040,An11g04320,An1…
GO:0044182	filamentous growth of a population of unicellular organisms	0.000355975	0.00630722	nonTerminalNode	16	15	781	2728	An16g04100,An18g06730,An11g04320,An08g10670,An03g04720,An08g05820,An07g08290,An17g01280,An08g07230,An04g05150,An03g04690,An02g07900,An04g07460,An15g00390,An02g04270,An16g03890,
GO:0070783	growth of unicellular organism as a thread of attached cells	0.000355975	0.00630722	nonTerminalNode	16	15	781	2728	An16g04100,An18g06730,An11g04320,An08g10670,An08g05820,An07g08290,An03g04720,An17g01280,An08g07230,An04g05150,An03g04690,An02g07900,An04g07460,An15g00390,An02g04270,An16g03890,
GO:0006357	regulation of transcription from RNA polymerase II promoter	0.000367336	0.00644988	nonTerminalNode	40	68	757	2675	An01g01090,An02g07900,An08g05200,An16g01760,An02g04800,An01g03750,An02g05850,An04g05060,An16g08980,An02g07890,An11g11300,An18g03770,An17g01490,An16g07120,An12g08730,An14g04720,An08g03870,An02g02240,An14g05810,An03g03590,An15g05810,An16g04100,An18g04240,An04g08810,An15g06050,An07g06050,An17g01580,An01g04830,An08g06580,An05g00480,An07g03390,An01g08900,An17g01410,An18g05380,An11g10710,An02g07070,An0…
GO:0016049	cell growth	0.000390023	0.00672703	nonTerminalNode	22	27	775	2716	An18g06730,An03g04720,An08g05820,An17g01280,An01g04060,An08g07230,An04g05150,An02g07900,An16g03890,An01g04050,An16g04100,An02g06080,An11g04320,An07g08290,An17g01925,An18g02400,An01g04120,An03g04690,An15g00390,An07g06130,An02g02340,An08g01150,
GO:0023046	signaling process	0.000416151	0.00711473	nonTerminalNode	43	76	754	2667	An18g06730,An17g01280,An02g13710,An08g06320,An04g05150,An16g04720,An02g03160,An16g01760,An15g02120,An02g08510,An01g04050,An16g03740,An08g10670,An17g01925,An07g08100,An14g00850,An08g07540,An14g00040,An01g04120,An15g00390,An01g11080,An04g02470,An02g04270,An02g08490,An12g01460,An14g00800,An08g03240,An08g06960,An08g05820,An01g04060,An08g06130,An17g00860,An14g04770,An07g07110,An15g03040,An11g04320,An1…
GO:0006366	transcription from RNA polymerase II promoter	0.000580414	0.00920773	nonTerminalNode	57	114	740	2629	An01g01090,An02g07900,An08g05200,An16g01760,An02g04800,An01g04050,An16g07860,An12g08730,An14g04720,An08g03870,An14g05810,An16g03940,An03g03590,An11g05530,An18g04240,An07g06050,An01g04830,An08g06580,An08g04890,An07g03390,An17g01410,An02g06230,An18g05380,An11g10710,An01g10540,An08g03880,An14g00920,An08g07230,An18g04480,An15g05920,An17g01300,An16g09140,An01g03750,An04g05060,An02g05850,An16g08980,An0…
GO:0007231	osmosensory signaling pathway	0.000598037	0.00920773	nonTerminalNode	12	9	785	2734	An11g04320,An17g01280,An07g08100,An03g04690,An11g01000,An01g11080,An14g04770,An07g07970,An15g02120,An06g01690,An14g00800,An08g03240,
GO:0009628	response to abiotic stimulus	0.000599991	0.00920773	nonTerminalNode	72	155	725	2588	An01g06290,An02g14170,An17g01280,An02g14630,An02g13710,An04g07460,An15g07390,An08g05200,An16g01760,An15g02120,An16g02000,An01g04050,An02g13150,An07g03860,An12g07540,An02g05830,An08g06500,An08g05100,An14g00800,An07g08890,An11g10820,An01g05470,An17g00860,An14g04770,An14g02180,An07g08600,An08g01520,An18g02980,An11g01000,An17g01945,An02g07770,An18g05380,An06g01690,An01g10540,An11g02580,An06g01180,An0…
GO:0031323	regulation of cellular metabolic process	0.000670914	0.00998176	nonTerminalNode	95	221	702	2522	An17g01280,An01g01090,An02g11920,An08g05200,An16g01760,An02g04800,An01g04050,An02g14990,An02g10180,An08g05100,An18g02330,An11g10820,An14g04720,An04g01310,An08g03250,An14g05810,An14g04770,An07g04540,An03g03590,An02g10400,An11g10560,An03g04860,An18g02400,An01g04830,An08g06580,An07g03390,An08g03880,An02g04370,An08g06320,An01g13890,An17g01300,An15g00960,An08g10670,An11g02750,An02g07890,An11g11300,An0…
GO:0051318	G1 phase	0.000669666	0.00998176	nonTerminalNode	7	2	790	2741	An16g03650,An09g05290,An02g04800,An15g06650,An03g02770,An07g10420,An16g04720,
GO:0051093	negative regulation of developmental process	0.000663805	0.00998176	nonTerminalNode	10	6	787	2737	An11g10820,An08g05820,An01g06290,An02g07930,An07g09630,An13g00370,An12g00710,An11g01520,An04g05880,An08g05100,
GO:0009313	oligosaccharide catabolic process	0.000726054	0.0107203	nonTerminalNode	6	1	791	2742	An02g04270,An02g11720,An18g05380,An08g05820,An01g01540,An11g01520,
GO:0071554	cell wall organization or biogenesis	0.000943898	0.0137288	nonTerminalNode	41	75	756	2668	An07g01540,An16g02760,An02g13710,An02g07660,An04g02730,An07g03340,An07g03860,An01g06550,An02g06080,An17g01925,An14g05800,An01g11010,An03g00940,An07g06530,An12g03040,An02g04270,An02g02340,An04g07150,An14g01800,An02g03980,An09g02290,An15g03950,An07g03770,An18g01410,An02g11150,An07g07110,An15g03040,An06g01550,An12g04170,An15g05810,An12g05030,An12g05010,An09g02740,An03g02400,An04g01230,An18g02400,An1…
GO:0048522	positive regulation of cellular process	0.00120529	0.0166603	nonTerminalNode	44	84	753	2659	An02g04370,An01g06290,An01g01090,An02g07930,An02g11920,An02g13710,An16g04720,An02g07900,An08g05200,An01g03750,An02g05850,An04g05060,An12g03970,An15g00960,An08g10670,An16g08980,An12g00120,An17g01925,An15g06500,An11g09590,An08g05100,An17g01490,An16g07120,An11g10820,An14g04720,An08g03870,An03g04720,An14g05810,An07g04540,An16g03890,An08g07290,An18g04240,An11g04320,An18g02400,An08g06580,An12g00710,An1…
GO:0000746	conjugation	0.00122591	0.0167084	nonTerminalNode	19	24	778	2719	An07g06100,An17g01280,An06g01530,An04g05150,An08g06130,An02g03160,An07g07110,An09g05290,An07g05060,An11g11010,An16g04100,An08g10670,An11g04320,An02g06600,An07g08290,An15g00390,An17g01945,An14g00710,An16g00810,
GO:0009310	amine catabolic process	0.00126833	0.0170481	nonTerminalNode	18	22	779	2721	An14g04720,An04g02610,An02g02820,An11g02180,An11g02170,An08g07290,An17g00910,An07g04300,An07g04270,An10g00510,An13g03150,An01g01720,An09g02700,An11g02160,An13g01930,An18g02330,An11g06140,An09g02710,
GO:0016137	glycoside metabolic process	0.00131747	0.0171183	nonTerminalNode	8	4	789	2739	An14g02180,An08g10510,An02g04270,An18g05380,An08g05820,An01g01540,An11g01520,An13g00400,
GO:0045597	positive regulation of cell differentiation	0.00131747	0.0171183	nonTerminalNode	8	4	789	2739	An11g10820,An12g00710,An13g00370,An01g06290,An04g05880,An02g07930,An08g05100,An01g03750,
GO:0005991	trehalose metabolic process	0.00131747	0.0171183	nonTerminalNode	8	4	789	2739	An14g02180,An08g10510,An02g04270,An18g05380,An08g05820,An01g01540,An13g00400,An11g01520,
GO:0043603	cellular amide metabolic process	0.00130832	0.0171183	nonTerminalNode	16	18	781	2725	An14g03370,An04g06020,An02g08570,An17g01300,An11g02980,An12g08960,An08g07290,An07g10290,An08g10670,An17g00910,An17g01925,An08g10820,An18g02400,An02g08520,An04g03400,An08g05100,
GO:0034599	cellular response to oxidative stress	0.00155968	0.0193619	nonTerminalNode	11	9	786	2734	An12g00600,An09g03130,An01g01550,An08g08920,An08g10510,An12g10720,An18g05380,An07g07560,An18g05760,An01g01830,An16g06100,
GO:0010565	regulation of cellular ketone metabolic process	0.00155968	0.0193619	nonTerminalNode	11	9	786	2734	An02g04370,An08g10670,An02g14990,An17g01925,An03g04720,An18g02400,An08g03250,An02g10400,An08g05100,An12g08960,An11g06900,
GO:0007166	cell surface receptor linked signaling pathway	0.00174993	0.0211839	nonTerminalNode	12	11	785	2732	An18g06110,An11g04320,An08g10670,An08g05820,An17g01280,An04g05150,An08g06130,An15g00390,An02g04270,An07g07110,An18g05380,An11g01520,
GO:0034614	cellular response to reactive oxygen species	0.0017987	0.0212465	nonTerminalNode	7	3	790	2740	An08g10510,An12g10720,An09g03130,An01g01550,An18g05760,An01g01830,An08g08920,
GO:0051171	regulation of nitrogen compound metabolic process	0.00183074	0.0214946	nonTerminalNode	74	169	723	2574	An09g06810,An01g01090,An17g02270,An02g07900,An08g05200,An16g01760,An02g04800,An01g04050,An12g08960,An17g01925,An02g10180,An04g09290,An08g05100,An14g00800,An18g02330,An12g08730,An14g04720,An08g03870,An08g05820,An04g01310,An14g05810,An07g04540,An03g03590,An11g10560,An18g04240,An07g06050,An18g02400,An01g04830,An08g06580,An11g10580,An07g03390,An17g01410,An18g05380,An11g10710,An09g04660,An01g10540,An0…
GO:0007243	intracellular protein kinase cascade	0.00188782	0.0217714	nonTerminalNode	9	6	788	2737	An01g11080,An08g10670,An14g04770,An11g04320,An07g07110,An17g01925,An17g01280,An18g02400,An08g03240,
GO:0023014	signal transmission via phosphorylation event	0.00188782	0.0217714	nonTerminalNode	9	6	788	2737	An01g11080,An08g10670,An14g04770,An11g04320,An07g07110,An17g01925,An17g01280,An18g02400,An08g03240,
GO:0016310	phosphorylation	0.00217817	0.024826	nonTerminalNode	35	64	762	2679	An13g00110,An17g01280,An12g08530,An07g07970,An07g06080,An11g10410,An01g06550,An08g10670,An14g00160,An02g04510,An17g01925,An14g01050,An02g05610,An08g07540,An14g00040,An01g11080,An02g04270,An08g03240,An02g05860,An03g04720,An08g03360,An17g00860,An14g04770,An07g07110,An01g10170,An11g04320,An07g07210,An03g04860,An18g03250,An15g03140,An18g02400,An12g07710,An18g05380,An04g03950,An14g02230,
GO:0032505	reproduction of a single-celled organism	0.00219574	0.0248808	nonTerminalNode	31	54	766	2689	An18g06730,An07g01540,An02g12250,An04g05150,An12g08530,An18g03790,An01g04050,An02g13150,An11g11010,An11g10410,An07g06610,An07g07820,An01g04120,An07g06530,An15g00390,An04g04950,An04g06140,An12g07910,An18g02060,An09g02290,An08g05820,An07g06100,An01g04060,An18g01410,An06g01550,An04g03220,An08g07870,An09g02740,An01g10030,An11g10580,An15g03190,
GO:0042542	response to hydrogen peroxide	0.00232184	0.0257275	nonTerminalNode	10	8	787	2735	An09g03130,An01g01550,An08g08920,An11g01000,An08g10510,An12g10720,An15g02120,An06g01690,An18g05760,An01g01830,
GO:0046113	nucleobase catabolic process	0.00234966	0.0257275	nonTerminalNode	6	2	791	2741	An04g05440,An04g03890,An12g04800,An14g03370,An01g13890,An02g06030,
GO:0006109	regulation of carbohydrate metabolic process	0.00232184	0.0257275	nonTerminalNode	10	8	787	2735	An02g04370,An07g07210,An02g14990,An03g04720,An01g04060,An08g03250,An01g04120,An02g10400,An01g04050,An11g06900,
GO:0030447	filamentous growth	0.00250766	0.0270023	nonTerminalNode	25	40	772	2703	An18g06730,An17g01280,An08g07230,An08g06320,An04g05150,An02g07900,An09g04010,An04g07460,An09g05290,An01g05070,An08g10670,An07g08290,An15g00390,An02g04270,An02g02340,An14g00800,An08g05820,An03g04720,An06g01490,An16g03890,An16g04100,An11g04320,An01g10030,An03g04690,An17g02010,
GO:0051347	positive regulation of transferase activity	0.00279539	0.0280836	nonTerminalNode	5	1	792	2742	An01g11080,An11g04320,An08g03240,An01g06550,An17g01280,
GO:0046352	disaccharide catabolic process	0.00279539	0.0280836	nonTerminalNode	5	1	792	2742	An02g04270,An18g05380,An08g05820,An01g01540,An11g01520,
GO:0016139	glycoside catabolic process	0.00279539	0.0280836	nonTerminalNode	5	1	792	2742	An02g04270,An18g05380,An08g05820,An01g01540,An11g01520,
GO:0033674	positive regulation of kinase activity	0.00279539	0.0280836	nonTerminalNode	5	1	792	2742	An01g11080,An11g04320,An08g03240,An01g06550,An17g01280,
GO:0033554	cellular response to stress	0.00286514	0.0286367	nonTerminalNode	105	264	692	2479	An17g01060,An17g01280,An02g14910,An01g04050,An16g08910,An03g02770,An01g12360,An11g06150,An12g07910,An01g05470,An02g01390,An11g11190,An14g05810,An14g04770,An03g03590,An11g10560,An03g03830,An07g04130,An07g03390,An03g04380,An06g01690,An11g06140,An07g10020,An08g08920,An07g07970,An18g05420,An04g02730,An08g01560,An16g06100,An07g08100,An11g11300,An07g03880,An06g01270,An15g00390,An01g11080,An07g06130,An1…
GO:0007034	vacuolar transport	0.00298412	0.0292491	nonTerminalNode	28	48	769	2695	An07g10020,An11g04740,An08g01110,An02g14910,An07g09800,An18g03980,An08g07540,An02g14900,An04g04950,An18g03070,An14g05020,An02g14810,An06g01360,An02g09460,An02g01390,An01g13030,An08g03250,An03g06880,An11g11320,An01g08520,An07g03720,An15g00460,An04g09250,An03g04380,An04g03950,An08g10270,An02g07380,An02g05380,
GO:0010035	response to inorganic substance	0.0034062	0.0323348	nonTerminalNode	18	25	779	2718	An11g02110,An18g05920,An01g01550,An16g00920,An17g01855,An07g03770,An08g08920,An08g10510,An12g10720,An02g04800,An15g02120,An18g05760,An07g05060,An02g06560,An09g03130,An11g01000,An06g01690,An01g01830,
GO:0051704	multi-organism process	0.00390456	0.0360663	nonTerminalNode	20	30	777	2713	An03g04720,An07g06100,An17g01280,An06g01530,An04g05150,An08g06130,An02g03160,An07g07110,An09g05290,An07g05060,An11g11010,An16g04100,An08g10670,An11g04320,An02g06600,An07g08290,An15g00390,An17g01945,An14g00710,An16g00810,
GO:0005996	monosaccharide metabolic process	0.00418907	0.0377986	nonTerminalNode	39	78	758	2665	An02g04370,An12g00030,An01g03740,An11g02550,An04g05300,An01g04050,An02g10550,An06g01510,An02g14990,An07g03140,An11g09590,An08g05790,An03g00940,An01g04120,An03g00960,An02g09090,An14g03500,An14g01800,An15g02300,An04g02670,An10g00230,An15g06160,An03g04720,An09g02240,An01g04060,An01g06120,An08g03250,An02g11720,An02g11150,An15g05450,An02g10400,An11g10890,An09g06270,An03g04560,An01g12550,An11g06900,An0…
GO:0016052	carbohydrate catabolic process	0.00418907	0.0377986	nonTerminalNode	39	78	758	2665	An14g02170,An01g01540,An01g03740,An11g02550,An08g01710,An01g05360,An04g05300,An07g04650,An02g10550,An01g06620,An02g00850,An07g03140,An14g05800,An03g00940,An08g05790,An02g04270,An14g03500,An14g01800,An15g02300,An15g06160,An08g05820,An09g02240,An01g06120,An02g11720,An02g11150,An03g04560,An01g12550,An15g05810,An12g05010,An18g05940,An07g09330,An09g02160,An02g07020,An07g04300,An12g01850,An14g04190,An1…
GO:0000302	response to reactive oxygen species	0.00427747	0.0383508	nonTerminalNode	13	15	784	2728	An11g02110,An09g03130,An01g01550,An07g03770,An08g08920,An11g01000,An08g10510,An12g10720,An15g02120,An06g01690,An18g05760,An07g05060,An01g01830,
GO:0030653	beta-lactam antibiotic metabolic process	0.00516892	0.0439923	nonTerminalNode	8	6	789	2737	An02g08570,An08g10670,An04g03400,An17g01925,An08g10820,An08g05100,An18g02400,An08g07290,
GO:0016999	antibiotic metabolic process	0.00516892	0.0439923	nonTerminalNode	8	6	789	2737	An02g08570,An08g10670,An04g03400,An17g01925,An08g10820,An08g05100,An18g02400,An08g07290,
GO:0017144	drug metabolic process	0.00516892	0.0439923	nonTerminalNode	8	6	789	2737	An08g10670,An02g08570,An04g03400,An17g01925,An08g10820,An08g05100,An18g02400,An08g07290,
GO:0032989	cellular component morphogenesis	0.00527952	0.0445445	nonTerminalNode	16	22	781	2721	An07g06100,An01g04060,An04g05150,An01g04050,An11g11010,An08g07870,An07g08290,An17g01925,An18g02400,An01g04120,An15g00390,An02g02340,An02g06980,An02g03260,An14g00710,An14g06000,
GO:0034440	lipid oxidation	0.00570966	0.0465612	nonTerminalNode	6	3	791	2740	An13g01920,An11g02590,An14g00990,An01g12960,An14g00430,An02g02820,
GO:0010906	regulation of glucose metabolic process	0.00570966	0.0465612	nonTerminalNode	6	3	791	2740	An02g04370,An02g14990,An02g10400,An03g04720,An08g03250,An11g06900,
GO:0007165	signal transduction	0.00582606	0.0473125	nonTerminalNode	36	72	761	2671	An18g06730,An17g01280,An02g13710,An08g06320,An04g05150,An16g04720,An02g03160,An16g01760,An01g04050,An16g03740,An08g10670,An17g01925,An14g00850,An08g07540,An14g00040,An01g04120,An15g00390,An01g11080,An04g02470,An02g04270,An12g01460,An14g00800,An08g03240,An08g06960,An08g05820,An01g04060,An08g06130,An17g00860,An14g04770,An07g07110,An15g03040,An11g04320,An18g02400,An18g03740,An11g01520,An08g01150,
GO:0009889	regulation of biosynthetic process	0.0059275	0.0477384	nonTerminalNode	77	188	720	2555	An01g01090,An08g05200,An16g01760,An02g04800,An01g04050,An02g14990,An02g10180,An16g04430,An08g05100,An18g02330,An11g10820,An14g04720,An04g01310,An08g03250,An14g05810,An07g04540,An03g03590,An02g10400,An11g10560,An01g04830,An08g06580,An07g03390,An08g03880,An02g04370,An01g13890,An08g10670,An11g02750,An02g07890,An11g11300,An01g04060,An02g02240,An07g03770,An08g07290,An11g06900,An15g05810,An16g04100,An1…
GO:0010033	response to organic substance	0.00597834	0.0479497	nonTerminalNode	21	34	776	2709	An08g05820,An17g01280,An02g02240,An04g05150,An08g06130,An02g03160,An07g07110,An18g05760,An01g00160,An11g11010,An01g06550,An16g04100,An11g04320,An08g10670,An04g08810,An18g03250,An07g08290,An03g02770,An15g00390,An17g02010,An14g00710,

## Sheet: Day1 vs. Exp DOWN
GO term	description	p-value	FDR	node type	sP	rP	sN	rN	genes enriched
GO:0000027	ribosomal large subunit assembly	4.28745e-09	2.88146e-07	terminalNode	26	1	1498	2015	An04g02120,An04g01930,An16g04930,An08g02870,An02g14950,An16g08030,An02g13900,An01g06270,An17g01975,An12g04870,An04g08760,An08g03430,An01g00770,An17g02240,An02g04220,An01g04740,An01g06040,An18g05140,An08g05730,An01g04240,An08g07610,An18g01980,An02g04980,An14g04940,An01g09920,An02g03950,
GO:0006418	tRNA aminoacylation for protein translation	3.69803e-06	8.09828e-05	terminalNode	24	4	1500	2012	An02g08600,An02g14080,An02g04880,An16g08020,An01g03650,An07g06000,An08g06770,An09g05970,An08g00510,An03g01280,An01g08490,An17g02340,An02g01740,An15g06260,An06g01830,An01g00130,An15g00420,An04g03060,An04g03110,An16g03130,An04g02230,An02g02010,An11g02400,An14g05260,
GO:0000447	endonucleolytic cleavage in ITS1 to separate SSU-rRNA from 5.8S rRNA and LSU-rRNA from tricistronic rRNA transcript (SSU-rRNA, 5.8S rRNA, LSU-rRNA)	8.14021e-06	0.000142996	terminalNode	28	7	1496	2009	An04g01900,An01g03080,An02g01600,An11g01850,An01g00150,An02g03350,An08g08740,An08g09160,An09g05270,An08g03460,An02g09260,An02g14360,An16g07300,An16g08860,An18g04230,An04g08790,An01g05560,An18g06710,An02g09200,An02g06850,An13g01010,An02g06750,An18g06750,An16g08220,An15g06390,An01g03760,An01g05500,An04g00070,
GO:0015986	ATP synthesis coupled proton transport	1.69455e-05	0.000256021	terminalNode	13	0	1511	2016	An11g09400,An02g04520,An07g06560,An14g04180,An16g08550,An01g04930,An15g01700,An16g07410,An02g06240,An16g07290,An15g01710,An01g04630,An01g10880,
GO:0009108	coenzyme biosynthetic process	2.01875e-05	0.000293623	terminalNode	38	15	1486	2001	An08g06560,An18g01970,An01g08500,An15g00930,An02g09720,An16g08210,An04g06490,An04g02490,An12g00760,An15g02000,An18g05680,An11g10370,An09g03030,An08g07810,An01g05050,An11g06590,An09g05310,An07g09110,An02g13510,An16g07400,An02g13550,An11g09760,An11g09930,An11g06930,An14g04300,An04g02090,An06g01460,An07g09530,An01g00100,An09g04250,An16g05350,An15g01980,An04g02420,An07g05610,An03g03660,An02g14530,An1…
GO:0006360	transcription from RNA polymerase I promoter	2.97688e-05	0.000400276	terminalNode	21	4	1503	2012	An07g03210,An01g03560,An11g01770,An04g00490,An02g05460,An11g09370,An02g03180,An07g05380,An08g09160,An01g02200,An04g06120,An18g03770,An08g01770,An01g07250,An04g03300,An17g00900,An01g11950,An15g00700,An01g05610,An07g08590,An02g02900,
GO:0006407	rRNA export from nucleus	3.95395e-05	0.000510171	terminalNode	12	0	1512	2016	An18g05810,An14g00080,An18g04180,An12g01350,An01g13190,An13g01070,An16g04940,An02g09200,An06g01870,An08g08740,An02g12610,An18g03310,
GO:0006413	translational initiation	7.09701e-05	0.000823338	terminalNode	23	6	1501	2010	An02g11680,An01g04430,An08g02210,An15g02420,An02g12320,An04g02030,An15g06790,An14g01030,An08g00980,An18g04650,An09g05380,An02g12410,An11g10630,An02g09370,An16g05260,An01g03050,An08g03550,An01g06230,An14g03890,An02g06710,An02g06530,An01g02840,An06g01710,
GO:0030150	protein import into mitochondrial matrix	0.000142862	0.00147322	terminalNode	13	1	1511	2015	An02g01750,An03g04790,An08g04070,An02g01360,An07g07880,An11g02140,An08g03480,An15g00190,An08g07360,An01g11920,An13g00670,An16g05090,An08g01650,
GO:0042398	cellular amino acid derivative biosynthetic process	0.0003145	0.00290502	terminalNode	14	2	1510	2014	An08g06080,An06g01760,An08g06560,An18g01970,An04g00140,An11g06930,An09g03030,An02g09720,An04g02090,An04g02420,An08g02700,An03g03660,An01g11150,An02g02170,
GO:0000472	endonucleolytic cleavage to generate mature 5'-end of SSU-rRNA from (SSU-rRNA, 5.8S rRNA, LSU-rRNA)	0.000587015	0.00486848	terminalNode	21	7	1503	2009	An04g01900,An04g08790,An01g03080,An02g01600,An11g01850,An01g05560,An18g06710,An02g06850,An08g09160,An09g05270,An02g06750,An08g03460,An02g09260,An15g06390,An16g08220,An01g03760,An02g14360,An16g07300,An16g08860,An01g05500,An04g00070,
GO:0042274	ribosomal small subunit biogenesis	0.000587015	0.00486848	terminalNode	21	7	1503	2009	An04g08790,An18g05650,An16g04690,An18g04180,An02g06130,An01g04590,An02g03350,An02g09200,An01g02880,An01g12640,An09g06180,An07g03370,An15g00730,An07g08850,An01g03760,An02g07010,An17g01130,An16g07300,An16g08860,An11g09670,An11g10020,
GO:0000463	maturation of LSU-rRNA from tricistronic rRNA transcript (SSU-rRNA, 5.8S rRNA, LSU-rRNA)	0.000646563	0.00524896	terminalNode	13	2	1511	2014	An02g11580,An02g13890,An18g03120,An15g01480,An04g01930,An16g08640,An14g03740,An15g06390,An16g08030,An17g01975,An17g01815,An18g02230,An09g06310,
GO:0006555	methionine metabolic process	0.000827738	0.00647896	terminalNode	16	4	1508	2012	An11g11160,An08g07220,An17g00630,An01g08410,An11g06110,An11g09780,An08g02990,An14g00930,An04g01750,An09g05860,An11g09790,An08g02700,An16g07360,An11g09700,An02g03270,An08g01960,
GO:0000480	endonucleolytic cleavage in 5'-ETS of tricistronic rRNA transcript (SSU-rRNA, 5.8S rRNA, LSU-rRNA)	0.00104204	0.00804295	terminalNode	20	7	1504	2009	An04g01900,An04g08790,An01g03080,An02g01600,An11g01850,An01g05560,An02g06850,An08g09160,An09g05270,An02g06750,An08g03460,An02g09260,An15g06390,An16g08220,An01g03760,An02g14360,An16g07300,An16g08860,An01g05500,An04g00070,
GO:0009067	aspartate family amino acid biosynthetic process	0.00107386	0.00818728	terminalNode	14	3	1510	2013	An04g05260,An01g08410,An02g07500,An04g05420,An11g06110,An14g00930,An04g01750,An09g05860,An04g01340,An11g09700,An15g00350,An16g05570,An17g02280,An02g03270,
GO:0000154	rRNA modification	0.00116761	0.00855518	terminalNode	8	0	1516	2016	An18g06750,An01g10270,An09g06170,An02g14920,An18g02230,An01g12230,An17g02170,An08g06650,
GO:0006614	SRP-dependent cotranslational protein targeting to membrane	0.00116761	0.00855518	terminalNode	8	0	1516	2016	An01g10070,An09g06320,An03g04340,An07g09990,An01g11630,An16g08830,An01g13070,An11g04180,
GO:0006007	glucose catabolic process	0.00126904	0.00919464	terminalNode	21	8	1503	2008	An18g01670,An08g06570,An18g06250,An16g02990,An11g00470,An14g05510,An04g02090,An02g12140,An08g02260,An14g04920,An02g14380,An08g06080,An16g05420,An16g01830,An11g02040,An08g04240,An07g08990,An12g08610,An09g03450,An02g07470,An07g03850,
GO:0033108	mitochondrial respiratory chain complex assembly	0.00144305	0.0100447	terminalNode	10	1	1514	2015	An02g01720,An08g01550,An14g00110,An12g00650,An15g01270,An04g00200,An01g05570,An12g07550,An02g12620,An04g01200,
GO:0009084	glutamine family amino acid biosynthetic process	0.00144305	0.0100447	terminalNode	10	1	1514	2015	An14g03400,An04g00990,An17g00820,An14g03390,An02g12430,An05g00120,An16g04970,An11g06110,An03g06860,An01g08800,
GO:0006547	histidine metabolic process	0.00208551	0.013711	terminalNode	13	3	1511	2013	An02g14890,An13g01080,An15g00610,An02g08430,An17g01640,An11g06590,An04g05860,An07g02210,An18g02230,An01g12570,An01g11930,An02g14660,An02g09240,
GO:0006733	oxidoreduction coenzyme metabolic process	0.00238256	0.0155305	terminalNode	26	13	1498	2003	An08g06570,An01g08500,An15g00930,An16g08210,An04g06490,An01g06110,An12g00760,An16g05420,An11g10370,An08g07810,An11g06590,An07g09110,An11g09930,An11g00470,An02g12140,An09g04520,An06g01460,An09g04250,An11g02040,An08g04240,An07g05610,An02g14530,An11g10910,An09g03450,An07g03850,An15g06740,
GO:0006606	protein import into nucleus	0.0025259	0.0161409	terminalNode	21	9	1503	2007	An18g04110,An07g09990,An11g04990,An17g02300,An02g12610,An12g04020,An11g04980,An07g01580,An18g05830,An16g05050,An04g05630,An14g00100,An11g00610,An01g14070,An15g06440,An07g01520,An18g02140,An16g04400,An08g00520,An08g04900,An07g07790,
GO:0090114	COPII-coated vesicle budding	0.0027193	0.0169326	terminalNode	7	0	1517	2016	An02g01690,An01g04730,An04g00360,An16g03320,An15g01520,An08g10650,An01g04040,
GO:0006450	regulation of translational fidelity	0.0027193	0.0169326	terminalNode	7	0	1517	2016	An08g10140,An07g06520,An04g01940,An08g00970,An02g13840,An14g01560,An12g01350,
GO:0042775	mitochondrial ATP synthesis coupled electron transport	0.00307637	0.0186787	terminalNode	9	1	1515	2015	An14g04170,An14g04080,An09g06650,An02g12770,An07g07390,An01g06180,An04g05220,An02g09930,An04g01200,
GO:0030488	tRNA methylation	0.00400124	0.0230042	terminalNode	12	3	1512	2013	An07g10200,An01g12180,An07g03280,An01g00070,An16g02140,An01g07390,An16g01560,An01g07400,An18g06850,An18g03060,An11g06660,An02g11460,
GO:0000055	ribosomal large subunit export from nucleus	0.00400124	0.0230042	terminalNode	12	3	1512	2013	An02g13890,An11g00610,An01g13200,An14g05140,An14g06020,An17g01975,An08g00730,An04g08760,An04g03790,An01g04310,An07g07790,An13g01010,
GO:0042026	protein refolding	0.00529956	0.0277657	terminalNode	10	2	1514	2014	An02g01750,An07g09990,An12g04940,An08g03480,An07g05920,An01g04280,An02g03770,An11g00550,An16g05090,An08g05300,
GO:0043144	snoRNA processing	0.00529956	0.0277657	terminalNode	10	2	1514	2014	An07g08320,An11g10740,An12g08800,An11g00500,An01g10140,An04g01570,An01g12230,An13g00030,An12g08580,An17g02170,
GO:0000467	exonucleolytic trimming to generate mature 3'-end of 5.8S rRNA from tricistronic rRNA transcript (SSU-rRNA, 5.8S rRNA, LSU-rRNA)	0.00529956	0.0277657	terminalNode	10	2	1514	2014	An01g07520,An07g08320,An14g05010,An02g01970,An11g10740,An08g10060,An15g03230,An04g01570,An07g06510,An12g04560,
GO:0000375	RNA splicing, via transesterification reactions	0.00592858	0.0308128	terminalNode	24	13	1500	2003	An08g07370,An01g12330,An12g00410,An02g08090,An14g03630,An11g06760,An04g03910,An15g00420,An04g03060,An09g03480,An04g06670,An07g01560,An04g02030,An16g07850,An15g00160,An12g04860,An08g02220,An18g03120,An14g04950,An12g03930,An14g06480,An02g14340,An15g05680,An04g09010,
GO:0031204	posttranslational protein targeting to membrane, translocation	0.0063307	0.0319651	terminalNode	6	0	1518	2016	An02g01510,An03g04340,An01g11630,An16g08830,An01g13070,An11g04180,
GO:0045039	protein import into mitochondrial inner membrane	0.0063307	0.0319651	terminalNode	6	0	1518	2016	An01g07190,An03g04790,An01g03640,An10g00500,An02g04260,An02g10740,
GO:0006272	leading strand elongation	0.00649923	0.0322315	terminalNode	8	1	1516	2015	An15g00270,An02g11990,An08g02510,An02g04290,An16g01580,An02g11980,An02g04320,An02g11970,
GO:0071038	nuclear polyadenylation-dependent tRNA catabolic process	0.00649923	0.0322315	terminalNode	8	1	1516	2015	An01g07520,An07g08320,An14g05010,An02g01970,An11g10740,An04g01570,An07g06510,An12g04560,
GO:0016073	snRNA metabolic process	0.00757188	0.036802	terminalNode	11	3	1513	2013	An01g10270,An07g08320,An11g10740,An12g08800,An12g03720,An09g06170,An15g03230,An04g01570,An08g06650,An12g04560,An17g02170,
GO:0018193	peptidyl-amino acid modification	0.00797404	0.0382793	terminalNode	15	6	1509	2010	An08g01190,An11g09380,An08g07220,An02g08430,An12g08100,An15g00890,An16g01480,An18g03130,An18g05190,An16g03630,An09g05460,An02g14560,An04g00220,An04g02500,An12g04740,
GO:0006099	tricarboxylic acid cycle	0.00797404	0.0382793	terminalNode	15	6	1509	2010	An18g06760,An11g11280,An07g02160,An02g12430,An02g12770,An08g05580,An07g03170,An09g03870,An14g00310,An12g07850,An11g00530,An04g04750,An11g00510,An17g01670,An09g06680,
GO:0006525	arginine metabolic process	0.00914405	0.0433619	terminalNode	16	7	1508	2009	An14g03400,An08g06560,An01g06560,An15g02340,An08g07420,An12g00410,An16g04970,An03g06860,An12g07580,An16g01480,An01g00130,An17g00820,An09g06050,An04g02420,An03g04330,An15g02360,
GO:0000956	nuclear-transcribed mRNA catabolic process	0.00961039	0.0450256	terminalNode	24	14	1500	2002	An16g07430,An07g08320,An01g12330,An11g04510,An15g03420,An02g13910,An16g01810,An14g05010,An01g03050,An11g10740,An04g01570,An07g01560,An08g00340,An16g07850,An15g00160,An02g02530,An01g07520,An16g05050,An08g06790,An14g03890,An12g01330,An14g04940,An08g00330,An11g06650,
GO:0045727	positive regulation of translation	0.0104263	0.047368	terminalNode	9	2	1515	2014	An12g01350,An02g05700,An08g03480,An04g01940,An09g04110,An18g02010,An02g13840,An12g00130,An01g02900,
GO:0051258	protein polymerization	0.0104263	0.047368	terminalNode	9	2	1515	2014	An01g05510,An16g01570,An11g05460,An01g07350,An02g06360,An12g07810,An01g05290,An04g09020,An01g05650,
GO:0042254	ribosome biogenesis	4.01556e-37	7.82633e-34	nonTerminalNode	172	30	1352	1986	An08g02870,An03g04990,An04g02000,An12g01350,An01g13190,An12g08800,An02g06050,An15g00750,An09g06180,An18g03000,An02g11580,An14g00080,An15g01480,An01g06040,An02g09260,An02g01970,An07g02690,An02g14360,An16g04940,An16g03090,An07g06760,An16g08860,An18g06260,An07g07790,An01g05780,An16g04930,An08g02210,An02g14950,An18g06710,An02g06130,An02g13900,An17g01975,An01g12640,An01g00770,An02g04220,An07g08850,An0…
GO:0022613	ribonucleoprotein complex biogenesis	1.69214e-33	1.64899e-30	nonTerminalNode	178	40	1346	1976	An08g07370,An08g02870,An03g04990,An04g02000,An12g01350,An01g13190,An12g00410,An12g08800,An02g06050,An15g00750,An09g06180,An18g03000,An02g11580,An14g00080,An15g01480,An01g06040,An02g09260,An02g01970,An07g02690,An02g14360,An16g04940,An16g03090,An07g06760,An16g08860,An18g06260,An07g07790,An01g05780,An16g04930,An08g02210,An02g14950,An18g06710,An02g06130,An02g13900,An17g01975,An01g12640,An01g00770,An0…
GO:0034660	ncRNA metabolic process	1.05604e-32	6.86073e-30	nonTerminalNode	193	51	1331	1965	An12g08800,An02g06050,An09g06180,An18g03000,An18g03060,An02g11460,An02g11580,An15g01480,An15g06260,An17g02340,An12g01520,An02g09260,An02g01970,An11g00500,An02g14360,An16g03090,An07g06760,An16g08860,An18g06260,An01g05780,An01g02210,An15g00380,An07g10200,An12g04810,An02g06810,An16g08020,An01g03650,An02g14950,An01g10700,An15g00210,An02g06130,An18g06710,An02g13900,An17g01975,An09g05970,An01g12630,An0…
GO:0006364	rRNA processing	4.50973e-28	1.75789e-25	nonTerminalNode	123	19	1401	1997	An12g08800,An02g06050,An09g06180,An18g03000,An02g11580,An15g01480,An02g09260,An02g01970,An02g14360,An16g03090,An07g06760,An16g08860,An18g06260,An01g05780,An02g14950,An02g06130,An18g06710,An02g13900,An17g01975,An01g00770,An02g04220,An07g08850,An01g03160,An01g03760,An01g02120,An08g06790,An08g02520,An18g02230,An11g09670,An14g04940,An02g14340,An02g03350,An17g01815,An12g03850,An09g05270,An11g09310,An0…
GO:0034470	ncRNA processing	3.76663e-28	1.75789e-25	nonTerminalNode	168	45	1356	1971	An12g08800,An02g06050,An09g06180,An18g03000,An18g03060,An02g11460,An02g11580,An15g01480,An12g01520,An02g09260,An02g01970,An11g00500,An02g14360,An16g03090,An07g06760,An16g08860,An18g06260,An01g05780,An01g02210,An15g00380,An07g10200,An12g04810,An02g06810,An02g14950,An01g10700,An15g00210,An02g06130,An18g06710,An02g13900,An17g01975,An01g12630,An01g00770,An01g10760,An02g04220,An07g08850,An09g04280,An0…
GO:0016072	rRNA metabolic process	9.1239e-28	2.96375e-25	nonTerminalNode	124	20	1400	1996	An12g08800,An02g06050,An09g06180,An18g03000,An02g11580,An15g01480,An02g09260,An02g01970,An02g14360,An16g03090,An07g06760,An16g08860,An18g06260,An01g05780,An02g14950,An02g06130,An18g06710,An02g13900,An17g01975,An01g00770,An02g04220,An07g08850,An01g03160,An01g03760,An01g02120,An08g06790,An08g02520,An18g02230,An11g09670,An14g04940,An02g14340,An02g03350,An17g01815,An12g03850,An09g05270,An11g09310,An0…
GO:0006396	RNA processing	1.5184e-24	4.22766e-22	nonTerminalNode	196	74	1328	1942	An12g08800,An02g06050,An15g01480,An04g03910,An02g01970,An02g14360,An16g03090,An16g08860,An18g06260,An01g05780,An01g02210,An15g00380,An12g04810,An02g06810,An01g10700,An15g00210,An02g06130,An01g12630,An02g04220,An01g03160,An14g04950,An16g01560,An11g09670,An02g14340,An04g09010,An11g06660,An12g03850,An11g09310,An04g05850,An15g00420,An18g01980,An02g13840,An18g04570,An12g00510,An04g01930,An07g02960,An1…
GO:0010467	gene expression	3.63174e-19	8.84782e-17	nonTerminalNode	380	266	1144	1750	An02g12390,An18g01610,An02g06050,An15g00750,An15g01480,An15g06260,An17g02340,An04g03910,An02g14360,An16g03090,An17g02380,An09g06070,An01g05780,An08g04470,An01g02210,An08g02210,An02g06810,An02g06130,An01g12630,An02g04220,An07g06520,An01g03160,An16g03130,An16g01560,An11g09670,An02g14340,An04g09010,An11g06660,An12g03850,An08g00510,An16g05260,An15g00420,An15g00490,An02g04300,An04g02230,An04g03110,An0…
GO:0044085	cellular component biogenesis	3.76024e-18	8.14301e-16	nonTerminalNode	276	168	1248	1848	An02g04330,An03g04990,An12g01350,An01g13190,An12g08800,An02g06050,An15g00750,An14g00080,An15g01480,An02g01970,An01g14070,An07g02690,An02g14360,An16g03090,An16g08860,An18g06260,An01g05780,An09g06070,An14g05530,An08g02210,An12g07950,An07g08290,An02g06130,An03g06950,An02g04220,An02g01720,An02g08660,An01g03160,An17g01130,An01g04240,An11g09670,An02g14340,An04g09010,An01g13200,An12g07550,An16g03010,An1…
GO:0006412	translation	8.66889e-18	1.68957e-15	nonTerminalNode	100	25	1424	1991	An08g10140,An07g02650,An12g01350,An17g02210,An15g06790,An16g04450,An18g04650,An02g08080,An08g03430,An09g05380,An09g04110,An02g12120,An12g00130,An01g02900,An01g08490,An15g06260,An17g02340,An07g04800,An01g03050,An04g03060,An17g01360,An18g06260,An02g02010,An08g00610,An08g04470,An14g01010,An15g00380,An01g04430,An08g02210,An16g08020,An01g03650,An15g01290,An04g02030,An15g01000,An14g01030,An18g04840,An0…
GO:0000462	maturation of SSU-rRNA from tricistronic rRNA transcript (SSU-rRNA, 5.8S rRNA, LSU-rRNA)	2.3265e-14	3.23881e-12	nonTerminalNode	56	7	1468	2009	An04g01900,An01g03080,An02g01600,An11g01850,An01g00150,An02g03350,An02g06050,An08g08740,An07g05380,An09g06180,An08g09160,An09g05270,An18g03000,An08g03460,An04g05850,An17g01630,An02g09260,An15g01160,An18g05080,An02g14360,An02g04830,An11g04500,An07g06760,An16g08860,An16g07300,An02g13840,An17g02390,An18g06260,An07g08590,An12g04910,An18g04230,An04g08790,An12g00510,An01g05560,An02g06130,An07g02960,An1…
GO:0042273	ribosomal large subunit biogenesis	4.40882e-14	5.72852e-12	nonTerminalNode	43	2	1481	2014	An02g03520,An04g02120,An18g05650,An08g00720,An08g02870,An01g13200,An03g04990,An16g08030,An04g02000,An17g01815,An08g03430,An17g02240,An01g04740,An02g11580,An01g06040,An15g01480,An18g05140,An08g05730,An07g02690,An18g01980,An02g04980,An07g07010,An16g04930,An04g01930,An08g02210,An08g08760,An02g14950,An02g13900,An17g01975,An01g06270,An12g04870,An04g08760,An08g00730,An04g02640,An01g00770,An02g04220,An1…
GO:0030490	maturation of SSU-rRNA	1.0962e-13	1.3353e-11	nonTerminalNode	58	9	1466	2007	An01g03080,An02g01600,An02g06050,An09g06180,An08g09160,An18g03000,An02g09260,An02g14360,An11g04500,An07g06760,An16g08860,An16g07300,An17g02390,An18g06260,An07g08590,An12g04910,An18g04230,An02g06130,An18g06710,An02g06850,An02g09200,An04g02640,An15g00730,An13g01010,An02g06750,An18g06750,An07g08850,An01g03160,An15g06390,An01g03760,An11g09670,An01g05500,An02g14340,An04g00070,An04g01900,An11g01850,An0…
GO:0007005	mitochondrion organization	8.95754e-12	1.02696e-09	nonTerminalNode	85	30	1439	1986	An02g01750,An16g02470,An15g01270,An03g03900,An01g04280,An07g10010,An02g11800,An08g04250,An12g00130,An07g01960,An01g08490,An07g04800,An10g00430,An04g03060,An14g04830,An02g04260,An08g04470,An14g06320,An09g06670,An03g06950,An02g03770,An15g00190,An08g07360,An02g01720,An15g01020,An02g01740,An08g01550,An08g00950,An07g07880,An08g03480,An02g06360,An01g07190,An16g03130,An07g07860,An02g12620,An02g08600,An0…
GO:0016070	RNA metabolic process	1.09109e-11	1.18141e-09	nonTerminalNode	311	243	1213	1773	An02g12390,An18g01610,An02g06050,An15g00750,An15g01480,An15g06260,An17g02340,An04g03910,An02g14360,An16g03090,An17g02380,An09g06070,An01g05780,An01g02210,An02g06810,An02g06130,An01g12630,An02g04220,An01g03160,An16g03130,An16g01560,An11g09670,An02g14340,An04g09010,An11g06660,An14g03780,An12g03850,An08g00510,An15g00420,An15g00490,An04g03110,An04g02230,An02g13840,An12g00510,An07g02960,An01g04720,An0…
GO:0034641	cellular nitrogen compound metabolic process	3.30322e-10	3.18274e-08	nonTerminalNode	558	541	966	1475	An02g02520,An02g12390,An02g06120,An15g06260,An11g09400,An15g01480,An17g02340,An15g00610,An08g07810,An02g03250,An02g14360,An02g13510,An17g02380,An01g12630,An02g04220,An11g09670,An02g14340,An14g03400,An11g01510,An14g03780,An14g03050,An08g00510,An15g00490,An15g02690,An04g02230,An16g07400,An02g11990,An12g00510,An07g02960,An08g05920,An01g04720,An08g10060,An18g03220,An11g06650,An02g01600,An11g02430,An1…
GO:0000466	maturation of 5.8S rRNA from tricistronic rRNA transcript (SSU-rRNA, 5.8S rRNA, LSU-rRNA)	4.38475e-10	3.56078e-08	nonTerminalNode	48	10	1476	2006	An04g01900,An01g03080,An07g08320,An02g01600,An11g01850,An16g08030,An01g00150,An15g03230,An02g03350,An17g01815,An08g08740,An09g06310,An08g09160,An09g05270,An02g11580,An15g01480,An08g03460,An02g09260,An14g05010,An02g01970,An11g10740,An02g14360,An16g07300,An16g08860,An04g01570,An18g04230,An04g08790,An04g01930,An14g03740,An01g05560,An18g06710,An17g01975,An02g09200,An02g06850,An07g06510,An13g01010,An0…
GO:0000460	maturation of 5.8S rRNA	4.38475e-10	3.56078e-08	nonTerminalNode	48	10	1476	2006	An04g01900,An01g03080,An07g08320,An02g01600,An11g01850,An16g08030,An01g00150,An02g03350,An15g03230,An17g01815,An08g08740,An09g06310,An08g09160,An09g05270,An02g11580,An08g03460,An15g01480,An02g09260,An14g05010,An02g01970,An11g10740,An02g14360,An16g07300,An16g08860,An04g01570,An18g04230,An04g08790,An04g01930,An14g03740,An01g05560,An18g06710,An17g01975,An02g09200,An02g06850,An07g06510,An02g06750,An1…
GO:0006399	tRNA metabolic process	9.17455e-10	7.15248e-08	nonTerminalNode	78	31	1446	1985	An15g00230,An07g08320,An12g08800,An15g03230,An18g03060,An02g11460,An01g08490,An15g06260,An17g02340,An12g01520,An01g12180,An02g01970,An04g03060,An07g03150,An02g02010,An04g01170,An01g02210,An15g00380,An07g10200,An12g04810,An02g06810,An16g08020,An01g03650,An01g10700,An15g00210,An15g01000,An09g05970,An01g12630,An01g10760,An02g01740,An09g04280,An04g05630,An16g03130,An16g01560,An18g06850,An11g06660,An0…
GO:0044249	cellular biosynthetic process	1.00875e-08	5.78252e-07	nonTerminalNode	467	448	1057	1568	An02g02520,An02g12390,An15g00930,An18g06220,An16g08570,An05g00120,An18g01610,An15g00750,An02g06120,An15g06260,An11g09400,An17g02340,An15g00610,An08g07810,An02g03250,An14g05910,An11g01880,An02g13510,An17g02380,An08g04470,An01g05780,An09g06070,An01g02210,An08g02210,An07g06560,An03g03520,An11g09890,An07g06520,An16g03130,An11g06660,An14g03400,An13g01080,An01g08410,An15g01760,An04g00430,An11g06110,An1…
GO:0006807	nitrogen compound metabolic process	1.33431e-08	7.43018e-07	nonTerminalNode	568	572	956	1444	An02g02520,An02g12390,An02g06120,An15g06260,An11g09400,An15g01480,An17g02340,An15g00610,An08g07810,An02g03250,An02g14360,An02g13510,An17g02380,An01g12630,An02g04220,An11g09670,An02g14340,An14g03400,An11g01510,An14g03780,An14g03050,An08g00510,An15g00490,An15g02690,An04g02230,An16g07400,An02g11990,An12g00510,An07g02960,An08g05920,An01g04720,An08g10060,An18g03220,An11g06650,An02g01600,An11g02430,An1…
GO:0000469	cleavage involved in rRNA processing	1.48552e-08	8.04246e-07	nonTerminalNode	41	9	1483	2007	An04g01900,An01g03080,An07g08320,An02g01600,An11g01850,An01g00150,An15g03230,An02g03350,An08g08740,An08g09160,An09g05270,An08g03460,An02g09260,An14g05010,An02g01970,An11g10740,An02g14360,An16g07300,An16g08860,An04g01570,An18g04230,An04g08790,An01g05560,An18g06710,An02g09200,An02g06850,An07g06510,An15g00730,An13g01010,An02g06750,An18g06750,An01g07520,An16g08220,An15g06390,An01g03760,An08g10060,An1…
GO:0044271	cellular nitrogen compound biosynthetic process	1.70331e-08	8.6073e-07	nonTerminalNode	129	80	1395	1936	An08g06560,An02g02520,An17g01330,An16g08210,An05g00120,An02g02910,An16g07410,An02g06120,An11g09400,An15g00610,An08g07810,An04g01340,An02g03250,An03g06970,An02g12420,An17g02280,An01g13920,An02g04020,An17g02330,An07g06560,An02g02170,An17g02200,An13g00440,An08g10340,An14g03400,An13g01080,An01g08410,An15g01760,An04g01610,An04g00430,An01g04930,An11g06110,An16g04170,An02g06240,An01g12570,An04g01750,An0…
GO:0009058	biosynthetic process	1.64609e-08	8.6073e-07	nonTerminalNode	480	466	1044	1550	An02g02520,An02g12390,An15g00930,An18g06220,An16g08570,An05g00120,An18g01610,An15g00750,An02g06120,An15g06260,An11g09400,An17g02340,An15g00610,An08g07810,An02g03250,An14g05910,An11g01880,An02g13510,An17g02380,An08g04470,An01g05780,An09g06070,An01g02210,An08g02210,An07g06560,An03g03520,An11g09890,An07g06520,An16g03130,An11g06660,An14g03400,An13g01080,An01g08410,An15g01760,An04g00430,An11g06110,An1…
GO:0042257	ribosomal subunit assembly	2.27883e-08	1.10797e-06	nonTerminalNode	35	6	1489	2010	An04g02120,An08g02870,An16g08030,An08g03430,An17g02240,An01g04740,An01g06040,An18g05140,An08g05730,An18g01980,An02g04980,An04g08790,An04g01930,An16g04690,An16g04930,An02g14950,An02g06130,An02g13900,An17g01975,An01g06270,An02g09200,An12g04870,An04g08760,An01g02880,An01g00770,An02g04220,An07g08850,An01g03760,An02g07010,An01g04240,An08g07610,An11g09670,An14g04940,An01g09920,An02g03950,
GO:0042255	ribosome assembly	4.06844e-08	1.84405e-06	nonTerminalNode	36	7	1488	2009	An04g02120,An08g02870,An02g05650,An16g08030,An08g03430,An17g02240,An01g04740,An01g06040,An18g05140,An08g05730,An18g01980,An02g04980,An04g08790,An04g01930,An16g04690,An16g04930,An02g14950,An02g06130,An02g13900,An17g01975,An01g06270,An02g09200,An12g04870,An04g08760,An01g02880,An01g00770,An02g04220,An07g08850,An01g03760,An02g07010,An01g04240,An08g07610,An11g09670,An14g04940,An01g09920,An02g03950,
GO:0006119	oxidative phosphorylation	1.10566e-07	4.06592e-06	nonTerminalNode	22	1	1502	2015	An14g04170,An14g04080,An02g04520,An02g12770,An07g06560,An16g08550,An01g04930,An16g07410,An02g06240,An02g09930,An11g09400,An09g06650,An14g04180,An07g07390,An01g06180,An15g01700,An04g05220,An16g07290,An15g01710,An01g04630,An04g01200,An01g10880,
GO:0065002	intracellular protein transmembrane transport	1.10566e-07	4.06592e-06	nonTerminalNode	22	1	1502	2015	An02g01750,An16g02470,An07g09990,An01g11630,An15g00190,An08g07360,An13g00670,An01g13070,An16g05090,An08g01650,An03g04790,An08g04070,An02g01360,An07g07880,An11g04180,An12g04940,An11g02140,An08g03480,An02g01510,An03g04340,An16g08830,An01g11920,
GO:0044283	small molecule biosynthetic process	1.08473e-07	4.06592e-06	nonTerminalNode	161	116	1363	1900	An18g01970,An02g02520,An05g00120,An08g02530,An07g02210,An02g06120,An11g09400,An15g00610,An08g07810,An02g03250,An07g08990,An03g06970,An02g12420,An17g02280,An07g06560,An13g00440,An08g10340,An14g03400,An13g01080,An01g08410,An15g01760,An04g00430,An01g04930,An11g06110,An02g06240,An16g05420,An17g01640,An02g00890,An16g07400,An02g07500,An09g05840,An04g00140,An12g07840,An02g14530,An05g01210,An02g09720,An0…
GO:0033365	protein localization in organelle	1.5901e-07	5.7391e-06	nonTerminalNode	68	31	1456	1985	An18g04110,An02g01750,An16g02470,An11g04990,An01g04280,An01g02800,An09g05420,An11g04980,An07g01580,An01g03720,An11g04180,An01g14070,An15g06440,An07g01520,An02g04260,An07g07790,An14g06320,An08g03590,An18g06500,An16g07390,An15g00190,An08g07360,An01g13070,An04g05630,An07g07880,An08g03480,An02g01510,An01g07190,An18g02140,An05g00140,An02g02830,An16g04400,An03g04340,An08g04900,An09g04170,An01g12210,An0…
GO:0006626	protein targeting to mitochondrion	2.0193e-07	6.95732e-06	nonTerminalNode	26	3	1498	2013	An02g01750,An14g06320,An01g12210,An16g02470,An07g09990,An15g00980,An01g04280,An01g03640,An15g00190,An08g07360,An13g00670,An02g10740,An16g05090,An08g01650,An03g04790,An08g04070,An02g01360,An07g07880,An12g04940,An11g02140,An08g03480,An01g07190,An09g02730,An10g00500,An01g11920,An02g04260,
GO:0006457	protein folding	2.03472e-07	6.95732e-06	nonTerminalNode	37	9	1487	2007	An02g01750,An07g09990,An02g08920,An15g05410,An07g06040,An16g07380,An12g00790,An05g00880,An01g04280,An12g04750,An08g06540,An16g05090,An18g06470,An02g14800,An08g05300,An11g02360,An16g03100,An12g04940,An11g00550,An15g01710,An14g05320,An04g07440,An09g06590,An17g02130,An07g05920,An02g03770,An08g08690,An18g05770,An16g03000,An02g12750,An16g07620,An04g07340,An04g05270,An08g03480,An01g06480,An15g06370,An1…
GO:0070585	protein localization in mitochondrion	2.0193e-07	6.95732e-06	nonTerminalNode	26	3	1498	2013	An02g01750,An14g06320,An01g12210,An16g02470,An07g09990,An15g00980,An01g04280,An01g03640,An15g00190,An08g07360,An13g00670,An02g10740,An16g05090,An08g01650,An03g04790,An08g04070,An02g01360,An07g07880,An12g04940,An11g02140,An08g03480,An01g07190,An09g02730,An10g00500,An01g11920,An02g04260,
GO:0006139	nucleobase, nucleoside, nucleotide and nucleic acid metabolic process	2.39428e-07	8.0456e-06	nonTerminalNode	435	426	1089	1590	An02g12390,An18g01610,An02g06050,An15g00750,An15g06260,An11g09400,An15g01480,An17g02340,An04g03910,An08g07810,An11g01880,An02g14360,An16g03090,An02g13510,An17g02380,An01g05780,An09g06070,An01g02210,An02g06810,An07g06560,An02g06130,An01g12630,An02g04220,An01g03160,An16g03130,An11g09670,An16g01560,An02g14340,An04g09010,An11g06660,An15g01760,An11g01510,An14g03780,An12g03850,An08g00510,An16g05420,An1…
GO:0065003	macromolecular complex assembly	3.56584e-07	1.13932e-05	nonTerminalNode	120	79	1404	1937	An08g07370,An02g04330,An08g02870,An18g05070,An12g00410,An03g04320,An09g06180,An01g06040,An01g14070,An07g01520,An07g10400,An09g06070,An16g04930,An08g00340,An02g14950,An18g06710,An02g06130,An03g06950,An02g13900,An17g01975,An01g00770,An02g04220,An04g09020,An01g05650,An02g01720,An01g05510,An07g08850,An08g01550,An01g03760,An02g06360,An16g06850,An01g04240,An11g09670,An16g08710,An14g04940,An04g09010,An0…
GO:0044260	cellular macromolecule metabolic process	7.13339e-07	2.20682e-05	nonTerminalNode	560	585	964	1431	An02g12390,An18g06220,An02g14800,An15g01480,An15g06260,An17g02340,An11g00770,An02g14360,An17g02380,An08g04470,An11g09890,An01g12630,An02g04220,An16g07620,An11g09670,An02g14340,An11g01510,An16g07380,An14g03780,An08g00510,An15g00490,An02g04300,An04g02230,An02g11990,An12g00510,An07g02960,An14g00900,An12g04870,An08g05920,An01g04720,An07g09120,An03g05010,An11g10660,An08g10060,An18g03220,An04g02550,An0…
GO:0006913	nucleocytoplasmic transport	7.92373e-07	2.27108e-05	nonTerminalNode	61	28	1463	1988	An18g04110,An11g04990,An12g01350,An01g13190,An11g04980,An07g01580,An14g00080,An01g14070,An14g06020,An07g03150,An15g06440,An07g01520,An14g05300,An16g04940,An11g01570,An07g07790,An08g02210,An17g01975,An02g06850,An18g04840,An02g09200,An08g00730,An10g00360,An01g04310,An13g01010,An03g04580,An02g13890,An18g06750,An18g05810,An18g05190,An04g05630,An08g03550,An13g01070,An18g02140,An17g01130,An16g04400,An0…
GO:0051169	nuclear transport	7.92373e-07	2.27108e-05	nonTerminalNode	61	28	1463	1988	An18g04110,An11g04990,An12g01350,An01g13190,An11g04980,An07g01580,An14g00080,An01g14070,An14g06020,An07g03150,An15g06440,An07g01520,An14g05300,An16g04940,An11g01570,An07g07790,An08g02210,An17g01975,An02g06850,An18g04840,An02g09200,An08g00730,An10g00360,An01g04310,An13g01010,An03g04580,An02g13890,An18g06750,An18g05810,An18g05190,An04g05630,An08g03550,An13g01070,An18g02140,An17g01130,An16g04400,An0…
GO:0034622	cellular macromolecular complex assembly	8.48511e-07	2.39674e-05	nonTerminalNode	104	66	1420	1950	An08g07370,An08g02870,An18g05070,An12g00410,An03g04320,An09g06180,An01g06040,An01g14070,An07g01520,An07g10400,An09g06070,An16g04930,An08g00340,An02g14950,An02g06130,An02g13900,An17g01975,An01g00770,An02g04220,An04g09020,An01g05650,An02g01720,An01g05510,An07g08850,An08g01550,An01g03760,An02g06360,An16g06850,An01g04240,An11g09670,An14g04940,An04g09010,An02g03950,An12g07550,An02g06240,An16g03320,An1…
GO:0051168	nuclear export	1.38729e-06	3.51147e-05	nonTerminalNode	47	18	1477	1998	An12g01350,An01g13190,An14g00080,An14g06020,An07g03150,An14g05300,An16g04940,An11g01570,An07g07790,An08g02210,An17g01975,An02g06850,An18g04840,An02g09200,An08g00730,An10g00360,An01g04310,An13g01010,An03g04580,An02g13890,An18g06750,An18g05810,An18g05190,An04g05630,An08g03550,An13g01070,An18g02140,An17g01130,An08g04900,An02g03520,An01g13200,An08g08740,An17g01815,An02g12610,An04g03790,An14g05140,An1…
GO:0006839	mitochondrial transport	1.93341e-06	4.65212e-05	nonTerminalNode	35	10	1489	2006	An02g01750,An01g12210,An16g02470,An07g09990,An15g00980,An01g04280,An01g03640,An11g11230,An03g06860,An16g05090,An08g01650,An18g04220,An18g05590,An18g00070,An12g04940,An11g02140,An09g02730,An08g01370,An01g11920,An02g04260,An06g01730,An14g06320,An12g07950,An15g00190,An08g07360,An13g00670,An02g10740,An08g04070,An03g04790,An18g05630,An02g01360,An07g07880,An08g03480,An01g07190,An10g00500,
GO:0000478	endonucleolytic cleavage involved in rRNA processing	2.2399e-06	5.25971e-05	nonTerminalNode	30	7	1494	2009	An04g01900,An01g03080,An02g01600,An11g01850,An01g00150,An02g03350,An08g08740,An08g09160,An09g05270,An08g03460,An02g09260,An02g14360,An16g07300,An16g08860,An18g04230,An04g08790,An01g05560,An18g06710,An02g09200,An02g06850,An13g01010,An02g06750,An18g06750,An16g08220,An15g06390,An01g03760,An11g09670,An01g05500,An04g00070,An08g06650,
GO:0000479	endonucleolytic cleavage of tricistronic rRNA transcript (SSU-rRNA, 5.8S rRNA, LSU-rRNA)	2.2399e-06	5.25971e-05	nonTerminalNode	30	7	1494	2009	An04g01900,An01g03080,An02g01600,An11g01850,An01g00150,An02g03350,An08g08740,An08g09160,An09g05270,An08g03460,An02g09260,An02g14360,An16g07300,An16g08860,An18g04230,An04g08790,An01g05560,An18g06710,An02g09200,An02g06850,An13g01010,An02g06750,An18g06750,An16g08220,An15g06390,An01g03760,An11g09670,An01g05500,An08g06650,An04g00070,
GO:0070925	organelle assembly	2.50455e-06	5.81115e-05	nonTerminalNode	39	13	1485	2003	An04g02120,An08g02870,An02g05650,An16g08030,An08g03430,An17g02240,An01g04740,An01g06040,An18g05140,An08g05730,An18g01980,An02g04980,An04g08790,An04g01930,An16g04690,An16g04930,An02g14950,An02g06130,An03g04360,An02g13900,An17g01975,An01g06270,An02g09200,An12g04870,An04g08760,An01g02880,An02g14750,An01g00770,An02g04220,An02g01200,An07g08850,An01g03760,An02g07010,An01g04240,An08g07610,An11g09670,An1…
GO:0007006	mitochondrial membrane organization	2.75364e-06	6.16878e-05	nonTerminalNode	18	1	1506	2015	An16g08550,An15g00980,An01g03640,An02g11800,An08g07360,An02g06240,An04g02460,An08g06540,An02g10740,An08g04070,An15g01020,An03g04790,An09g06030,An04g00130,An01g07190,An10g00500,An02g04260,An01g10880,
GO:0044237	cellular metabolic process	3.14967e-06	6.9758e-05	nonTerminalNode	921	1064	603	952	An02g02520,An02g12390,An15g00930,An18g06220,An01g07420,An02g06120,An02g14800,An15g06260,An15g01480,An17g02340,An11g09400,An15g00610,An08g07810,An02g03250,An11g00770,An02g14360,An02g13510,An17g02380,An08g04470,An07g08390,An11g09890,An01g12630,An02g04220,An15g07500,An16g07620,An11g09670,An02g14340,An14g03400,An11g01510,An16g07380,An14g03780,An14g03050,An08g00510,An01g02690,An01g10350,An15g00490,An0…
GO:0034654	nucleobase, nucleoside, nucleotide and nucleic acid biosynthetic process	4.05058e-06	8.67537e-05	nonTerminalNode	45	18	1479	1998	An15g01760,An17g01330,An16g08210,An01g04930,An02g02910,An02g06240,An16g07410,An12g00760,An11g10150,An02g14880,An11g09400,An09g05870,An04g08330,An08g07810,An14g04180,An14g06870,An03g06970,An02g00890,An07g09110,An16g07290,An01g04630,An15g01710,An02g12420,An16g07400,An01g13920,An02g04020,An01g04710,An11g09320,An02g09960,An08g07420,An02g04520,An07g06560,An16g08550,An09g05840,An14g00280,An09g04250,An1…
GO:0034404	nucleobase, nucleoside and nucleotide biosynthetic process	4.05058e-06	8.67537e-05	nonTerminalNode	45	18	1479	1998	An15g01760,An17g01330,An16g08210,An01g04930,An02g02910,An02g06240,An16g07410,An12g00760,An11g10150,An02g14880,An11g09400,An09g05870,An04g08330,An08g07810,An14g04180,An14g06870,An03g06970,An02g00890,An07g09110,An16g07290,An01g04630,An15g01710,An02g12420,An16g07400,An01g13920,An02g04020,An01g04710,An11g09320,An02g09960,An08g07420,An02g04520,An07g06560,An16g08550,An09g05840,An14g00280,An09g04250,An1…
GO:0090305	nucleic acid phosphodiester bond hydrolysis	4.43494e-06	9.29431e-05	nonTerminalNode	50	22	1474	1994	An01g03080,An07g08320,An02g01600,An15g03230,An08g09160,An08g07060,An02g09260,An02g01970,An11g00560,An11g00500,An02g14360,An16g07300,An16g08860,An16g09140,An04g01420,An18g04230,An18g06710,An02g09200,An02g06850,An01g10760,An15g00730,An13g01010,An02g06750,An18g06750,An15g06390,An01g03760,An01g10140,An11g09670,An01g05500,An04g00070,An04g01900,An11g01850,An01g00150,An02g03350,An08g08740,An09g05270,An0…
GO:0090304	nucleic acid metabolic process	5.57688e-06	0.000114414	nonTerminalNode	360	354	1164	1662	An02g12390,An18g01610,An02g06050,An15g00750,An15g06260,An15g01480,An17g02340,An04g03910,An11g01880,An02g14360,An16g03090,An17g02380,An09g06070,An01g05780,An01g02210,An02g06810,An02g06130,An01g12630,An02g04220,An01g03160,An16g03130,An16g01560,An11g09670,An02g14340,An04g09010,An11g06660,An11g01510,An14g03780,An12g03850,An08g00510,An15g00420,An15g00490,An04g03110,An04g02230,An02g06710,An02g13840,An0…
GO:0043038	amino acid activation	6.46881e-06	0.00012865	nonTerminalNode	25	5	1499	2011	An02g08600,An02g14080,An02g04880,An16g08020,An01g03650,An03g03520,An07g06000,An08g06770,An09g05970,An08g00510,An03g01280,An01g08490,An17g02340,An02g01740,An15g06260,An06g01830,An01g00130,An15g00420,An04g03060,An04g03110,An16g03130,An04g02230,An02g02010,An11g02400,An14g05260,
GO:0009451	RNA modification	6.85793e-06	0.000133661	nonTerminalNode	44	18	1480	1998	An15g00230,An01g10270,An01g03350,An09g04530,An18g03060,An17g02170,An02g11460,An12g01520,An01g12180,An02g09220,An09g06010,An12g03720,An02g14920,An09g06170,An16g02140,An01g07390,An01g07400,An04g01170,An01g02210,An15g00380,An07g10200,An12g04810,An02g06810,An15g06730,An07g03280,An01g10700,An14g04300,An15g00210,An15g01000,An01g12630,An01g12230,An01g03360,An01g02100,An18g06750,An09g04280,An01g12800,An0…
GO:0045333	cellular respiration	6.85236e-06	0.000133661	nonTerminalNode	40	15	1484	2001	An16g02570,An02g08600,An02g04330,An15g01270,An14g04080,An15g00930,An01g00120,An09g03870,An02g09930,An11g10200,An04g07330,An18g04220,An14g04960,An02g12630,An14g00310,An11g00530,An17g01670,An09g06650,An04g04750,An09g06680,An11g06590,An07g07390,An04g01200,An02g08900,An14g04170,An18g06760,An11g11280,An07g02160,An02g12430,An02g12770,An08g05580,An07g03170,An06g01460,An02g03240,An12g07850,An01g00130,An1…
GO:0006414	translational elongation	7.2596e-06	0.000135653	nonTerminalNode	14	0	1510	2016	An08g10140,An07g06520,An07g02650,An15g02440,An14g01560,An12g01350,An02g05700,An18g04840,An02g06710,An04g01940,An08g00970,An02g13840,An05g00530,An01g02900,
GO:0046034	ATP metabolic process	7.2596e-06	0.000135653	nonTerminalNode	14	0	1510	2016	An11g09400,An08g06400,An02g04520,An07g06560,An14g04180,An16g08550,An01g04930,An15g01700,An16g07410,An02g06240,An16g07290,An15g01710,An01g04630,An01g10880,
GO:0017038	protein import	7.30815e-06	0.000135653	nonTerminalNode	49	22	1475	1994	An18g04110,An02g01750,An16g02470,An11g04990,An01g04280,An11g04980,An07g01580,An01g14070,An15g06440,An07g01520,An02g04260,An07g07790,An14g06320,An15g00190,An08g07360,An14g00700,An04g05630,An07g07880,An08g03480,An01g07190,An18g02140,An16g04400,An08g04900,An01g12210,An07g09990,An17g02300,An01g03640,An15g00980,An02g12610,An08g01650,An16g05090,An14g00100,An12g04940,An11g02140,An09g02730,An01g11920,An0…
GO:0009152	purine ribonucleotide biosynthetic process	7.72449e-06	0.000142029	nonTerminalNode	19	2	1505	2014	An02g04020,An15g01760,An02g04520,An07g06560,An16g08550,An01g04930,An16g07410,An02g06240,An11g10150,An14g00280,An11g09400,An14g04180,An15g01700,An07g10100,An01g04630,An15g01710,An16g07290,An01g10880,An04g02060,
GO:0009060	aerobic respiration	7.83609e-06	0.000142734	nonTerminalNode	37	13	1487	2003	An16g02570,An02g08600,An02g04330,An15g01270,An14g04080,An15g00930,An01g00120,An09g03870,An11g10200,An04g07330,An18g04220,An14g04960,An02g12630,An14g00310,An11g00530,An17g01670,An09g06650,An04g04750,An09g06680,An11g06590,An07g07390,An04g01200,An02g08900,An18g06760,An11g11280,An07g02160,An02g12770,An02g12430,An08g05580,An07g03170,An06g01460,An02g03240,An12g07850,An01g00130,An11g00510,An08g10340,An0…
GO:0006164	purine nucleotide biosynthetic process	8.02093e-06	0.000142996	nonTerminalNode	21	3	1503	2013	An01g13920,An02g04020,An02g09960,An15g01760,An02g04520,An07g06560,An16g08550,An01g04930,An16g07410,An02g06240,An11g10150,An14g00280,An11g09400,An14g04180,An15g01700,An01g04630,An15g01710,An16g07290,An07g10100,An01g10880,An04g02060,
GO:0043933	macromolecular complex subunit organization	8.96807e-06	0.000151989	nonTerminalNode	149	118	1375	1898	An02g04330,An12g08800,An07g07570,An01g14070,An09g06070,An12g07950,An02g06130,An03g06950,An08g06090,An02g04220,An02g01720,An01g04240,An11g09670,An04g09010,An12g07550,An16g03010,An16g03320,An02g06240,An11g11140,An16g01570,An01g02720,An18g01980,An04g00360,An18g03900,An04g01930,An08g02830,An04g00200,An12g04870,An02g14750,An01g05290,An14g03140,An18g03120,An18g06680,An01g13400,An15g01270,An02g05650,An1…
GO:0022618	ribonucleoprotein complex assembly	9.8394e-06	0.000163906	nonTerminalNode	42	17	1482	1999	An08g07370,An04g02120,An08g02870,An02g05650,An16g08030,An12g00410,An08g03430,An17g02240,An01g04740,An01g06040,An11g06760,An18g05140,An08g05730,An18g01980,An02g04980,An04g08790,An04g01930,An16g04690,An16g04930,An02g14950,An02g06130,An02g13900,An17g01975,An01g06270,An02g09200,An12g04870,An04g08760,An01g02880,An01g00770,An02g04220,An07g08850,An01g03760,An02g07010,An14g03890,An16g06850,An01g04240,An0…
GO:0006519	cellular amino acid and derivative metabolic process	1.16699e-05	0.000189538	nonTerminalNode	150	120	1374	1896	An18g01970,An11g09510,An05g00120,An07g02210,An02g06120,An15g06260,An17g02340,An15g00610,An09g06050,An02g03250,An11g06590,An01g14070,An17g02280,An03g03520,An16g03130,An14g03400,An08g04260,An02g08600,An13g01080,An02g14080,An01g08410,An04g00430,An11g06110,An08g00510,An14g03050,An15g00420,An17g01640,An04g03110,An04g02230,An02g00890,An15g02360,An01g06560,An02g07500,An08g02990,An15g02490,An04g00140,An0…
GO:0043039	tRNA aminoacylation	1.2697e-05	0.000204515	nonTerminalNode	24	5	1500	2011	An02g08600,An02g14080,An02g04880,An16g08020,An01g03650,An07g06000,An08g06770,An09g05970,An08g00510,An03g01280,An01g08490,An17g02340,An02g01740,An15g06260,An06g01830,An01g00130,An15g00420,An04g03060,An04g03110,An16g03130,An04g02230,An02g02010,An11g02400,An14g05260,
GO:0009117	nucleotide metabolic process	1.59746e-05	0.000251084	nonTerminalNode	57	30	1467	1986	An15g00470,An17g01330,An16g08210,An01g06110,An01g05040,An16g07410,An11g10150,An11g09400,An01g04730,An09g05870,An08g07810,An14g04180,An03g06970,An02g13510,An02g13550,An01g13920,An02g04020,An01g04710,An11g00470,An07g06560,An14g00280,An09g04250,An13g00440,An15g01700,An07g10100,An09g03450,An15g06740,An08g06570,An15g01760,An01g04930,An02g06240,An01g04040,An12g00760,An02g14880,An16g05420,An08g06400,An1…
GO:0006753	nucleoside phosphate metabolic process	1.59746e-05	0.000251084	nonTerminalNode	57	30	1467	1986	An15g00470,An17g01330,An16g08210,An01g06110,An01g05040,An16g07410,An11g10150,An11g09400,An01g04730,An09g05870,An08g07810,An14g04180,An03g06970,An02g13510,An02g13550,An01g13920,An02g04020,An01g04710,An11g00470,An07g06560,An14g00280,An09g04250,An13g00440,An15g01700,An07g10100,An09g03450,An15g06740,An08g06570,An15g01760,An01g04930,An02g06240,An01g04040,An12g00760,An02g14880,An16g05420,An08g06400,An1…
GO:0009206	purine ribonucleoside triphosphate biosynthetic process	1.69455e-05	0.000256021	nonTerminalNode	13	0	1511	2016	An11g09400,An02g04520,An07g06560,An14g04180,An16g08550,An01g04930,An15g01700,An16g07410,An02g06240,An16g07290,An15g01710,An01g04630,An01g10880,
GO:0009145	purine nucleoside triphosphate biosynthetic process	1.69455e-05	0.000256021	nonTerminalNode	13	0	1511	2016	An11g09400,An02g04520,An07g06560,An14g04180,An16g08550,An01g04930,An15g01700,An16g07410,An02g06240,An16g07290,An15g01710,An01g04630,An01g10880,
GO:0006754	ATP biosynthetic process	1.69455e-05	0.000256021	nonTerminalNode	13	0	1511	2016	An11g09400,An02g04520,An07g06560,An14g04180,An16g08550,An01g04930,An15g01700,An16g07410,An02g06240,An16g07290,An15g01710,An01g04630,An01g10880,
GO:0015985	energy coupled proton transport, down electrochemical gradient	1.69455e-05	0.000256021	nonTerminalNode	13	0	1511	2016	An11g09400,An02g04520,An07g06560,An14g04180,An16g08550,An01g04930,An15g01700,An16g07410,An02g06240,An16g07290,An15g01710,An01g04630,An01g10880,
GO:0034621	cellular macromolecular complex subunit organization	1.91379e-05	0.000283786	nonTerminalNode	134	105	1390	1911	An08g07370,An08g02870,An18g05070,An12g00410,An17g02210,An12g08800,An03g04320,An09g06180,An01g02900,An07g07570,An01g06040,An01g14070,An07g01520,An07g10400,An07g07790,An09g06070,An16g04930,An08g00340,An12g07950,An02g14950,An02g06130,An11g09370,An02g13900,An17g01975,An08g06090,An01g00770,An02g04220,An10g00360,An04g09020,An01g05650,An02g01720,An01g05510,An07g08850,An08g01550,An18g05190,An01g03760,An0…
GO:0009165	nucleotide biosynthetic process	2.01875e-05	0.000293623	nonTerminalNode	38	15	1486	2001	An15g01760,An17g01330,An16g08210,An01g04930,An02g06240,An16g07410,An12g00760,An11g10150,An02g14880,An11g09400,An09g05870,An08g07810,An14g04180,An14g06870,An03g06970,An07g09110,An16g07290,An01g04630,An15g01710,An01g13920,An02g04020,An01g04710,An02g09960,An02g04520,An07g06560,An16g08550,An09g05840,An14g00280,An09g04250,An12g03570,An01g10650,An13g00440,An02g14530,An15g01700,An11g10910,An07g10100,An0…
GO:0044238	primary metabolic process	2.1195e-05	0.000305993	nonTerminalNode	855	990	669	1026	An02g12390,An18g06220,An14g01590,An02g06120,An02g14800,An15g06260,An11g09400,An15g01480,An17g02340,An15g00610,An08g07810,An02g03250,An11g00770,An02g14360,An02g13510,An17g02380,An08g04470,An11g09890,An01g12630,An02g04220,An15g07500,An16g07620,An11g09670,An02g14340,An14g03400,An11g01510,An16g07380,An14g03780,An14g03050,An08g00510,An01g02690,An01g10350,An15g00490,An02g04300,An04g02230,An01g07640,An1…
GO:0006520	cellular amino acid metabolic process	2.57192e-05	0.000365994	nonTerminalNode	133	105	1391	1911	An08g06560,An11g09510,An11g11160,An15g02340,An06g02470,An05g00120,An12g00410,An07g02210,An04g00850,An02g06120,An15g06260,An17g02340,An15g00610,An09g06050,An04g01340,An02g03250,An11g06590,An16g07360,An17g02280,An11g11280,An08g07220,An16g08020,An01g03650,An17g02330,An03g03520,An09g05970,An02g02170,An17g02200,An02g01740,An16g01480,An16g03130,An18g02230,An14g03400,An02g08600,An13g01080,An02g14080,An1…
GO:0006732	coenzyme metabolic process	2.77542e-05	0.000389158	nonTerminalNode	67	40	1457	1976	An08g06560,An18g01970,An01g08500,An15g00930,An02g09720,An16g08210,An04g06490,An01g06110,An04g02490,An14g00310,An11g00530,An08g07810,An17g01670,An04g04750,An09g06680,An11g06590,An02g13510,An02g13550,An11g09760,An18g06760,An11g11280,An11g09930,An11g00470,An11g06930,An02g12430,An02g12770,An04g02090,An08g05580,An06g01460,An12g07850,An09g04250,An11g00510,An04g06160,An07g05610,An03g03660,An09g03450,An1…
GO:0009260	ribonucleotide biosynthetic process	2.97688e-05	0.000400276	nonTerminalNode	21	4	1503	2012	An02g04020,An15g01760,An02g04520,An07g06560,An16g08550,An01g04930,An16g07410,An02g06240,An11g10150,An14g00280,An11g09400,An12g03570,An14g04180,An02g14530,An15g01700,An07g10100,An15g01710,An01g04630,An16g07290,An01g10880,An04g02060,
GO:0015992	proton transport	2.97794e-05	0.000400276	nonTerminalNode	15	1	1509	2015	An02g04520,An07g06560,An16g08550,An02g11800,An01g04930,An16g07410,An02g06240,An11g09400,An08g05900,An14g04180,An15g01700,An01g04630,An15g01710,An16g07290,An01g10880,
GO:0009142	nucleoside triphosphate biosynthetic process	2.97794e-05	0.000400276	nonTerminalNode	15	1	1509	2015	An11g09400,An09g05870,An02g04520,An07g06560,An14g04180,An16g08550,An01g04930,An15g01700,An09g05840,An16g07410,An02g06240,An16g07290,An15g01710,An01g04630,An01g10880,
GO:0006818	hydrogen transport	2.97794e-05	0.000400276	nonTerminalNode	15	1	1509	2015	An02g04520,An07g06560,An16g08550,An02g11800,An01g04930,An16g07410,An02g06240,An11g09400,An08g05900,An14g04180,An15g01700,An01g04630,An15g01710,An16g07290,An01g10880,
GO:0006163	purine nucleotide metabolic process	2.87889e-05	0.000400276	nonTerminalNode	26	7	1498	2009	An15g00470,An15g01760,An01g04930,An16g07410,An02g06240,An01g04040,An11g10150,An11g09400,An01g04730,An08g06400,An14g04180,An04g00360,An01g04630,An15g01710,An16g07290,An02g04020,An01g13920,An02g09960,An02g04520,An07g06560,An16g08550,An14g00280,An15g01700,An07g10100,An01g10880,An04g02060,
GO:0009150	purine ribonucleotide metabolic process	3.76095e-05	0.000495277	nonTerminalNode	24	6	1500	2010	An02g04020,An15g00470,An15g01760,An02g04520,An07g06560,An16g08550,An01g04930,An16g07410,An02g06240,An01g04040,An11g10150,An14g00280,An11g09400,An01g04730,An08g06400,An14g04180,An15g01700,An04g00360,An01g04630,An15g01710,An16g07290,An07g10100,An01g10880,An04g02060,
GO:0051029	rRNA transport	3.95395e-05	0.000510171	nonTerminalNode	12	0	1512	2016	An18g05810,An14g00080,An18g04180,An12g01350,An01g13190,An13g01070,An16g04940,An02g09200,An06g01870,An08g08740,An02g12610,An18g03310,
GO:0007007	inner mitochondrial membrane organization	3.95395e-05	0.000510171	nonTerminalNode	12	0	1512	2016	An03g04790,An04g00130,An01g07190,An16g08550,An01g03640,An10g00500,An02g06240,An04g02460,An08g06540,An02g04260,An02g10740,An01g10880,
GO:0051186	cofactor metabolic process	4.20968e-05	0.000536253	nonTerminalNode	85	58	1439	1958	An08g06560,An18g01970,An01g08500,An15g00930,An16g08210,An11g00530,An08g07810,An09g06680,An11g06590,An02g13510,An05g00220,An02g13550,An11g11280,An11g00470,An02g12770,An08g05580,An06g01460,An09g04280,An11g09840,An11g00510,An07g05610,An15g06740,An08g04260,An15g02000,An16g05420,An11g10370,An15g02690,An18g02970,An16g07400,An04g03120,An14g04300,An02g12140,An07g03170,An07g10040,An11g02040,An04g02420,An0…
GO:0009309	amine biosynthetic process	4.28545e-05	0.00054236	nonTerminalNode	67	41	1457	1975	An08g06560,An05g00120,An04g02490,An03g06860,An02g06120,An04g02580,An15g00610,An04g01340,An02g03250,An11g09700,An17g02280,An06g01760,An17g02330,An02g12430,An04g05420,An16g04970,An01g08800,An01g14130,An08g06800,An17g02200,An02g02170,An13g00550,An09g04250,An14g03390,An02g06150,An15g00350,An03g04520,An03g03710,An01g13160,An14g03400,An13g01080,An01g08410,An04g01610,An04g00430,An11g06110,An16g04170,An0…
GO:0033750	ribosome localization	4.79102e-05	0.000587276	nonTerminalNode	22	5	1502	2011	An02g03520,An08g02210,An08g08760,An01g13200,An17g01975,An02g06850,An17g01815,An08g00730,An04g08760,An02g12610,An04g03790,An01g04310,An13g01010,An18g06750,An02g13890,An14g00080,An14g05140,An11g00610,An14g06020,An17g01130,An17g00240,An07g07790,
GO:0033753	establishment of ribosome localization	4.79102e-05	0.000587276	nonTerminalNode	22	5	1502	2011	An02g03520,An08g02210,An08g08760,An01g13200,An17g01975,An02g06850,An17g01815,An08g00730,An04g08760,An02g12610,An04g03790,An01g04310,An13g01010,An14g00080,An18g06750,An02g13890,An14g05140,An11g00610,An14g06020,An17g01130,An17g00240,An07g07790,
GO:0000054	ribosomal subunit export from nucleus	4.79102e-05	0.000587276	nonTerminalNode	22	5	1502	2011	An02g03520,An08g02210,An08g08760,An01g13200,An17g01975,An02g06850,An17g01815,An08g00730,An04g08760,An02g12610,An04g03790,An01g04310,An13g01010,An14g00080,An18g06750,An02g13890,An14g05140,An11g00610,An14g06020,An17g01130,An17g00240,An07g07790,
GO:0009259	ribonucleotide metabolic process	7.24214e-05	0.000835202	nonTerminalNode	26	8	1498	2008	An15g00470,An15g01760,An01g04930,An16g07410,An02g06240,An01g04040,An11g10150,An11g09400,An01g04730,An08g06400,An14g04180,An04g00360,An15g01710,An01g04630,An16g07290,An02g04020,An02g04520,An07g06560,An16g08550,An14g00280,An12g03570,An15g01700,An02g14530,An07g10100,An01g10880,An04g02060,
GO:0006612	protein targeting to membrane	9.20118e-05	0.00102711	nonTerminalNode	21	5	1503	2011	An05g00200,An07g09990,An01g11630,An15g00980,An01g03640,An09g06320,An01g13070,An02g10740,An08g04070,An03g04790,An11g04180,An01g14070,An01g07190,An02g01510,An15g06440,An01g10070,An07g01520,An10g00500,An03g04340,An16g08830,An02g04260,
GO:0006448	regulation of translational elongation	9.22239e-05	0.00102711	nonTerminalNode	11	0	1513	2016	An08g10140,An07g06520,An15g02440,An14g01560,An12g01350,An02g05700,An04g01940,An02g13840,An08g00970,An05g00530,An01g02900,
GO:0009066	aspartate family amino acid metabolic process	0.000101024	0.00111241	nonTerminalNode	31	12	1493	2004	An11g11160,An17g00630,An01g08410,An11g06110,An11g09780,An04g02580,An04g01750,An09g05860,An11g09790,An04g01340,An16g07360,An11g09700,An16g05570,An17g02280,An02g03270,An08g01960,An11g11280,An04g05260,An08g07220,An02g07500,An04g05420,An04g06380,An14g00930,An08g02990,An15g02490,An08g02700,An15g00350,An16g02520,An01g14960,An09g04950,An12g07870,
GO:0044106	cellular amine metabolic process	0.000141415	0.00147322	nonTerminalNode	140	119	1384	1897	An11g09510,An05g00120,An07g02210,An02g06120,An15g06260,An17g02340,An15g00610,An09g06050,An02g03250,An11g06590,An01g14070,An17g02280,An03g03520,An16g03130,An14g03400,An02g08600,An13g01080,An02g14080,An01g08410,An04g00430,An11g06110,An08g00510,An14g03050,An15g00420,An17g01640,An04g03110,An04g02230,An02g00890,An15g02360,An01g06560,An02g07500,An08g02990,An15g02490,An04g00140,An04g02490,An03g06860,An1…
GO:0045047	protein targeting to ER	0.000137981	0.00147322	nonTerminalNode	17	3	1507	2013	An01g00560,An07g09990,An01g11630,An18g06500,An16g07390,An01g04280,An09g06320,An01g02800,An01g13070,An04g06890,An09g05420,An11g04180,An01g10070,An02g01510,An05g00140,An03g04340,An16g08830,
GO:0043623	cellular protein complex assembly	0.000138124	0.00147322	nonTerminalNode	44	23	1480	1993	An15g01270,An18g05070,An01g07350,An12g07810,An09g06180,An07g06600,An01g03770,An01g14070,An07g01520,An09g06590,An08g07360,An04g09020,An01g05650,An02g01720,An01g05510,An08g01550,An02g03760,An02g06360,An02g12620,An15g02320,An12g07550,An16g03320,An02g06240,An08g02450,An16g01570,An12g00650,An12g04940,An01g10070,An18g03900,An04g01200,An12g00110,An02g08900,An08g02830,An04g00200,An02g14750,An08g10650,An0…
GO:0009201	ribonucleoside triphosphate biosynthetic process	0.000142862	0.00147322	nonTerminalNode	13	1	1511	2015	An11g09400,An02g04520,An07g06560,An14g04180,An16g08550,An01g04930,An15g01700,An16g07410,An02g06240,An16g07290,An15g01710,An01g04630,An01g10880,
GO:0043170	macromolecule metabolic process	0.00014691	0.00150698	nonTerminalNode	580	648	944	1368	An02g12390,An18g06220,An02g14800,An15g01480,An15g06260,An17g02340,An11g00770,An02g14360,An17g02380,An08g04470,An11g09890,An01g12630,An02g04220,An16g07620,An11g09670,An02g14340,An11g01510,An16g07380,An14g03780,An08g00510,An15g00490,An02g04300,An04g02230,An02g11990,An12g00510,An07g02960,An14g00900,An12g04870,An08g05920,An01g04720,An07g09120,An03g05010,An11g10660,An08g10060,An18g03220,An04g02550,An0…
GO:0050658	RNA transport	0.000202012	0.0019686	nonTerminalNode	31	13	1493	2003	An12g01350,An01g13190,An08g08740,An02g12610,An07g01580,An14g00080,An07g03150,An14g05300,An16g04940,An08g00520,An11g01570,An07g07790,An18g04180,An02g09200,An18g04840,An08g07360,An10g00360,An01g04310,An03g04580,An18g05810,An18g05830,An16g02120,An18g05190,An04g05630,An11g00610,An08g03550,An13g01070,An18g02140,An06g01870,An18g03310,An08g04900,
GO:0051236	establishment of RNA localization	0.000202012	0.0019686	nonTerminalNode	31	13	1493	2003	An12g01350,An01g13190,An08g08740,An02g12610,An07g01580,An14g00080,An07g03150,An14g05300,An16g04940,An08g00520,An11g01570,An07g07790,An18g04180,An02g09200,An18g04840,An08g07360,An10g00360,An01g04310,An03g04580,An18g05810,An18g05830,An16g02120,An18g05190,An04g05630,An11g00610,An08g03550,An13g01070,An18g02140,An06g01870,An18g03310,An08g04900,
GO:0050657	nucleic acid transport	0.000202012	0.0019686	nonTerminalNode	31	13	1493	2003	An12g01350,An01g13190,An08g08740,An02g12610,An07g01580,An14g00080,An07g03150,An14g05300,An16g04940,An08g00520,An11g01570,An07g07790,An18g04180,An02g09200,An18g04840,An08g07360,An10g00360,An01g04310,An03g04580,An18g05810,An18g05830,An16g02120,An18g05190,An04g05630,An11g00610,An08g03550,An13g01070,An18g02140,An06g01870,An18g03310,An08g04900,
GO:0008652	cellular amino acid biosynthetic process	0.000197177	0.0019686	nonTerminalNode	63	41	1461	1975	An05g00120,An04g02490,An03g06860,An02g06120,An04g02580,An15g00610,An04g01340,An02g03250,An11g09700,An17g02280,An06g01760,An17g02330,An02g12430,An04g05420,An16g04970,An01g08800,An01g14130,An08g06800,An17g02200,An02g02170,An13g00550,An09g04250,An14g03390,An02g06150,An15g00350,An03g04520,An03g03710,An01g13160,An14g03400,An13g01080,An01g08410,An04g01610,An04g00430,An11g06110,An16g04170,An01g11930,An0…
GO:0006400	tRNA modification	0.000225487	0.00213337	nonTerminalNode	37	18	1487	1998	An01g10270,An15g00230,An01g03350,An09g04530,An18g03060,An02g11460,An12g01520,An01g12180,An02g09220,An09g06010,An12g03720,An16g02140,An01g07390,An01g07400,An04g01170,An01g02210,An15g00380,An07g10200,An12g04810,An02g06810,An15g06730,An07g03280,An01g10700,An14g04300,An15g00210,An15g01000,An01g12630,An01g03360,An01g02100,An09g04280,An01g12800,An01g00070,An18g03220,An16g01560,An02g12030,An18g06850,An1…
GO:0009205	purine ribonucleoside triphosphate metabolic process	0.000224773	0.00213337	nonTerminalNode	18	4	1506	2012	An15g00470,An02g04520,An07g06560,An16g08550,An01g04930,An16g07410,An02g06240,An01g04040,An11g09400,An01g04730,An08g06400,An14g04180,An15g01700,An04g00360,An01g04630,An15g01710,An16g07290,An01g10880,
GO:0009144	purine nucleoside triphosphate metabolic process	0.000224773	0.00213337	nonTerminalNode	18	4	1506	2012	An15g00470,An02g04520,An07g06560,An16g08550,An01g04930,An16g07410,An02g06240,An01g04040,An11g09400,An01g04730,An08g06400,An14g04180,An15g01700,An04g00360,An01g04630,An15g01710,An16g07290,An01g10880,
GO:0008033	tRNA processing	0.000244694	0.00229283	nonTerminalNode	45	25	1479	1991	An15g00230,An12g08800,An15g03230,An18g03060,An02g11460,An12g01520,An01g12180,An07g03150,An04g01170,An01g02210,An15g00380,An07g10200,An12g04810,An02g06810,An01g10700,An15g00210,An15g01000,An01g12630,An01g10760,An09g04280,An04g05630,An16g01560,An18g06850,An11g06660,An01g10270,An01g03350,An09g04530,An09g06010,An02g09220,An12g03720,An16g02140,An01g07390,An01g07400,An15g06730,An14g04300,An07g03280,An0…
GO:0009987	cellular process	0.000266921	0.00248913	nonTerminalNode	1209	1498	315	518	An02g02520,An15g00930,An01g02800,An01g07420,An18g05590,An15g01480,An17g02340,An15g00610,An02g14360,An02g13510,An17g02380,An04g01780,An07g08390,An08g06090,An11g09890,An03g04670,An01g12630,An15g07500,An02g14340,An11g01510,An01g02690,An15g00490,An17g00240,An01g07640,An02g11990,An15g05770,An12g00510,An07g02960,An07g03170,An14g00900,An12g04870,An15g00520,An02g10740,An01g05290,An03g05010,An11g10660,An0…
GO:0044267	cellular protein metabolic process	0.000316362	0.00290844	nonTerminalNode	256	255	1268	1761	An08g10140,An04g00490,An12g01350,An16g08570,An18g06220,An07g04190,An02g12120,An02g14800,An15g06260,An17g02340,An14g05910,An11g00770,An11g00550,An02g11970,An18g06260,An08g00610,An14g05320,An08g04470,An09g06070,An14g01010,An15g00380,An18g05740,An08g02210,An15g00210,An02g03770,An11g09890,An01g12750,An07g06520,An15g03020,An16g07620,An18g03810,An07g09270,An16g03130,An15g04520,An11g06660,An02g08600,An0…
GO:0006403	RNA localization	0.000328099	0.00300219	nonTerminalNode	35	17	1489	1999	An11g04360,An12g01350,An01g13190,An08g08740,An02g12610,An07g01580,An14g00080,An11g10740,An01g10870,An07g03150,An14g05300,An16g04940,An08g00520,An04g01570,An11g01570,An07g07790,An18g04180,An02g09200,An18g04840,An08g07360,An10g00360,An01g04310,An03g04580,An18g05810,An18g05830,An16g02120,An18g05190,An04g05630,An11g00610,An08g03550,An13g01070,An18g02140,An06g01870,An18g03310,An08g04900,
GO:0070271	protein complex biogenesis	0.000429946	0.00382632	nonTerminalNode	66	46	1458	1970	An02g04330,An15g01270,An18g05070,An05g00110,An01g07350,An12g07810,An09g06180,An07g06600,An01g03770,An01g14070,An07g01520,An07g10400,An09g06070,An09g06590,An08g00340,An18g06710,An03g06950,An08g07360,An04g09020,An01g05650,An02g01720,An01g05510,An08g01550,An18g03770,An02g03760,An02g06360,An15g01700,An02g12620,An16g08710,An07g07000,An08g06780,An16g07430,An15g02320,An12g07550,An16g03010,An02g06240,An1…
GO:0006461	protein complex assembly	0.000429946	0.00382632	nonTerminalNode	66	46	1458	1970	An02g04330,An15g01270,An18g05070,An05g00110,An01g07350,An12g07810,An09g06180,An07g06600,An01g03770,An01g14070,An07g01520,An07g10400,An09g06070,An09g06590,An08g00340,An18g06710,An03g06950,An08g07360,An04g09020,An01g05650,An02g01720,An01g05510,An08g01550,An18g03770,An02g03760,An02g06360,An15g01700,An02g12620,An16g08710,An07g07000,An08g06780,An16g07430,An15g02320,An12g07550,An16g03010,An02g06240,An1…
GO:0051188	cofactor biosynthetic process	0.000550026	0.00479139	nonTerminalNode	56	37	1468	1979	An08g06560,An18g01970,An01g08500,An11g02430,An15g00930,An02g09720,An16g08210,An04g06490,An04g02490,An11g01580,An08g07810,An11g06590,An11g09700,An02g13510,An05g00220,An04g01170,An02g13550,An11g09760,An11g09930,An11g06930,An04g02090,An06g01460,An09g04280,An09g04250,An11g09840,An04g06160,An08g10680,An07g05610,An03g03660,An12g00760,An15g02000,An16g04600,An18g05680,An11g10370,An09g03030,An09g06010,An0…
GO:0001510	RNA methylation	0.000546995	0.00479139	nonTerminalNode	15	3	1509	2013	An07g10200,An07g03280,An01g12230,An18g03060,An02g11460,An01g12180,An02g14920,An01g00070,An16g02140,An18g02230,An16g01560,An01g07390,An01g07400,An18g06850,An11g06660,
GO:0006405	RNA export from nucleus	0.000558361	0.00481524	nonTerminalNode	29	13	1495	2003	An12g01350,An01g13190,An08g08740,An02g12610,An14g00080,An07g03150,An14g05300,An16g04940,An08g00520,An11g01570,An07g07790,An18g04180,An02g09200,An18g04840,An10g00360,An01g04310,An03g04580,An18g05810,An18g05830,An16g02120,An18g05190,An04g05630,An11g00610,An08g03550,An13g01070,An18g02140,An06g01870,An18g03310,An08g04900,
GO:0000967	rRNA 5'-end processing	0.000587015	0.00486848	nonTerminalNode	21	7	1503	2009	An04g01900,An04g08790,An01g03080,An02g01600,An11g01850,An01g05560,An18g06710,An02g06850,An08g09160,An09g05270,An02g06750,An08g03460,An02g09260,An15g06390,An16g08220,An01g03760,An02g14360,An16g07300,An16g08860,An01g05500,An04g00070,
GO:0009141	nucleoside triphosphate metabolic process	0.000587015	0.00486848	nonTerminalNode	21	7	1503	2009	An15g00470,An02g04520,An07g06560,An16g08550,An01g04930,An01g05040,An09g05840,An02g06240,An16g07410,An01g04040,An11g09400,An01g04730,An09g05870,An08g06400,An14g04180,An15g01700,An04g00360,An16g07290,An15g01710,An01g04630,An01g10880,
GO:0000966	RNA 5'-end processing	0.000587015	0.00486848	nonTerminalNode	21	7	1503	2009	An04g01900,An04g08790,An01g03080,An02g01600,An11g01850,An01g05560,An18g06710,An02g06850,An08g09160,An09g05270,An02g06750,An08g03460,An02g09260,An15g06390,An16g08220,An01g03760,An02g14360,An16g07300,An16g08860,An01g05500,An04g00070,
GO:0034471	ncRNA 5'-end processing	0.000587015	0.00486848	nonTerminalNode	21	7	1503	2009	An04g01900,An04g08790,An01g03080,An02g01600,An11g01850,An01g05560,An18g06710,An02g06850,An08g09160,An09g05270,An02g06750,An08g03460,An02g09260,An15g06390,An16g08220,An01g03760,An02g14360,An16g07300,An16g08860,An01g05500,An04g00070,
GO:0009199	ribonucleoside triphosphate metabolic process	0.000618146	0.00510494	nonTerminalNode	18	5	1506	2011	An15g00470,An02g04520,An07g06560,An16g08550,An01g04930,An16g07410,An02g06240,An01g04040,An11g09400,An01g04730,An08g06400,An14g04180,An15g01700,An04g00360,An01g04630,An15g01710,An16g07290,An01g10880,
GO:0000470	maturation of LSU-rRNA	0.000646563	0.00524896	nonTerminalNode	13	2	1511	2014	An02g11580,An02g13890,An18g03120,An15g01480,An04g01930,An16g08640,An14g03740,An15g06390,An16g08030,An17g01975,An17g01815,An18g02230,An09g06310,
GO:0019538	protein metabolic process	0.000664148	0.00532685	nonTerminalNode	268	274	1256	1742	An16g08570,An18g06220,An02g14800,An15g06260,An17g02340,An14g05910,An07g02690,An11g00770,An08g04470,An09g06070,An18g05740,An08g02210,An11g09890,An01g12750,An07g06520,An16g07620,An16g03130,An15g04520,An11g06660,An16g07380,An08g00510,An16g05260,An15g00420,An02g04300,An14g00130,An04g02230,An04g03110,An02g06710,An02g13840,An02g11990,An18g05180,An14g00900,An12g04870,An02g14750,An07g09120,An03g05010,An1…
GO:0046483	heterocycle metabolic process	0.000716097	0.00569802	nonTerminalNode	89	71	1435	1945	An02g02520,An15g00470,An17g01330,An05g00120,An07g02210,An16g07410,An02g02910,An11g09400,An15g00610,An01g04730,An11g06590,An02g12420,An01g13920,An02g04020,An11g00470,An07g06560,An02g02170,An15g07500,An13g00440,An18g02230,An13g01080,An15g01760,An01g04930,An02g06240,An01g12570,An04g02800,An08g06400,An17g01640,An18g02970,An02g00890,An15g02690,An04g00360,An16g07400,An04g03120,An12g03940,An08g07420,An1…
GO:0070972	protein localization in endoplasmic reticulum	0.000823157	0.00646909	nonTerminalNode	19	6	1505	2010	An01g00560,An07g09990,An01g11630,An08g03590,An18g06500,An16g07390,An01g04280,An09g06320,An01g02800,An01g13070,An04g06890,An09g05420,An11g04180,An01g10070,An02g01510,An05g00140,An02g02830,An03g04340,An16g08830,
GO:0006613	cotranslational protein targeting to membrane	0.00116761	0.00855518	nonTerminalNode	8	0	1516	2016	An01g10070,An09g06320,An03g04340,An07g09990,An01g11630,An16g08830,An01g13070,An11g04180,
GO:0010608	posttranscriptional regulation of gene expression	0.00121087	0.00883888	nonTerminalNode	31	16	1493	2000	An08g10140,An15g02420,An12g01350,An18g04650,An09g04110,An12g00130,An01g02900,An01g03050,An12g04940,An02g06710,An02g13840,An11g01570,An01g04430,An15g02440,An15g01290,An08g00980,An04g01940,An18g02010,An02g09370,An07g06520,An09g06530,An14g01560,An18g03290,An08g03480,An11g06960,An02g05700,An14g03890,An04g07050,An08g00970,An05g00530,An06g01710,
GO:0000096	sulfur amino acid metabolic process	0.00126904	0.00919464	nonTerminalNode	21	8	1503	2008	An11g11160,An08g07220,An17g00630,An01g08410,An11g06110,An04g00850,An11g09780,An08g02990,An14g00930,An04g01750,An15g07110,An09g05860,An11g09790,An14g00630,An08g02700,An16g07360,An11g09700,An02g10750,An11g06820,An02g03270,An08g01960,
GO:0006417	regulation of translation	0.00133612	0.00964477	nonTerminalNode	26	12	1498	2004	An08g10140,An15g02420,An12g01350,An18g04650,An09g04110,An12g00130,An01g02900,An01g03050,An02g06710,An02g13840,An01g04430,An15g02440,An15g01290,An08g00980,An04g01940,An18g02010,An02g09370,An07g06520,An14g01560,An18g03290,An02g05700,An08g03480,An14g03890,An08g00970,An05g00530,An06g01710,
GO:0034220	ion transmembrane transport	0.00208937	0.013711	nonTerminalNode	16	5	1508	2011	An02g04520,An07g06560,An16g08550,An01g01620,An12g10320,An01g04930,An16g07410,An02g06240,An11g09400,An14g04180,An15g01700,An01g04630,An15g01710,An16g07290,An01g06690,An01g10880,
GO:0043628	ncRNA 3'-end processing	0.00208937	0.013711	nonTerminalNode	16	5	1508	2011	An07g08320,An15g03230,An02g09200,An01g10760,An01g12230,An07g06510,An17g02170,An01g07520,An14g05010,An02g01970,An11g10740,An08g10060,An01g10140,An04g01570,An13g00030,An12g04560,
GO:0022607	cellular component assembly	0.00204879	0.013711	nonTerminalNode	136	127	1388	1889	An02g04330,An01g14070,An09g06070,An14g05530,An12g07950,An07g08290,An02g06130,An03g06950,An02g04220,An02g01720,An01g04240,An11g09670,An04g09010,An12g07550,An16g03010,An16g03320,An02g06240,An16g01570,An08g06400,An01g02720,An18g01980,An18g03900,An04g01930,An08g02830,An04g00200,An12g04870,An02g14750,An01g05290,An03g05010,An07g09860,An18g06680,An01g13400,An11g02840,An15g01270,An02g05650,An16g08030,An1…
GO:0009075	histidine family amino acid metabolic process	0.00208551	0.013711	nonTerminalNode	13	3	1511	2013	An02g14890,An13g01080,An15g00610,An02g08430,An17g01640,An11g06590,An04g05860,An07g02210,An18g02230,An01g12570,An01g11930,An02g14660,An02g09240,
GO:0051170	nuclear import	0.0025259	0.0161409	nonTerminalNode	21	9	1503	2007	An18g04110,An07g09990,An11g04990,An17g02300,An02g12610,An12g04020,An11g04980,An07g01580,An18g05830,An16g05050,An04g05630,An14g00100,An11g00610,An01g14070,An15g06440,An07g01520,An18g02140,An16g04400,An08g00520,An08g04900,An07g07790,
GO:0046907	intracellular transport	0.00261907	0.0166273	nonTerminalNode	197	199	1327	1817	An04g08830,An12g01350,An01g13190,An07g09390,An01g02800,An07g06030,An01g02910,An16g02460,An18g05590,An14g00080,An01g04730,An01g09100,An01g14070,An04g01780,An18g05740,An08g02210,An12g07950,An15g01680,An15g00190,An01g07330,An07g07880,An17g01130,An12g04830,An07g09990,An01g13200,An16g03010,An16g03320,An08g01650,An16g05520,An18g05690,An01g04320,An14g05140,An07g08220,An04g00360,An17g00240,An01g00170,An0…
GO:0031125	rRNA 3'-end processing	0.00265772	0.0167634	nonTerminalNode	11	2	1513	2014	An01g07520,An07g08320,An14g05010,An02g01970,An11g10740,An08g10060,An02g09200,An15g03230,An04g01570,An07g06510,An12g04560,
GO:0055114	oxidation reduction	0.00307637	0.0186787	nonTerminalNode	9	1	1515	2015	An14g04170,An14g04080,An09g06650,An02g12770,An07g07390,An01g06180,An04g05220,An02g09930,An04g01200,
GO:0042773	ATP synthesis coupled electron transport	0.00307637	0.0186787	nonTerminalNode	9	1	1515	2015	An14g04170,An14g04080,An09g06650,An02g12770,An07g07390,An01g06180,An04g05220,An02g09930,An04g01200,
GO:0022900	electron transport chain	0.00307637	0.0186787	nonTerminalNode	9	1	1515	2015	An14g04170,An14g04080,An09g06650,An02g12770,An07g07390,An01g06180,An04g05220,An02g09930,An04g01200,
GO:0022904	respiratory electron transport chain	0.00307637	0.0186787	nonTerminalNode	9	1	1515	2015	An14g04170,An14g04080,An09g06650,An02g12770,An07g07390,An01g06180,An04g05220,An02g09930,An04g01200,
GO:0008380	RNA splicing	0.00311514	0.0188553	nonTerminalNode	30	17	1494	1999	An08g07370,An01g12330,An12g00410,An02g08090,An14g03630,An11g06760,An04g03910,An15g00420,An04g03060,An07g03150,An09g03480,An04g06670,An06g01730,An07g01560,An04g02030,An16g07850,An15g00160,An12g04860,An08g02220,An18g03120,An04g05630,An11g00610,An01g02220,An14g04950,An01g10140,An12g03930,An14g06480,An02g14340,An15g05680,An04g09010,
GO:0022616	DNA strand elongation	0.00369738	0.0215754	nonTerminalNode	19	8	1505	2008	An02g11990,An08g02510,An07g10230,An01g02790,An01g04640,An04g02280,An15g00270,An09g04640,An16g04890,An02g04290,An15g07150,An01g02720,An12g04690,An16g01580,An02g11980,An11g10450,An02g04320,An02g11970,An04g02270,
GO:0006271	DNA strand elongation involved in DNA replication	0.00369738	0.0215754	nonTerminalNode	19	8	1505	2008	An02g11990,An08g02510,An07g10230,An01g02790,An01g04640,An04g02280,An15g00270,An09g04640,An16g04890,An02g04290,An15g07150,An01g02720,An12g04690,An16g01580,An02g11980,An11g10450,An02g04320,An02g11970,An04g02270,
GO:0016074	snoRNA metabolic process	0.00400124	0.0230042	nonTerminalNode	12	3	1512	2013	An07g08320,An11g10740,An12g08800,An11g00500,An01g10140,An07g08370,An04g01570,An01g12230,An13g00030,An01g05780,An12g08580,An17g02170,
GO:0009308	amine metabolic process	0.00404875	0.0232089	nonTerminalNode	151	148	1373	1868	An11g09510,An05g00120,An07g02210,An02g06120,An15g06260,An17g02340,An15g00610,An09g06050,An02g03250,An11g06590,An01g14070,An17g02280,An03g03520,An16g03130,An19g00100,An14g03400,An02g08600,An13g01080,An02g14080,An01g08410,An04g00430,An11g06110,An08g00510,An14g03050,An15g00420,An17g01640,An04g03110,An04g02230,An02g00890,An15g02360,An01g06560,An02g07500,An08g02990,An15g02490,An04g00140,An12g07840,An0…
GO:0044281	small molecule metabolic process	0.00430512	0.0241336	nonTerminalNode	372	416	1152	1600	An02g02520,An15g00930,An18g06220,An05g00120,An14g01590,An02g06120,An15g06260,An17g02340,An11g09400,An15g00610,An08g07810,An02g03250,An02g13510,An07g08390,An07g06560,An03g03520,An15g07500,An16g03130,An16g01560,An11g06660,An14g03400,An13g01080,An01g08410,An15g01760,An04g00430,An11g06110,An14g03050,An08g00510,An16g05420,An15g00420,An17g01640,An04g03110,An04g02230,An02g00890,An16g07400,An08g02990,An0…
GO:0051640	organelle localization	0.00432152	0.0241336	nonTerminalNode	49	36	1475	1980	An07g09390,An15g01520,An01g03770,An02g07690,An14g00080,An07g01960,An01g04730,An01g09100,An14g06020,An16g05370,An07g07790,An08g02210,An03g06950,An17g01975,An01g04640,An02g06850,An08g00730,An01g04310,An13g01010,An18g06750,An02g13890,An02g06360,An17g01130,An02g02370,An02g03520,An01g14250,An07g08860,An01g13200,An12g04750,An17g01815,An02g12610,An08g06540,An01g04040,An16g08540,An04g03790,An16g01570,An0…
GO:0034645	cellular macromolecule biosynthetic process	0.0044688	0.0248848	nonTerminalNode	263	282	1261	1734	An02g12390,An18g06220,An16g08570,An18g01610,An15g00750,An15g06260,An17g02340,An14g05910,An11g01880,An17g02380,An09g06070,An01g05780,An08g04470,An01g02210,An08g02210,An11g09890,An07g06520,An16g03130,An11g06660,An08g00510,An16g05260,An15g00420,An15g00490,An02g04300,An04g02230,An04g03110,An02g06710,An02g13840,An02g02510,An02g11990,An18g05180,An14g00900,An12g04870,An01g04720,An02g14750,An03g05010,An1…
GO:0000459	exonucleolytic trimming involved in rRNA processing	0.00529956	0.0277657	nonTerminalNode	10	2	1514	2014	An01g07520,An07g08320,An14g05010,An02g01970,An11g10740,An08g10060,An15g03230,An04g01570,An07g06510,An12g04560,
GO:0019320	hexose catabolic process	0.00513021	0.0277657	nonTerminalNode	22	11	1502	2005	An18g01670,An08g06570,An18g06250,An16g02990,An14g05510,An14g04920,An02g14380,An08g06080,An16g05420,An07g08990,An11g00470,An04g02090,An02g12140,An08g02260,An16g04160,An16g01830,An11g02040,An08g04240,An12g08610,An09g03450,An07g03850,An02g07470,
GO:0032268	regulation of cellular protein metabolic process	0.00525831	0.0277657	nonTerminalNode	32	20	1492	1996	An08g10140,An15g02420,An12g01350,An18g04650,An12g04750,An09g04110,An09g04900,An08g06540,An12g00130,An01g02900,An01g03050,An02g06710,An04g06320,An02g13840,An01g04430,An15g02440,An15g01290,An02g06770,An08g00980,An04g01940,An18g02010,An01g12750,An02g09370,An07g06520,An14g01560,An18g03290,An02g05700,An08g03480,An14g03890,An08g00970,An05g00530,An06g01710,
GO:0034504	protein localization in nucleus	0.00513021	0.0277657	nonTerminalNode	22	11	1502	2005	An18g04110,An07g09990,An11g04990,An17g02300,An02g12610,An11g04980,An07g01580,An01g03720,An14g00100,An01g14070,An15g06440,An07g01520,An08g00520,An07g07790,An12g04020,An18g05830,An04g05630,An16g05050,An11g00610,An18g02140,An16g04400,An08g04900,
GO:0006091	generation of precursor metabolites and energy	0.00588469	0.0306665	nonTerminalNode	92	83	1432	1933	An18g06250,An16g02990,An02g04330,An18g06290,An15g00930,An08g02530,An11g07530,An18g04600,An16g07410,An11g10200,An04g07330,An14g02250,An11g09400,An11g00530,An09g06650,An09g06680,An11g06590,An07g08990,An12g04780,An11g11280,An02g12770,An07g06560,An08g05580,An04g08190,An06g01460,An02g01720,An02g06840,An11g00510,An12g08610,An08g10340,An02g08600,An01g04930,An02g06240,An16g05420,An04g01200,An07g03170,An0…
GO:0006620	posttranslational protein targeting to membrane	0.0063307	0.0319651	nonTerminalNode	6	0	1518	2016	An02g01510,An03g04340,An01g11630,An16g08830,An01g13070,An11g04180,
GO:0043633	polyadenylation-dependent RNA catabolic process	0.00649923	0.0322315	nonTerminalNode	8	1	1516	2015	An01g07520,An07g08320,An14g05010,An02g01970,An11g10740,An04g01570,An07g06510,An12g04560,
GO:0071046	nuclear polyadenylation-dependent ncRNA catabolic process	0.00649923	0.0322315	nonTerminalNode	8	1	1516	2015	An01g07520,An07g08320,An14g05010,An02g01970,An11g10740,An04g01570,An07g06510,An12g04560,
GO:0016078	tRNA catabolic process	0.00649923	0.0322315	nonTerminalNode	8	1	1516	2015	An01g07520,An07g08320,An14g05010,An02g01970,An11g10740,An04g01570,An07g06510,An12g04560,
GO:0043634	polyadenylation-dependent ncRNA catabolic process	0.00649923	0.0322315	nonTerminalNode	8	1	1516	2015	An01g07520,An07g08320,An14g05010,An02g01970,An11g10740,An04g01570,An07g06510,An12g04560,
GO:0071029	nuclear ncRNA surveillance	0.00649923	0.0322315	nonTerminalNode	8	1	1516	2015	An01g07520,An07g08320,An14g05010,An02g01970,An11g10740,An04g01570,An07g06510,An12g04560,
GO:0046356	acetyl-CoA catabolic process	0.00797404	0.0382793	nonTerminalNode	15	6	1509	2010	An18g06760,An11g11280,An07g02160,An02g12430,An02g12770,An08g05580,An07g03170,An09g03870,An14g00310,An12g07850,An11g00530,An04g04750,An11g00510,An17g01670,An09g06680,
GO:0015931	nucleobase, nucleoside, nucleotide and nucleic acid transport	0.00819171	0.0392276	nonTerminalNode	35	24	1489	1992	An14g01860,An12g01350,An01g13190,An07g10010,An08g08740,An02g12610,An07g01580,An18g04220,An14g00080,An07g03150,An14g05300,An16g04940,An08g00520,An11g01570,An07g07790,An18g04180,An14g00900,An02g09200,An18g04840,An08g07360,An10g00360,An01g04310,An03g04580,An18g05810,An18g05830,An16g02120,An18g05190,An04g05630,An11g00610,An08g03550,An13g01070,An18g02140,An06g01870,An18g03310,An08g04900,
GO:0006402	mRNA catabolic process	0.00961039	0.0450256	nonTerminalNode	24	14	1500	2002	An16g07430,An07g08320,An01g12330,An11g04510,An15g03420,An02g13910,An16g01810,An14g05010,An01g03050,An11g10740,An04g01570,An07g01560,An08g00340,An16g07850,An15g00160,An02g02530,An01g07520,An16g05050,An14g03890,An08g06790,An12g01330,An14g04940,An08g00330,An11g06650,
GO:0009109	coenzyme catabolic process	0.0102108	0.0469358	nonTerminalNode	17	8	1507	2008	An08g04260,An18g06760,An11g11280,An07g02160,An11g03000,An02g12430,An02g12770,An08g05580,An07g03170,An09g03870,An14g00310,An12g07850,An11g00530,An04g04750,An11g00510,An17g01670,An09g06680,
GO:0006084	acetyl-CoA metabolic process	0.0102108	0.0469358	nonTerminalNode	17	8	1507	2008	An18g06760,An11g11280,An07g02160,An02g12430,An02g12770,An08g05580,An07g03170,An09g03870,An01g00100,An07g09530,An14g00310,An12g07850,An11g00530,An04g04750,An11g00510,An17g01670,An09g06680,
GO:0051187	cofactor catabolic process	0.0102108	0.0469358	nonTerminalNode	17	8	1507	2008	An08g04260,An18g06760,An11g11280,An07g02160,An11g03000,An02g12430,An02g12770,An08g05580,An07g03170,An09g03870,An14g00310,An12g07850,An11g00530,An04g04750,An11g00510,An17g01670,An09g06680,
GO:0071027	nuclear RNA surveillance	0.0104263	0.047368	nonTerminalNode	9	2	1515	2014	An01g07520,An07g08320,An14g05010,An02g01970,An11g10740,An08g06790,An04g01570,An07g06510,An12g04560,
GO:0071025	RNA surveillance	0.0104263	0.047368	nonTerminalNode	9	2	1515	2014	An01g07520,An07g08320,An14g05010,An02g01970,An11g10740,An08g06790,An04g01570,An07g06510,An12g04560,
GO:0009059	macromolecule biosynthetic process	0.0110582	0.0494323	nonTerminalNode	264	291	1260	1725	An02g12390,An18g06220,An16g08570,An18g01610,An15g00750,An15g06260,An17g02340,An14g05910,An11g01880,An17g02380,An09g06070,An01g05780,An08g04470,An01g02210,An08g02210,An11g09890,An07g06520,An16g03130,An11g06660,An08g00510,An16g05260,An15g00420,An15g00490,An02g04300,An04g02230,An04g03110,An02g06710,An02g13840,An02g02510,An02g11990,An18g05180,An14g00900,An12g04870,An01g04720,An02g14750,An03g05010,An1…

## Sheet: Day3 vs. Exp DOWN
GO term	description	p-value	FDR	node type	sP	rP	sN	rN	genes enriched
GO:0009060	aerobic respiration	3.58684e-06	9.98679e-05	terminalNode	36	14	1375	2115	An16g02570,An02g08600,An02g04330,An15g01270,An14g04080,An15g00930,An01g00120,An09g03870,An11g00760,An11g10200,An04g07330,An18g04220,An14g04960,An02g12630,An14g00310,An11g00530,An17g01670,An09g06650,An04g04750,An11g06590,An07g07390,An04g01200,An02g08900,An18g06760,An11g11280,An07g02160,An02g12770,An02g12430,An08g05580,An11g07190,An02g03240,An12g07850,An01g00130,An11g00510,An08g10340,An04g05220,
GO:0006418	tRNA aminoacylation for protein translation	5.34276e-06	0.00013884	terminalNode	23	5	1388	2124	An02g08600,An02g14080,An02g04880,An16g08020,An01g03650,An07g06000,An08g06770,An09g05970,An08g00510,An03g01280,An01g08490,An17g02340,An02g01740,An15g06260,An06g01830,An01g00130,An15g00420,An04g03060,An04g03110,An16g03130,An02g02010,An11g02400,An14g05260,
GO:0000027	ribosomal large subunit assembly	1.11713e-05	0.000253173	terminalNode	22	5	1389	2124	An04g02120,An04g01930,An16g04930,An02g14950,An16g08030,An02g13900,An01g06270,An17g01975,An04g08760,An08g03430,An01g00770,An17g02240,An01g04740,An01g06040,An18g05140,An08g05730,An01g04240,An08g07610,An18g01980,An02g04980,An14g04940,An02g03950,
GO:0000463	maturation of LSU-rRNA from tricistronic rRNA transcript (SSU-rRNA, 5.8S rRNA, LSU-rRNA)	2.32269e-05	0.000439507	terminalNode	14	1	1397	2128	An02g11580,An02g13890,An18g03120,An15g01480,An04g01930,An16g08640,An14g03740,An15g06390,An16g08030,An17g01975,An17g01815,An15g00240,An18g02230,An09g06310,
GO:0030150	protein import into mitochondrial matrix	5.48422e-05	0.000890729	terminalNode	13	1	1398	2128	An02g01750,An03g04790,An08g04070,An02g01360,An07g07880,An11g02140,An08g03480,An15g00190,An08g07360,An01g11920,An13g00670,An16g05090,An08g01650,
GO:0015986	ATP synthesis coupled proton transport	0.000128833	0.00183281	terminalNode	12	1	1399	2128	An02g04520,An07g06560,An14g04180,An16g08550,An01g04930,An15g01700,An16g07410,An02g06240,An16g07290,An15g01710,An01g04630,An01g10880,
GO:0000447	endonucleolytic cleavage in ITS1 to separate SSU-rRNA from 5.8S rRNA and LSU-rRNA from tricistronic rRNA transcript (SSU-rRNA, 5.8S rRNA, LSU-rRNA)	0.000144475	0.00202577	terminalNode	25	10	1386	2119	An04g01900,An01g03080,An02g01600,An01g00150,An02g03350,An08g08740,An08g09160,An09g05270,An08g03460,An02g09260,An02g14360,An16g07300,An16g08860,An18g04230,An01g05560,An18g06710,An02g09200,An02g06850,An13g01010,An02g06750,An18g06750,An16g08220,An15g06390,An01g03760,An01g05500,
GO:0006555	methionine metabolic process	0.000291418	0.00364086	terminalNode	16	4	1395	2125	An11g11160,An08g07220,An17g00630,An01g08410,An11g06110,An11g09780,An08g02990,An14g00930,An04g01750,An09g05860,An11g09790,An08g02700,An16g07360,An11g09700,An02g03270,An08g01960,
GO:0006407	rRNA export from nucleus	0.000300898	0.00368837	terminalNode	11	1	1400	2128	An18g05810,An18g04180,An12g01350,An01g13190,An13g01070,An16g04940,An02g09200,An06g01870,An08g08740,An02g12610,An18g03310,
GO:0009067	aspartate family amino acid biosynthetic process	0.000419983	0.00484347	terminalNode	14	3	1397	2126	An04g05260,An01g08410,An02g07500,An04g05420,An11g06110,An14g00930,An04g01750,An09g05860,An04g01340,An11g09700,An15g00350,An16g05570,An17g02280,An02g03270,
GO:0006733	oxidoreduction coenzyme metabolic process	0.000606455	0.00638908	terminalNode	26	13	1385	2116	An08g06570,An01g08500,An15g00930,An16g08210,An04g06490,An01g06110,An12g00760,An16g05420,An11g10370,An08g07810,An11g06590,An07g09110,An11g09930,An11g00470,An02g12140,An09g04520,An17g01530,An09g04250,An11g02040,An08g04240,An07g05610,An02g14530,An11g10910,An09g03450,An07g03850,An15g06740,
GO:0000154	rRNA modification	0.000629498	0.00652601	terminalNode	8	0	1403	2129	An18g06750,An01g10270,An09g06170,An02g14920,An18g02230,An01g12230,An17g02170,An08g06650,
GO:0006614	SRP-dependent cotranslational protein targeting to membrane	0.000629498	0.00652601	terminalNode	8	0	1403	2129	An01g10070,An09g06320,An03g04340,An07g09990,An01g11630,An16g08830,An01g13070,An11g04180,
GO:0006360	transcription from RNA polymerase I promoter	0.00110656	0.010173	terminalNode	18	7	1393	2122	An01g03560,An11g01770,An04g00490,An02g05460,An11g09370,An02g03180,An07g05380,An08g09160,An01g02200,An04g06120,An01g07250,An04g03300,An17g00900,An01g11950,An18g02960,An15g00700,An07g08590,An02g02900,
GO:0006413	translational initiation	0.00138765	0.0120738	terminalNode	20	9	1391	2120	An02g11680,An01g04430,An08g02210,An15g02420,An02g12320,An04g02030,An15g06790,An14g01030,An08g00980,An18g04650,An02g12410,An11g10630,An02g09370,An16g05260,An01g03050,An01g06230,An02g06710,An02g06530,An01g02840,An06g01710,
GO:0006007	glucose catabolic process	0.00138765	0.0120738	terminalNode	20	9	1391	2120	An18g01670,An08g06570,An18g06250,An16g02990,An11g00470,An14g05510,An02g12140,An08g02260,An14g04920,An02g14380,An08g06080,An16g05420,An16g01830,An11g02040,An08g04240,An07g08990,An12g08610,An09g03450,An02g07470,An07g03850,
GO:0090114	COPII-coated vesicle budding	0.00158406	0.013147	terminalNode	7	0	1404	2129	An02g01690,An01g04730,An04g00360,An16g03320,An15g01520,An08g10650,An01g04040,
GO:0000105	histidine biosynthetic process	0.00158406	0.013147	terminalNode	7	0	1404	2129	An02g14890,An14g00840,An13g01080,An15g00610,An01g11930,An01g12570,An17g01640,
GO:0006450	regulation of translational fidelity	0.00158406	0.013147	terminalNode	7	0	1404	2129	An08g10140,An07g06520,An04g01940,An08g00970,An02g13840,An14g01560,An12g01350,
GO:0042775	mitochondrial ATP synthesis coupled electron transport	0.00160696	0.013147	terminalNode	9	1	1402	2128	An14g04170,An14g04080,An09g06650,An02g12770,An07g07390,An01g06180,An04g05220,An02g09930,An04g01200,
GO:0032543	mitochondrial translation	0.00178593	0.0142073	terminalNode	16	6	1395	2123	An02g08600,An16g09250,An11g11240,An12g00130,An12g01480,An01g08490,An07g04800,An02g01740,An15g00420,An04g03060,An08g03480,An17g01955,An04g03110,An16g03130,An04g02550,An08g04470,
GO:0009108	coenzyme biosynthetic process	0.00188196	0.01485	terminalNode	32	21	1379	2108	An08g06560,An18g01970,An01g08500,An15g00930,An02g09720,An16g08210,An04g06490,An04g02490,An12g00760,An15g02000,An18g05680,An11g10370,An09g03030,An08g07810,An01g05050,An11g06590,An09g05310,An07g09110,An02g13510,An16g07400,An11g09760,An11g09930,An07g09530,An01g00100,An09g04250,An16g05350,An15g01980,An07g05610,An03g03660,An02g14530,An11g10910,An09g03940,
GO:0042026	protein refolding	0.00268402	0.0195192	terminalNode	10	2	1401	2127	An02g01750,An07g09990,An12g04940,An08g03480,An07g05920,An01g04280,An02g03770,An11g00550,An16g05090,An08g05300,
GO:0071038	nuclear polyadenylation-dependent tRNA catabolic process	0.00366506	0.0250943	terminalNode	8	1	1403	2128	An01g07520,An07g08320,An14g05010,An02g01970,An11g10740,An04g01570,An07g06510,An12g04560,
GO:0031204	posttranslational protein targeting to membrane, translocation	0.00398438	0.0267692	terminalNode	6	0	1405	2129	An02g01510,An03g04340,An01g11630,An16g08830,An01g13070,An11g04180,
GO:0045039	protein import into mitochondrial inner membrane	0.00398438	0.0267692	terminalNode	6	0	1405	2129	An01g07190,An03g04790,An01g03640,An10g00500,An02g04260,An02g10740,
GO:0009084	glutamine family amino acid biosynthetic process	0.00569692	0.0357019	terminalNode	9	2	1402	2127	An14g03400,An04g00990,An17g00820,An14g03390,An02g12430,An05g00120,An16g04970,An11g06110,An03g06860,
GO:0051258	protein polymerization	0.00569692	0.0357019	terminalNode	9	2	1402	2127	An01g05510,An16g01570,An11g05460,An01g07350,An02g06360,An12g07810,An01g05290,An04g09020,An01g05650,
GO:0000472	endonucleolytic cleavage to generate mature 5'-end of SSU-rRNA from (SSU-rRNA, 5.8S rRNA, LSU-rRNA)	0.00757551	0.0440736	terminalNode	18	10	1393	2119	An04g01900,An01g03080,An02g01600,An01g05560,An18g06710,An02g06850,An08g09160,An09g05270,An02g06750,An08g03460,An02g09260,An15g06390,An16g08220,An01g03760,An02g14360,An16g07300,An16g08860,An01g05500,
GO:0031125	rRNA 3'-end processing	0.00747323	0.0440736	terminalNode	10	3	1401	2126	An01g07520,An07g08320,An14g05010,An02g01970,An11g10740,An08g10060,An02g09200,An04g01570,An07g06510,An12g04560,
GO:0042274	ribosomal small subunit biogenesis	0.00757551	0.0440736	terminalNode	18	10	1393	2119	An18g05650,An16g04690,An18g04180,An02g06130,An01g04590,An02g03350,An02g09200,An01g02880,An09g06180,An07g03370,An15g00730,An07g08850,An01g03760,An02g07010,An16g07300,An16g08860,An11g09670,An11g10020,
GO:0000956	nuclear-transcribed mRNA catabolic process	0.00772472	0.044151	terminalNode	23	15	1388	2114	An16g07430,An07g08320,An01g12330,An11g04510,An15g03420,An02g13910,An16g01810,An14g05010,An01g03050,An11g10740,An04g01570,An07g01560,An08g00340,An15g00160,An02g02530,An01g07520,An16g05050,An08g06790,An08g04280,An12g01330,An14g04940,An08g00330,An11g06650,
GO:0033617	mitochondrial respiratory chain complex IV assembly	0.00826597	0.0456384	terminalNode	7	1	1404	2128	An02g01720,An08g01550,An14g00110,An12g00650,An15g01270,An04g00200,An02g12620,
GO:0000103	sulfate assimilation	0.00826597	0.0456384	terminalNode	7	1	1404	2128	An15g05770,An15g04600,An11g09790,An11g06670,An11g09780,An03g02980,An08g02990,
GO:0019856	pyrimidine base biosynthetic process	0.00826597	0.0456384	terminalNode	7	1	1404	2128	An13g00440,An02g02910,An12g03570,An04g08330,An08g07420,An01g10650,An03g01310,
GO:0042254	ribosome biogenesis	9.1085e-29	1.77525e-25	nonTerminalNode	156	46	1255	2083	An03g04990,An04g02000,An12g01350,An01g13190,An12g08800,An02g06050,An15g00750,An09g06180,An18g03000,An02g11580,An15g01480,An01g06040,An02g09260,An02g01970,An07g02690,An02g14360,An16g04940,An16g03090,An07g06760,An16g08860,An18g06260,An01g05780,An16g04930,An08g02210,An02g14950,An18g06710,An02g06130,An02g13900,An17g01975,An01g00770,An07g08850,An01g03160,An01g03760,An13g01070,An01g02120,An08g06790,An0…
GO:0022613	ribonucleoprotein complex biogenesis	3.66397e-25	3.57054e-22	nonTerminalNode	160	58	1251	2071	An03g04990,An04g02000,An12g01350,An01g13190,An12g00410,An12g08800,An02g06050,An15g00750,An09g06180,An18g03000,An02g11580,An15g01480,An01g06040,An02g09260,An02g01970,An07g02690,An02g14360,An16g04940,An16g03090,An07g06760,An16g08860,An18g06260,An01g05780,An16g04930,An08g02210,An02g14950,An18g06710,An02g06130,An02g13900,An17g01975,An01g00770,An07g08850,An01g03160,An01g03760,An13g01070,An01g02120,An0…
GO:0006364	rRNA processing	1.04041e-23	6.7592e-21	nonTerminalNode	114	28	1297	2101	An12g08800,An02g06050,An09g06180,An18g03000,An02g11580,An15g01480,An02g09260,An02g01970,An02g14360,An16g03090,An07g06760,An16g08860,An18g06260,An01g05780,An02g14950,An02g06130,An18g06710,An02g13900,An17g01975,An01g00770,An07g08850,An01g03160,An01g03760,An01g02120,An08g06790,An08g02520,An18g02230,An11g09670,An14g04940,An02g14340,An02g03350,An17g01815,An12g03850,An09g05270,An11g09310,An04g05850,An1…
GO:0016072	rRNA metabolic process	1.52361e-23	7.42377e-21	nonTerminalNode	115	29	1296	2100	An12g08800,An02g06050,An09g06180,An18g03000,An02g11580,An15g01480,An02g09260,An02g01970,An02g14360,An16g03090,An07g06760,An16g08860,An18g06260,An01g05780,An02g14950,An02g06130,An18g06710,An02g13900,An17g01975,An01g00770,An07g08850,An01g03160,An01g03760,An01g02120,An08g06790,An08g02520,An18g02230,An11g09670,An14g04940,An02g14340,An02g03350,An17g01815,An12g03850,An09g05270,An11g09310,An04g05850,An1…
GO:0034660	ncRNA metabolic process	8.07999e-21	3.14958e-18	nonTerminalNode	167	77	1244	2052	An12g08800,An02g06050,An09g06180,An18g03000,An18g03060,An02g11460,An02g11580,An15g01480,An15g06260,An17g02340,An12g01520,An02g09260,An02g01970,An02g14360,An16g03090,An07g06760,An16g08860,An18g06260,An01g05780,An15g00380,An07g10200,An12g04810,An02g06810,An16g08020,An01g03650,An02g14950,An01g10700,An02g06130,An18g06710,An02g13900,An17g01975,An09g05970,An01g12630,An01g00770,An02g01740,An07g08850,An0…
GO:0034470	ncRNA processing	1.00463e-16	3.26337e-14	nonTerminalNode	143	70	1268	2059	An12g08800,An02g06050,An09g06180,An18g03000,An18g03060,An02g11460,An02g11580,An15g01480,An12g01520,An02g09260,An02g01970,An02g14360,An16g03090,An07g06760,An16g08860,An18g06260,An01g05780,An15g00380,An07g10200,An12g04810,An02g06810,An02g14950,An01g10700,An02g06130,An18g06710,An02g13900,An17g01975,An01g12630,An01g00770,An07g08850,An01g03160,An01g03760,An01g02120,An08g06790,An08g02520,An18g02230,An0…
GO:0006412	translation	3.28063e-16	9.1342e-14	nonTerminalNode	94	31	1317	2098	An08g10140,An07g02650,An12g01350,An17g02210,An15g06790,An18g04650,An02g08080,An08g03430,An09g04110,An02g12120,An12g00130,An01g02900,An01g08490,An15g06260,An17g02340,An07g04800,An01g03050,An04g03060,An17g01360,An17g01955,An18g06260,An02g02010,An08g00610,An08g04470,An14g01010,An15g00380,An01g04430,An08g02210,An16g08020,An01g03650,An04g02030,An15g01000,An14g01030,An18g04840,An02g09200,An09g05970,An0…
GO:0044085	cellular component biogenesis	9.71133e-16	2.36592e-13	nonTerminalNode	255	189	1156	1940	An02g04330,An03g04990,An12g01350,An01g13190,An12g08800,An02g06050,An15g00750,An15g01480,An02g01970,An01g14070,An07g02690,An02g14360,An16g03090,An16g08860,An18g06260,An01g05780,An08g02210,An02g06130,An03g06950,An02g01720,An02g08660,An01g03160,An04g01290,An08g07330,An01g04240,An08g10710,An11g09670,An02g14340,An01g13200,An12g07550,An16g03010,An12g03850,An16g03320,An02g06240,An11g09310,An16g01570,An0…
GO:0007005	mitochondrion organization	5.26397e-14	1.13994e-11	nonTerminalNode	85	30	1326	2099	An02g01750,An16g02470,An15g01270,An03g03900,An01g04280,An07g10010,An02g11800,An08g04250,An12g00130,An07g01960,An01g08490,An07g04800,An10g00430,An04g03060,An17g01955,An14g04830,An02g04260,An08g04470,An14g06320,An09g06670,An03g06950,An02g03770,An15g00190,An08g07360,An02g01720,An15g01020,An02g01740,An08g01550,An08g00950,An07g07880,An08g03480,An02g06360,An01g07190,An16g03130,An07g07860,An02g12620,An0…
GO:0000462	maturation of SSU-rRNA from tricistronic rRNA transcript (SSU-rRNA, 5.8S rRNA, LSU-rRNA)	2.91826e-12	4.79101e-10	nonTerminalNode	52	11	1359	2118	An04g01900,An01g03080,An02g01600,An01g00150,An02g03350,An02g06050,An08g08740,An07g05380,An09g06180,An08g09160,An09g05270,An18g03000,An08g03460,An04g05850,An02g09260,An15g01160,An18g05080,An02g14360,An02g04830,An11g04500,An07g06760,An16g08860,An16g07300,An02g13840,An17g02390,An18g06260,An07g08590,An12g04910,An18g04230,An12g00510,An01g05560,An02g06130,An07g02960,An18g06710,An02g06850,An02g09200,An0…
GO:0006396	RNA processing	2.94982e-12	4.79101e-10	nonTerminalNode	162	108	1249	2021	An12g08800,An02g06050,An15g01480,An02g01970,An02g14360,An16g03090,An16g08860,An18g06260,An01g05780,An15g00380,An12g04810,An02g06810,An01g10700,An02g06130,An01g12630,An01g03160,An14g04950,An16g01560,An11g09670,An02g14340,An11g06660,An12g03850,An11g09310,An04g05850,An15g00420,An18g01980,An02g13840,An18g04570,An12g00510,An04g01930,An07g02960,An18g03120,An08g10060,An08g05260,An18g03220,An11g06650,An0…
GO:0030490	maturation of SSU-rRNA	6.96423e-12	1.0441e-09	nonTerminalNode	54	13	1357	2116	An01g03080,An02g01600,An02g06050,An09g06180,An08g09160,An18g03000,An02g09260,An02g14360,An11g04500,An07g06760,An16g08860,An16g07300,An17g02390,An18g06260,An07g08590,An12g04910,An18g04230,An02g06130,An18g06710,An02g06850,An02g09200,An04g02640,An15g00730,An13g01010,An02g06750,An18g06750,An07g08850,An01g03160,An15g06390,An01g03760,An11g09670,An01g05500,An02g14340,An04g01900,An01g00150,An02g03350,An0…
GO:0010467	gene expression	6.15298e-11	7.99477e-09	nonTerminalNode	331	315	1080	1814	An02g12390,An18g01610,An02g06050,An15g00750,An15g01480,An15g06260,An17g02340,An02g14360,An16g03090,An17g02380,An01g05780,An08g04470,An08g02210,An02g06810,An02g06130,An01g12630,An07g06520,An01g03160,An16g03130,An16g01560,An11g09670,An02g14340,An11g06660,An12g03850,An08g00510,An16g05260,An15g00420,An15g00490,An02g04300,An04g03110,An02g06710,An02g13840,An02g09780,An12g00510,An07g02960,An18g03120,An1…
GO:0042273	ribosomal large subunit biogenesis	8.67855e-11	9.94971e-09	nonTerminalNode	39	6	1372	2123	An02g03520,An04g02120,An18g05650,An08g00720,An01g13200,An03g04990,An16g08030,An04g02000,An17g01815,An08g03430,An17g02240,An01g04740,An02g11580,An01g06040,An15g01480,An18g05140,An08g05730,An07g02690,An18g01980,An02g04980,An07g07010,An16g04930,An04g01930,An08g02210,An08g08760,An02g14950,An02g13900,An17g01975,An01g06270,An04g08760,An08g00730,An04g02640,An01g00770,An13g01010,An18g03120,An08g07610,An0…
GO:0044271	cellular nitrogen compound biosynthetic process	3.72176e-09	3.81774e-07	nonTerminalNode	124	85	1287	2044	An08g06560,An02g02520,An17g01330,An16g08210,An05g00120,An02g02910,An16g07410,An15g00610,An08g07810,An04g01340,An02g03250,An02g12420,An17g02280,An01g13920,An02g04020,An17g02330,An07g06560,An02g02170,An17g02200,An13g00440,An08g10340,An14g03400,An13g01080,An01g08410,An15g01760,An04g01610,An04g00430,An01g04930,An11g06110,An16g04170,An02g06240,An01g12570,An04g01750,An08g06810,An17g01640,An14g06870,An1…
GO:0000466	maturation of 5.8S rRNA from tricistronic rRNA transcript (SSU-rRNA, 5.8S rRNA, LSU-rRNA)	4.14311e-09	3.8452e-07	nonTerminalNode	45	13	1366	2116	An04g01900,An01g03080,An07g08320,An02g01600,An16g08030,An01g00150,An02g03350,An17g01815,An08g08740,An09g06310,An08g09160,An09g05270,An02g11580,An15g01480,An08g03460,An02g09260,An14g05010,An02g01970,An11g10740,An02g14360,An16g07300,An16g08860,An04g01570,An18g04230,An04g01930,An14g03740,An01g05560,An18g06710,An17g01975,An02g09200,An02g06850,An15g00240,An07g06510,An13g01010,An02g06750,An18g06750,An1…
GO:0000460	maturation of 5.8S rRNA	4.14311e-09	3.8452e-07	nonTerminalNode	45	13	1366	2116	An04g01900,An01g03080,An07g08320,An02g01600,An16g08030,An01g00150,An02g03350,An17g01815,An08g08740,An09g06310,An08g09160,An09g05270,An02g11580,An08g03460,An15g01480,An02g09260,An14g05010,An02g01970,An11g10740,An02g14360,An16g07300,An16g08860,An04g01570,An18g04230,An04g01930,An14g03740,An01g05560,An18g06710,An17g01975,An02g09200,An02g06850,An15g00240,An07g06510,An02g06750,An13g01010,An18g06750,An1…
GO:0065002	intracellular protein transmembrane transport	2.10965e-08	1.58143e-06	nonTerminalNode	22	1	1389	2128	An02g01750,An16g02470,An07g09990,An01g11630,An15g00190,An08g07360,An13g00670,An01g13070,An16g05090,An08g01650,An03g04790,An08g04070,An02g01360,An07g07880,An11g04180,An12g04940,An11g02140,An08g03480,An02g01510,An03g04340,An16g08830,An01g11920,
GO:0006626	protein targeting to mitochondrion	3.12119e-08	2.17257e-06	nonTerminalNode	26	3	1385	2126	An02g01750,An14g06320,An01g12210,An16g02470,An07g09990,An15g00980,An01g04280,An01g03640,An15g00190,An08g07360,An13g00670,An02g10740,An16g05090,An08g01650,An03g04790,An08g04070,An02g01360,An07g07880,An12g04940,An11g02140,An08g03480,An01g07190,An09g02730,An10g00500,An01g11920,An02g04260,
GO:0070585	protein localization in mitochondrion	3.12119e-08	2.17257e-06	nonTerminalNode	26	3	1385	2126	An02g01750,An14g06320,An01g12210,An16g02470,An07g09990,An15g00980,An01g04280,An01g03640,An15g00190,An08g07360,An13g00670,An02g10740,An16g05090,An08g01650,An03g04790,An08g04070,An02g01360,An07g07880,An12g04940,An11g02140,An08g03480,An01g07190,An09g02730,An10g00500,An01g11920,An02g04260,
GO:0006457	protein folding	1.05936e-07	5.73528e-06	nonTerminalNode	36	10	1375	2119	An02g01750,An07g09990,An02g08920,An15g05410,An07g06040,An16g07380,An12g00790,An05g00880,An01g04280,An12g04750,An08g06540,An16g05090,An18g06470,An08g05300,An11g02360,An16g03100,An12g04940,An11g00550,An15g01710,An14g05320,An04g07440,An09g06590,An17g02130,An07g05920,An02g03770,An08g08690,An18g05770,An16g03000,An02g12750,An16g07620,An04g07340,An04g05270,An08g03480,An01g06480,An15g06370,An15g01700,
GO:0044283	small molecule biosynthetic process	1.03548e-07	5.73528e-06	nonTerminalNode	152	125	1259	2004	An18g01970,An02g02520,An05g00120,An08g02530,An07g02210,An15g00610,An08g07810,An02g03250,An07g08990,An02g12420,An17g02280,An07g06560,An13g00440,An08g10340,An14g03400,An13g01080,An01g08410,An15g01760,An04g00430,An01g04930,An11g06110,An02g06240,An16g05420,An17g01640,An02g00890,An16g07400,An02g07500,An09g05840,An04g00140,An02g14530,An05g01210,An02g09720,An01g00120,An04g02490,An03g06860,An14g04920,An1…
GO:0044249	cellular biosynthetic process	2.14152e-07	1.03447e-05	nonTerminalNode	430	485	981	1644	An02g02520,An02g12390,An15g00930,An18g06220,An16g08570,An05g00120,An18g01610,An15g00750,An15g06260,An17g02340,An15g00610,An08g07810,An02g03250,An14g05910,An02g13510,An17g02380,An08g04470,An01g05780,An08g02210,An07g06560,An03g03520,An11g09890,An07g06520,An16g03130,An11g06660,An14g03400,An13g01080,An01g08410,An15g01760,An04g00430,An11g06110,An14g03050,An08g00510,An16g05420,An16g05260,An15g00420,An1…
GO:0009058	biosynthetic process	2.17615e-07	1.03447e-05	nonTerminalNode	443	503	968	1626	An02g02520,An02g12390,An15g00930,An18g06220,An16g08570,An05g00120,An18g01610,An15g00750,An15g06260,An17g02340,An15g00610,An08g07810,An02g03250,An14g05910,An02g13510,An17g02380,An08g04470,An01g05780,An08g02210,An07g06560,An03g03520,An11g09890,An07g06520,An16g03130,An11g06660,An14g03400,An13g01080,An01g08410,An15g01760,An04g00430,An11g06110,An14g03050,An08g00510,An16g05420,An16g05260,An15g00420,An1…
GO:0006519	cellular amino acid and derivative metabolic process	3.30837e-07	1.53524e-05	nonTerminalNode	147	123	1264	2006	An18g01970,An11g09510,An05g00120,An07g02210,An15g06260,An17g02340,An15g00610,An09g06050,An02g03250,An11g06590,An01g14070,An17g02280,An03g03520,An16g03130,An14g03400,An08g04260,An02g08600,An13g01080,An02g14080,An01g08410,An04g00430,An11g06110,An08g00510,An14g03050,An15g00420,An17g01640,An04g03110,An02g00890,An15g02360,An01g06560,An02g07500,An08g02990,An15g02490,An04g00140,An08g03070,An08g00560,An0…
GO:0006520	cellular amino acid metabolic process	3.45834e-07	1.56751e-05	nonTerminalNode	132	106	1279	2023	An08g06560,An11g09510,An11g11160,An15g02340,An05g00120,An12g00410,An07g02210,An04g00850,An09g03960,An15g06260,An17g02340,An07g01290,An15g00610,An09g06050,An04g01340,An02g03250,An11g06590,An16g07360,An17g02280,An11g11280,An08g07220,An16g08020,An01g03650,An17g02330,An03g03520,An09g05970,An02g02170,An17g02200,An02g01740,An16g03130,An18g02230,An14g03400,An02g08600,An13g01080,An02g14080,An17g00630,An0…
GO:0006119	oxidative phosphorylation	3.66569e-07	1.62373e-05	nonTerminalNode	21	2	1390	2127	An14g04170,An14g04080,An02g04520,An02g12770,An07g06560,An16g08550,An01g04930,An16g07410,An02g06240,An02g09930,An09g06650,An14g04180,An07g07390,An01g06180,An15g01700,An04g05220,An16g07290,An15g01710,An01g04630,An04g01200,An01g10880,
GO:0033365	protein localization in organelle	3.8473e-07	1.66631e-05	nonTerminalNode	64	35	1347	2094	An18g04110,An02g01750,An16g02470,An01g04280,An01g02800,An09g05420,An11g04980,An07g01580,An11g04180,An01g14070,An15g06440,An07g04070,An07g01520,An02g04260,An14g06320,An08g03590,An18g06500,An16g07390,An15g00190,An08g07360,An01g13070,An07g07880,An02g10440,An08g03480,An02g01510,An01g07190,An18g02140,An05g00140,An02g02830,An16g04400,An03g04340,An08g04900,An09g04170,An01g12210,An01g11630,An07g09990,An1…
GO:0034641	cellular nitrogen compound metabolic process	6.50731e-07	2.53655e-05	nonTerminalNode	504	595	907	1534	An02g02520,An02g12390,An15g06260,An15g01480,An17g02340,An15g00610,An08g07810,An02g03250,An02g14360,An02g13510,An17g02380,An01g12630,An11g09670,An02g14340,An14g03400,An14g03780,An14g03050,An08g00510,An15g00490,An15g02690,An16g07400,An02g11990,An12g00510,An07g02960,An01g04720,An08g10060,An18g03220,An11g06650,An02g01600,An11g02430,An16g08030,An02g05650,An11g11150,An04g02490,An11g01580,An04g08330,An0…
GO:0007006	mitochondrial membrane organization	7.17438e-07	2.74174e-05	nonTerminalNode	18	1	1393	2128	An16g08550,An15g00980,An01g03640,An02g11800,An08g07360,An02g06240,An04g02460,An08g06540,An02g10740,An08g04070,An15g01020,An03g04790,An09g06030,An04g00130,An01g07190,An10g00500,An02g04260,An01g10880,
GO:0009066	aspartate family amino acid metabolic process	8.30375e-07	3.11231e-05	nonTerminalNode	33	10	1378	2119	An11g02620,An11g11160,An17g00630,An01g08410,An11g06110,An11g09780,An04g02580,An04g01750,An09g05860,An11g09790,An04g01340,An16g07360,An11g09700,An16g05570,An17g02280,An02g03270,An08g01960,An11g11280,An04g05260,An08g07220,An02g07500,An04g05420,An04g06380,An17g01530,An14g00930,An08g02990,An15g02490,An08g02700,An15g00350,An16g02520,An01g14960,An09g04950,An12g07870,
GO:0000469	cleavage involved in rRNA processing	8.56402e-07	3.1493e-05	nonTerminalNode	37	13	1374	2116	An04g01900,An01g03080,An07g08320,An02g01600,An01g00150,An02g03350,An08g08740,An08g09160,An09g05270,An08g03460,An02g09260,An14g05010,An02g01970,An11g10740,An02g14360,An16g07300,An16g08860,An04g01570,An18g04230,An01g05560,An18g06710,An02g09200,An02g06850,An07g06510,An15g00730,An13g01010,An02g06750,An18g06750,An01g07520,An16g08220,An15g06390,An01g03760,An08g10060,An11g09670,An01g05500,An12g04560,An0…
GO:0006839	mitochondrial transport	1.0666e-06	3.84962e-05	nonTerminalNode	34	11	1377	2118	An02g01750,An01g12210,An16g02470,An07g09990,An15g00980,An01g04280,An01g03640,An11g11230,An03g06860,An16g05090,An08g01650,An18g04220,An18g05590,An18g00070,An12g04940,An11g02140,An09g02730,An08g01370,An01g11920,An02g04260,An06g01730,An14g06320,An15g00190,An08g07360,An13g00670,An02g10740,An08g04070,An03g04790,An18g05630,An02g01360,An07g07880,An08g03480,An01g07190,An10g00500,
GO:0034654	nucleobase, nucleoside, nucleotide and nucleic acid biosynthetic process	1.15137e-06	4.00718e-05	nonTerminalNode	44	19	1367	2110	An15g01760,An17g01330,An16g08210,An01g04930,An02g02910,An02g06240,An16g07410,An12g00760,An11g10150,An02g14880,An09g05870,An04g08330,An08g07810,An14g04180,An14g06870,An02g00890,An07g09110,An16g07290,An01g04630,An15g01710,An02g12420,An03g01310,An16g07400,An01g13920,An02g04020,An01g04710,An11g09320,An02g09960,An08g07420,An02g04520,An07g06560,An16g08550,An09g05840,An14g00280,An09g04250,An12g03570,An0…
GO:0034404	nucleobase, nucleoside and nucleotide biosynthetic process	1.15137e-06	4.00718e-05	nonTerminalNode	44	19	1367	2110	An15g01760,An17g01330,An16g08210,An01g04930,An02g02910,An02g06240,An16g07410,An12g00760,An11g10150,An02g14880,An09g05870,An04g08330,An08g07810,An14g04180,An14g06870,An02g00890,An07g09110,An16g07290,An01g04630,An15g01710,An02g12420,An03g01310,An16g07400,An01g13920,An02g04020,An01g04710,An11g09320,An02g09960,An08g07420,An02g04520,An07g06560,An16g08550,An09g05840,An14g00280,An09g04250,An12g03570,An0…
GO:0044106	cellular amine metabolic process	2.12842e-06	6.91383e-05	nonTerminalNode	139	120	1272	2009	An11g09510,An05g00120,An07g02210,An15g06260,An17g02340,An15g00610,An09g06050,An02g03250,An11g06590,An01g14070,An17g02280,An03g03520,An16g03130,An14g03400,An02g08600,An13g01080,An02g14080,An01g08410,An04g00430,An11g06110,An08g00510,An14g03050,An15g00420,An17g01640,An04g03110,An02g00890,An15g02360,An01g06560,An02g07500,An08g02990,An15g02490,An04g00140,An08g03070,An08g00560,An04g02490,An03g06860,An1…
GO:0065003	macromolecular complex assembly	2.19256e-06	7.0054e-05	nonTerminalNode	111	88	1300	2041	An02g04330,An18g05070,An12g00410,An03g04320,An09g06180,An01g06040,An01g14070,An07g01520,An07g10400,An16g04930,An08g00340,An02g14950,An18g06710,An02g06130,An03g06950,An02g13900,An17g01975,An01g00770,An04g09020,An01g05650,An02g01720,An01g05510,An07g08850,An08g01550,An01g03760,An04g01290,An02g06360,An16g06850,An08g04280,An01g04240,An08g10710,An11g09670,An16g08710,An14g04940,An02g03950,An12g07550,An1…
GO:0009117	nucleotide metabolic process	2.56875e-06	7.9255e-05	nonTerminalNode	56	31	1355	2098	An15g00470,An17g01330,An16g08210,An01g06110,An01g05040,An16g07410,An11g10150,An01g04730,An09g05870,An08g07810,An14g04180,An02g13510,An03g01310,An01g13920,An02g04020,An01g04710,An11g00470,An07g06560,An14g00280,An09g04250,An13g00440,An15g01700,An07g10100,An09g03450,An15g06740,An08g06570,An15g01760,An01g04930,An02g06240,An01g04040,An12g00760,An02g14880,An16g05420,An08g06400,An14g06870,An07g09110,An0…
GO:0006753	nucleoside phosphate metabolic process	2.56875e-06	7.9255e-05	nonTerminalNode	56	31	1355	2098	An15g00470,An17g01330,An16g08210,An01g06110,An01g05040,An16g07410,An11g10150,An01g04730,An09g05870,An08g07810,An14g04180,An02g13510,An03g01310,An01g13920,An02g04020,An01g04710,An11g00470,An07g06560,An14g00280,An09g04250,An13g00440,An15g01700,An07g10100,An09g03450,An15g06740,An08g06570,An15g01760,An01g04930,An02g06240,An01g04040,An12g00760,An02g14880,An16g05420,An08g06400,An14g06870,An07g09110,An0…
GO:0045333	cellular respiration	2.60253e-06	7.9255e-05	nonTerminalNode	39	16	1372	2113	An16g02570,An02g08600,An02g04330,An15g01270,An14g04080,An15g00930,An01g00120,An09g03870,An11g00760,An02g09930,An11g10200,An04g07330,An18g04220,An14g04960,An02g12630,An14g00310,An11g00530,An17g01670,An09g06650,An04g04750,An11g06590,An07g07390,An04g01200,An02g08900,An14g04170,An18g06760,An11g11280,An07g02160,An02g12430,An02g12770,An08g05580,An11g07190,An02g03240,An12g07850,An01g00130,An11g00510,An0…
GO:0046483	heterocycle metabolic process	3.01728e-06	8.91013e-05	nonTerminalNode	92	68	1319	2061	An02g02520,An15g00470,An17g01330,An05g00120,An07g02210,An16g07410,An02g02910,An15g00610,An01g04730,An11g06590,An02g12420,An01g13920,An02g04020,An11g00470,An07g06560,An02g02170,An15g07500,An13g00440,An18g02230,An13g01080,An08g11030,An15g01760,An01g04930,An02g06240,An01g12570,An04g02800,An08g06400,An17g01640,An18g02970,An02g00890,An15g02690,An04g00360,An16g07400,An04g03120,An12g03940,An08g07420,An0…
GO:0006807	nitrogen compound metabolic process	3.79793e-06	0.000104256	nonTerminalNode	516	624	895	1505	An02g02520,An02g12390,An15g06260,An15g01480,An17g02340,An15g00610,An08g07810,An02g03250,An02g14360,An02g13510,An17g02380,An01g12630,An11g09670,An02g14340,An14g03400,An14g03780,An14g03050,An08g00510,An15g00490,An15g02690,An16g07400,An02g11990,An12g00510,An07g02960,An01g04720,An08g10060,An18g03220,An11g06650,An02g01600,An11g02430,An16g08030,An02g05650,An11g11150,An04g02490,An11g01580,An04g08330,An0…
GO:0044237	cellular metabolic process	4.18286e-06	0.000113228	nonTerminalNode	856	1129	555	1000	An02g02520,An02g12390,An15g00930,An18g06220,An01g07420,An15g06260,An15g01480,An17g02340,An15g00610,An08g07810,An02g03250,An01g06970,An11g00770,An02g14360,An02g13510,An17g02380,An08g04470,An07g08390,An11g09890,An01g12630,An15g07500,An16g07620,An11g09670,An02g14340,An14g03400,An16g07380,An14g03780,An14g03050,An08g00510,An01g02690,An01g10350,An15g00490,An02g04300,An15g02690,An16g07400,An02g11990,An1…
GO:0045047	protein targeting to ER	4.48993e-06	0.000119875	nonTerminalNode	18	2	1393	2127	An01g00560,An07g09990,An01g11630,An18g06500,An16g07390,An01g04280,An09g06320,An01g02800,An01g13070,An04g06890,An09g05420,An11g04180,An01g10070,An02g01510,An07g04070,An05g00140,An03g04340,An16g08830,
GO:0043623	cellular protein complex assembly	4.70152e-06	0.000123828	nonTerminalNode	45	22	1366	2107	An15g01270,An18g05070,An01g07350,An12g07810,An09g06180,An07g06600,An01g14070,An07g01520,An09g06590,An08g07360,An04g09020,An01g05650,An02g01720,An01g05510,An08g01550,An02g03760,An02g06360,An02g12620,An08g10710,An15g02320,An12g07550,An16g03320,An02g06240,An08g02450,An16g01570,An12g00650,An12g04940,An01g10070,An16g04020,An18g03900,An04g01200,An12g00110,An02g08900,An08g02830,An04g00200,An08g10650,An0…
GO:0016070	RNA metabolic process	5.9416e-06	0.000150392	nonTerminalNode	268	286	1143	1843	An02g12390,An18g01610,An02g06050,An15g00750,An15g01480,An15g06260,An17g02340,An02g14360,An16g03090,An17g02380,An01g05780,An02g06810,An02g06130,An01g12630,An01g03160,An16g03130,An16g01560,An11g09670,An02g14340,An11g06660,An14g03780,An12g03850,An08g00510,An15g00420,An15g00490,An04g03110,An02g13840,An02g09780,An12g00510,An07g02960,An01g04720,An18g03120,An15g00900,An16g05050,An08g10060,An18g03220,An1…
GO:0009260	ribonucleotide biosynthetic process	7.13516e-06	0.000178287	nonTerminalNode	21	4	1390	2125	An02g04020,An15g01760,An02g04520,An07g06560,An16g08550,An01g04930,An16g07410,An02g06240,An11g10150,An14g00280,An12g03570,An14g04180,An02g14530,An15g01700,An07g10100,An15g01710,An01g04630,An16g07290,An03g01310,An01g10880,An04g02060,
GO:0043038	amino acid activation	7.89864e-06	0.000194866	nonTerminalNode	24	6	1387	2123	An02g08600,An02g14080,An02g04880,An16g08020,An01g03650,An03g03520,An07g06000,An08g06770,An09g05970,An08g00510,An03g01280,An01g08490,An17g02340,An02g01740,An15g06260,An06g01830,An01g00130,An15g00420,An04g03060,An04g03110,An16g03130,An02g02010,An11g02400,An14g05260,
GO:0009165	nucleotide biosynthetic process	8.51658e-06	0.000204924	nonTerminalNode	37	16	1374	2113	An15g01760,An17g01330,An16g08210,An01g04930,An02g06240,An16g07410,An12g00760,An11g10150,An02g14880,An09g05870,An08g07810,An14g04180,An14g06870,An07g09110,An16g07290,An01g04630,An15g01710,An03g01310,An01g13920,An02g04020,An01g04710,An02g09960,An02g04520,An07g06560,An16g08550,An09g05840,An14g00280,An09g04250,An12g03570,An01g10650,An13g00440,An02g14530,An15g01700,An11g10910,An07g10100,An01g10880,An0…
GO:0009142	nucleoside triphosphate biosynthetic process	9.79277e-06	0.000229953	nonTerminalNode	15	1	1396	2128	An09g05870,An02g04520,An07g06560,An14g04180,An16g08550,An01g04930,An15g01700,An09g05840,An16g07410,An02g06240,An16g07290,An15g01710,An01g04630,An03g01310,An01g10880,
GO:0034622	cellular macromolecular complex assembly	1.10603e-05	0.000253173	nonTerminalNode	95	75	1316	2054	An18g05070,An12g00410,An03g04320,An09g06180,An01g06040,An01g14070,An07g01520,An07g10400,An16g04930,An08g00340,An02g14950,An02g06130,An02g13900,An17g01975,An01g00770,An04g09020,An01g05650,An02g01720,An01g05510,An07g08850,An08g01550,An01g03760,An04g01290,An02g06360,An16g06850,An08g04280,An01g04240,An08g10710,An11g09670,An14g04940,An02g03950,An12g07550,An02g06240,An16g03320,An17g02240,An16g01570,An0…
GO:0042257	ribosomal subunit assembly	1.41607e-05	0.000307761	nonTerminalNode	30	11	1381	2118	An04g02120,An16g08030,An08g03430,An17g02240,An01g04740,An01g06040,An18g05140,An08g05730,An18g01980,An02g04980,An04g01930,An16g04690,An16g04930,An02g14950,An02g06130,An02g13900,An17g01975,An01g06270,An02g09200,An04g08760,An01g02880,An01g00770,An07g08850,An01g03760,An02g07010,An01g04240,An08g07610,An11g09670,An14g04940,An02g03950,
GO:0009259	ribonucleotide metabolic process	1.44042e-05	0.000308503	nonTerminalNode	26	8	1385	2121	An15g00470,An15g01760,An01g04930,An16g07410,An02g06240,An01g04040,An11g10150,An01g04730,An08g06400,An14g04180,An04g00360,An15g01710,An01g04630,An16g07290,An03g01310,An02g04020,An02g04520,An07g06560,An16g08550,An14g00280,An12g03570,An15g01700,An02g14530,An07g10100,An01g10880,An04g02060,
GO:0006164	purine nucleotide biosynthetic process	1.52411e-05	0.000322879	nonTerminalNode	20	4	1391	2125	An01g13920,An02g04020,An02g09960,An15g01760,An02g04520,An07g06560,An16g08550,An01g04930,An16g07410,An02g06240,An11g10150,An14g00280,An14g04180,An15g01700,An01g04630,An15g01710,An16g07290,An07g10100,An01g10880,An04g02060,
GO:0007007	inner mitochondrial membrane organization	1.56322e-05	0.000327605	nonTerminalNode	12	0	1399	2129	An03g04790,An04g00130,An01g07190,An16g08550,An01g03640,An10g00500,An02g06240,An04g02460,An08g06540,An02g04260,An02g10740,An01g10880,
GO:0043039	tRNA aminoacylation	1.61003e-05	0.000333825	nonTerminalNode	23	6	1388	2123	An02g08600,An02g14080,An02g04880,An16g08020,An01g03650,An07g06000,An08g06770,An09g05970,An08g00510,An03g01280,An01g08490,An17g02340,An02g01740,An15g06260,An06g01830,An01g00130,An15g00420,An04g03060,An04g03110,An16g03130,An02g02010,An11g02400,An14g05260,
GO:0042255	ribosome assembly	1.67014e-05	0.000342642	nonTerminalNode	31	12	1380	2117	An04g02120,An02g05650,An16g08030,An08g03430,An17g02240,An01g04740,An01g06040,An18g05140,An08g05730,An18g01980,An02g04980,An04g01930,An16g04690,An16g04930,An02g14950,An02g06130,An02g13900,An17g01975,An01g06270,An02g09200,An04g08760,An01g02880,An01g00770,An07g08850,An01g03760,An02g07010,An01g04240,An08g07610,An11g09670,An14g04940,An02g03950,
GO:0009152	purine ribonucleotide biosynthetic process	1.96871e-05	0.000391532	nonTerminalNode	18	3	1393	2126	An02g04020,An15g01760,An02g04520,An07g06560,An16g08550,An01g04930,An16g07410,An02g06240,An11g10150,An14g00280,An14g04180,An15g01700,An07g10100,An01g04630,An15g01710,An16g07290,An01g10880,An04g02060,
GO:0006612	protein targeting to membrane	2.31741e-05	0.000439507	nonTerminalNode	21	5	1390	2124	An05g00200,An07g09990,An01g11630,An15g00980,An01g03640,An09g06320,An01g13070,An02g10740,An08g04070,An03g04790,An11g04180,An01g14070,An01g07190,An02g01510,An15g06440,An01g10070,An07g01520,An10g00500,An03g04340,An16g08830,An02g04260,
GO:0000470	maturation of LSU-rRNA	2.32269e-05	0.000439507	nonTerminalNode	14	1	1397	2128	An02g11580,An02g13890,An18g03120,An15g01480,An04g01930,An16g08640,An14g03740,An15g06390,An16g08030,An17g01975,An17g01815,An15g00240,An18g02230,An09g06310,
GO:0009309	amine biosynthetic process	2.77714e-05	0.000512743	nonTerminalNode	64	44	1347	2085	An08g06560,An05g00120,An04g02490,An03g06860,An04g02580,An15g00610,An04g01340,An02g03250,An11g09700,An17g02280,An06g01760,An17g02330,An02g12430,An04g05420,An16g04970,An01g14130,An08g06800,An17g02200,An02g02170,An13g00550,An09g04250,An14g03390,An02g06150,An15g00350,An03g04520,An03g03710,An11g02620,An01g13160,An14g03400,An13g01080,An01g08410,An04g01610,An04g00430,An11g06110,An16g04170,An01g11930,An0…
GO:0006163	purine nucleotide metabolic process	2.81123e-05	0.000512743	nonTerminalNode	25	8	1386	2121	An15g00470,An15g01760,An01g04930,An16g07410,An02g06240,An01g04040,An11g10150,An01g04730,An08g06400,An14g04180,An04g00360,An01g04630,An15g01710,An16g07290,An02g04020,An01g13920,An02g09960,An02g04520,An07g06560,An16g08550,An14g00280,An15g01700,An07g10100,An01g10880,An04g02060,
GO:0008652	cellular amino acid biosynthetic process	2.86329e-05	0.000516718	nonTerminalNode	62	42	1349	2087	An05g00120,An04g02490,An03g06860,An04g02580,An15g00610,An04g01340,An02g03250,An11g09700,An17g02280,An06g01760,An17g02330,An02g12430,An04g05420,An16g04970,An01g14130,An08g06800,An17g02200,An02g02170,An13g00550,An09g04250,An14g03390,An02g06150,An15g00350,An03g04520,An03g03710,An11g02620,An01g13160,An14g03400,An13g01080,An01g08410,An04g01610,An04g00430,An11g06110,An16g04170,An01g11930,An01g12570,An0…
GO:0000478	endonucleolytic cleavage involved in rRNA processing	4.19265e-05	0.000723139	nonTerminalNode	27	10	1384	2119	An04g01900,An01g03080,An02g01600,An01g00150,An02g03350,An08g08740,An08g09160,An09g05270,An08g03460,An02g09260,An02g14360,An16g07300,An16g08860,An18g04230,An01g05560,An18g06710,An02g09200,An02g06850,An13g01010,An02g06750,An18g06750,An16g08220,An15g06390,An01g03760,An11g09670,An01g05500,An08g06650,
GO:0000479	endonucleolytic cleavage of tricistronic rRNA transcript (SSU-rRNA, 5.8S rRNA, LSU-rRNA)	4.19265e-05	0.000723139	nonTerminalNode	27	10	1384	2119	An04g01900,An01g03080,An02g01600,An01g00150,An02g03350,An08g08740,An08g09160,An09g05270,An08g03460,An02g09260,An02g14360,An16g07300,An16g08860,An18g04230,An01g05560,An18g06710,An02g09200,An02g06850,An13g01010,An02g06750,An18g06750,An16g08220,An15g06390,An01g03760,An11g09670,An01g05500,An08g06650,
GO:0009150	purine ribonucleotide metabolic process	4.30488e-05	0.000735983	nonTerminalNode	23	7	1388	2122	An02g04020,An15g00470,An15g01760,An02g04520,An07g06560,An16g08550,An01g04930,An16g07410,An02g06240,An01g04040,An11g10150,An14g00280,An01g04730,An08g06400,An14g04180,An15g01700,An04g00360,An01g04630,An15g01710,An16g07290,An07g10100,An01g10880,An04g02060,
GO:0070972	protein localization in endoplasmic reticulum	4.76649e-05	0.000807816	nonTerminalNode	20	5	1391	2124	An01g00560,An07g09990,An01g11630,An08g03590,An18g06500,An16g07390,An01g04280,An09g06320,An01g02800,An01g13070,An04g06890,An09g05420,An11g04180,An01g10070,An02g01510,An07g04070,An05g00140,An02g02830,An03g04340,An16g08830,
GO:0006414	translational elongation	5.48422e-05	0.000890729	nonTerminalNode	13	1	1398	2128	An08g10140,An07g06520,An07g02650,An15g02440,An14g01560,An12g01350,An18g04840,An02g06710,An04g01940,An08g00970,An02g13840,An05g00530,An01g02900,
GO:0046034	ATP metabolic process	5.48422e-05	0.000890729	nonTerminalNode	13	1	1398	2128	An08g06400,An02g04520,An07g06560,An14g04180,An16g08550,An01g04930,An15g01700,An16g07410,An02g06240,An16g07290,An15g01710,An01g04630,An01g10880,
GO:0009201	ribonucleoside triphosphate biosynthetic process	5.48422e-05	0.000890729	nonTerminalNode	13	1	1398	2128	An02g04520,An07g06560,An14g04180,An16g08550,An01g04930,An15g01700,An16g07410,An02g06240,An16g07290,An15g01710,An01g04630,An03g01310,An01g10880,
GO:0070271	protein complex biogenesis	5.9909e-05	0.000957071	nonTerminalNode	65	47	1346	2082	An02g04330,An15g01270,An18g05070,An05g00110,An01g07350,An12g07810,An09g06180,An07g06600,An01g14070,An07g01520,An07g10400,An09g06590,An08g00340,An18g06710,An03g06950,An08g07360,An04g09020,An01g05650,An02g01720,An01g05510,An08g01550,An02g03760,An02g06360,An15g01700,An02g12620,An08g10710,An16g08710,An07g07000,An08g06780,An16g07430,An15g02320,An12g07550,An16g03010,An02g06240,An16g03320,An08g02450,An0…
GO:0006461	protein complex assembly	5.9909e-05	0.000957071	nonTerminalNode	65	47	1346	2082	An02g04330,An15g01270,An18g05070,An05g00110,An01g07350,An12g07810,An09g06180,An07g06600,An01g14070,An07g01520,An07g10400,An09g06590,An08g00340,An18g06710,An03g06950,An08g07360,An04g09020,An01g05650,An02g01720,An01g05510,An08g01550,An02g03760,An02g06360,An15g01700,An02g12620,An08g10710,An16g08710,An07g07000,An08g06780,An16g07430,An15g02320,An12g07550,An16g03010,An02g06240,An16g03320,An08g02450,An0…
GO:0006091	generation of precursor metabolites and energy	9.97755e-05	0.0015312	nonTerminalNode	94	81	1317	2048	An18g06250,An16g02990,An02g04330,An18g06290,An15g00930,An08g02530,An11g07530,An16g07410,An11g10200,An04g07330,An14g02250,An11g00530,An09g06650,An11g06590,An07g08990,An12g04780,An08g11610,An11g11280,An02g12770,An07g06560,An04g00640,An08g05580,An04g08190,An02g01720,An02g06840,An11g00510,An12g08610,An08g10340,An02g08600,An15g05050,An01g01380,An01g04930,An02g06240,An16g05420,An04g01200,An03g06550,An1…
GO:0009308	amine metabolic process	0.000103518	0.00156798	nonTerminalNode	150	149	1261	1980	An11g09510,An05g00120,An07g02210,An15g06260,An17g02340,An15g00610,An09g06050,An02g03250,An11g06590,An01g14070,An17g02280,An03g03520,An16g03130,An19g00100,An14g03400,An02g08600,An13g01080,An02g14080,An01g08410,An04g00430,An11g06110,An08g00510,An14g03050,An15g00420,An17g01640,An04g03110,An02g00890,An15g02360,An01g06560,An02g07500,An08g05950,An08g02990,An15g02490,An04g00140,An08g03070,An08g00560,An0…
GO:0051186	cofactor metabolic process	0.000105375	0.00157981	nonTerminalNode	79	64	1332	2065	An08g06560,An18g01970,An01g08500,An15g00930,An16g08210,An11g00530,An08g07810,An11g06590,An02g13510,An05g00220,An11g11280,An11g00470,An02g12770,An08g05580,An11g09840,An11g00510,An07g05610,An15g06740,An08g04260,An15g02000,An16g05420,An11g10370,An15g02690,An18g02970,An16g07400,An04g03120,An08g00420,An02g12140,An07g10040,An11g07190,An11g02040,An08g04240,An01g04250,An02g14530,An15g01990,An11g09210,An0…
GO:0009075	histidine family amino acid metabolic process	0.000117266	0.00173145	nonTerminalNode	14	2	1397	2127	An02g14890,An14g00840,An13g01080,An15g00610,An02g08430,An17g01640,An11g06590,An04g05860,An07g02210,An18g02230,An01g12570,An01g11930,An02g14660,An02g09240,
GO:0006547	histidine metabolic process	0.000117266	0.00173145	nonTerminalNode	14	2	1397	2127	An02g14890,An14g00840,An13g01080,An15g00610,An02g08430,An17g01640,An11g06590,An04g05860,An07g02210,An18g02230,An01g12570,An01g11930,An02g14660,An02g09240,
GO:0009206	purine ribonucleoside triphosphate biosynthetic process	0.000128833	0.00183281	nonTerminalNode	12	1	1399	2128	An02g04520,An07g06560,An14g04180,An16g08550,An01g04930,An15g01700,An16g07410,An02g06240,An16g07290,An15g01710,An01g04630,An01g10880,
GO:0009145	purine nucleoside triphosphate biosynthetic process	0.000128833	0.00183281	nonTerminalNode	12	1	1399	2128	An02g04520,An07g06560,An14g04180,An16g08550,An01g04930,An15g01700,An16g07410,An02g06240,An16g07290,An15g01710,An01g04630,An01g10880,
GO:0006754	ATP biosynthetic process	0.000128833	0.00183281	nonTerminalNode	12	1	1399	2128	An02g04520,An07g06560,An14g04180,An16g08550,An01g04930,An15g01700,An16g07410,An02g06240,An16g07290,An15g01710,An01g04630,An01g10880,
GO:0015985	energy coupled proton transport, down electrochemical gradient	0.000128833	0.00183281	nonTerminalNode	12	1	1399	2128	An02g04520,An07g06560,An14g04180,An16g08550,An01g04930,An15g01700,An16g07410,An02g06240,An16g07290,An15g01710,An01g04630,An01g10880,
GO:0009141	nucleoside triphosphate metabolic process	0.000163108	0.00223871	nonTerminalNode	21	7	1390	2122	An15g00470,An02g04520,An07g06560,An16g08550,An01g04930,An01g05040,An09g05840,An02g06240,An16g07410,An01g04040,An01g04730,An09g05870,An08g06400,An14g04180,An15g01700,An04g00360,An16g07290,An15g01710,An01g04630,An01g10880,An03g01310,
GO:0044267	cellular protein metabolic process	0.000175618	0.00239356	nonTerminalNode	241	270	1170	1859	An08g10140,An04g00490,An12g01350,An16g08570,An18g06220,An07g04190,An02g12120,An15g06260,An17g02340,An02g08140,An14g05910,An11g00770,An11g00550,An02g11970,An18g06260,An08g00610,An14g05320,An08g04470,An14g01010,An15g00380,An18g05740,An08g02210,An02g03770,An11g09890,An01g12750,An07g06520,An15g03020,An16g07620,An18g03810,An07g09270,An16g03130,An08g10710,An11g06660,An02g08600,An07g09990,An02g14080,An1…
GO:0009199	ribonucleoside triphosphate metabolic process	0.000195999	0.00261645	nonTerminalNode	18	5	1393	2124	An15g00470,An02g04520,An07g06560,An16g08550,An01g04930,An16g07410,An02g06240,An01g04040,An01g04730,An08g06400,An14g04180,An15g01700,An04g00360,An01g04630,An15g01710,An16g07290,An01g10880,An03g01310,
GO:0006732	coenzyme metabolic process	0.000202945	0.00269075	nonTerminalNode	61	46	1350	2083	An08g06560,An18g01970,An01g08500,An15g00930,An02g09720,An16g08210,An04g06490,An01g06110,An04g02490,An14g00310,An11g00530,An08g07810,An17g01670,An04g04750,An11g06590,An02g13510,An11g09760,An18g06760,An11g11280,An11g09930,An11g00470,An02g12430,An02g12770,An08g05580,An12g07850,An09g04250,An11g00510,An04g06160,An07g05610,An03g03660,An09g03450,An15g06740,An08g06570,An08g04260,An09g03870,An12g00760,An1…
GO:0043933	macromolecular complex subunit organization	0.000242542	0.00308964	nonTerminalNode	134	133	1277	1996	An02g04330,An12g08800,An07g07570,An01g14070,An02g06130,An03g06950,An08g06090,An02g01720,An04g01290,An01g04240,An08g10710,An11g09670,An12g07550,An16g03010,An16g03320,An02g06240,An16g01570,An01g02720,An18g01980,An04g00360,An18g03900,An04g01930,An08g02830,An04g00200,An01g05290,An18g03120,An14g03930,An18g06680,An01g13400,An15g01270,An02g05650,An16g08030,An12g07810,An09g04900,An08g03430,An02g07690,An0…
GO:0051029	rRNA transport	0.000300898	0.00368837	nonTerminalNode	11	1	1400	2128	An18g05810,An18g04180,An12g01350,An01g13190,An13g01070,An16g04940,An02g09200,An06g01870,An08g08740,An02g12610,An18g03310,
GO:0017038	protein import	0.000297703	0.00368837	nonTerminalNode	43	28	1368	2101	An18g04110,An02g01750,An16g02470,An01g04280,An11g04980,An07g01580,An01g14070,An15g06440,An07g01520,An02g04260,An14g06320,An15g00190,An08g07360,An14g00700,An07g07880,An08g03480,An01g07190,An18g02140,An16g04400,An08g04900,An01g12210,An07g09990,An17g02300,An01g03640,An15g00980,An02g12610,An08g01650,An16g05090,An12g04940,An11g02140,An09g02730,An01g11920,An08g00520,An16g04020,An13g00670,An02g10740,An1…
GO:0000096	sulfur amino acid metabolic process	0.000370192	0.00448139	nonTerminalNode	21	8	1390	2121	An11g11160,An08g07220,An17g00630,An01g08410,An11g06110,An04g00850,An11g09780,An08g02990,An14g00930,An04g01750,An15g07110,An09g05860,An11g09790,An14g00630,An08g02700,An16g07360,An11g09700,An02g10750,An11g06820,An02g03270,An08g01960,
GO:0009205	purine ribonucleoside triphosphate metabolic process	0.000391196	0.00460876	nonTerminalNode	17	5	1394	2124	An15g00470,An02g04520,An07g06560,An16g08550,An01g04930,An16g07410,An02g06240,An01g04040,An01g04730,An08g06400,An14g04180,An15g01700,An04g00360,An01g04630,An15g01710,An16g07290,An01g10880,
GO:0009144	purine nucleoside triphosphate metabolic process	0.000391196	0.00460876	nonTerminalNode	17	5	1394	2124	An15g00470,An02g04520,An07g06560,An16g08550,An01g04930,An16g07410,An02g06240,An01g04040,An01g04730,An08g06400,An14g04180,An15g01700,An04g00360,An01g04630,An15g01710,An16g07290,An01g10880,
GO:0006399	tRNA metabolic process	0.000404887	0.00469717	nonTerminalNode	61	48	1350	2081	An07g08320,An12g08800,An18g03060,An02g11460,An01g08490,An15g06260,An17g02340,An12g01520,An01g12180,An02g01970,An04g03060,An07g03150,An02g02010,An15g00380,An07g10200,An12g04810,An02g06810,An16g08020,An01g03650,An01g10700,An15g01000,An09g05970,An01g12630,An02g01740,An16g03130,An16g01560,An18g06850,An11g06660,An01g10270,An02g08600,An02g14080,An02g04880,An01g03350,An02g12610,An08g06770,An08g00510,An0…
GO:0019538	protein metabolic process	0.000542136	0.00587013	nonTerminalNode	251	291	1160	1838	An16g08570,An18g06220,An15g06260,An17g02340,An14g05910,An07g02690,An11g00770,An08g04470,An18g05740,An08g02210,An11g09890,An01g12750,An07g06520,An16g07620,An16g03130,An08g10710,An11g06660,An16g07380,An08g00510,An16g05260,An15g00420,An02g04300,An04g03110,An02g06710,An02g13840,An02g11990,An18g05180,An14g00900,An07g09120,An03g05010,An14g03930,An11g10660,An04g02550,An09g02800,An06g01710,An01g04280,An0…
GO:0006913	nucleocytoplasmic transport	0.000566175	0.00602991	nonTerminalNode	51	38	1360	2091	An18g04110,An12g01350,An01g13190,An11g04980,An07g01580,An01g14070,An14g06020,An07g03150,An15g06440,An07g01520,An16g04940,An11g01570,An08g02210,An17g01975,An02g06850,An18g04840,An02g09200,An08g00730,An10g00360,An13g01010,An03g04580,An02g13890,An18g06750,An18g05810,An18g05190,An13g01070,An18g02140,An16g04400,An08g04900,An02g03520,An07g09990,An01g13200,An17g02300,An08g08740,An17g01815,An02g12610,An0…
GO:0051169	nuclear transport	0.000566175	0.00602991	nonTerminalNode	51	38	1360	2091	An18g04110,An12g01350,An01g13190,An11g04980,An07g01580,An01g14070,An14g06020,An07g03150,An15g06440,An07g01520,An16g04940,An11g01570,An08g02210,An17g01975,An02g06850,An18g04840,An02g09200,An08g00730,An10g00360,An13g01010,An03g04580,An02g13890,An18g06750,An18g05810,An18g05190,An13g01070,An18g02140,An16g04400,An08g04900,An02g03520,An07g09990,An01g13200,An17g02300,An08g08740,An17g01815,An02g12610,An0…
GO:0006613	cotranslational protein targeting to membrane	0.000629498	0.00652601	nonTerminalNode	8	0	1403	2129	An01g10070,An09g06320,An03g04340,An07g09990,An01g11630,An16g08830,An01g13070,An11g04180,
GO:0006139	nucleobase, nucleoside, nucleotide and nucleic acid metabolic process	0.000652838	0.00670154	nonTerminalNode	384	477	1027	1652	An02g12390,An18g01610,An02g06050,An15g00750,An15g06260,An15g01480,An17g02340,An08g07810,An02g14360,An16g03090,An02g13510,An17g02380,An01g05780,An02g06810,An07g06560,An02g06130,An01g12630,An01g03160,An16g03130,An11g09670,An16g01560,An02g14340,An11g06660,An15g01760,An14g03780,An12g03850,An08g00510,An16g05420,An15g00420,An15g00490,An04g03110,An02g00890,An02g06710,An02g13840,An16g07400,An02g09780,An0…
GO:0033108	mitochondrial respiratory chain complex assembly	0.000698085	0.00697727	nonTerminalNode	10	1	1401	2128	An02g01720,An08g01550,An14g00110,An12g00650,An15g01270,An04g00200,An01g05570,An12g07550,An02g12620,An04g01200,
GO:0006448	regulation of translational elongation	0.000698085	0.00697727	nonTerminalNode	10	1	1401	2128	An08g10140,An07g06520,An15g02440,An14g01560,An12g01350,An04g01940,An02g13840,An08g00970,An05g00530,An01g02900,
GO:0010608	posttranscriptional regulation of gene expression	0.000712218	0.00704626	nonTerminalNode	30	17	1381	2112	An08g10140,An15g02420,An12g01350,An18g04650,An09g04110,An12g00130,An01g02900,An01g03050,An12g04940,An02g06710,An02g13840,An11g01570,An11g04860,An01g04430,An15g02440,An08g00980,An04g01940,An18g02010,An02g09370,An07g06520,An09g06530,An14g01560,An18g03290,An08g03480,An11g06960,An08g04280,An04g07050,An08g00970,An05g00530,An06g01710,
GO:0051168	nuclear export	0.000736251	0.00721082	nonTerminalNode	39	26	1372	2103	An12g01350,An01g13190,An14g06020,An07g03150,An16g04940,An11g01570,An08g02210,An17g01975,An02g06850,An18g04840,An02g09200,An08g00730,An10g00360,An13g01010,An03g04580,An02g13890,An18g06750,An18g05810,An18g05190,An13g01070,An18g02140,An08g04900,An02g03520,An01g13200,An08g08740,An17g01815,An02g12610,An04g03790,An15g01240,An17g00240,An08g00520,An01g05150,An08g08760,An18g04180,An08g00420,An04g08760,An1…
GO:0034621	cellular macromolecular complex subunit organization	0.000810075	0.00770164	nonTerminalNode	119	120	1292	2009	An18g05070,An12g00410,An17g02210,An12g08800,An03g04320,An09g06180,An01g02900,An07g07570,An01g06040,An01g14070,An07g01520,An07g10400,An16g04930,An08g00340,An02g14950,An02g06130,An11g09370,An02g13900,An17g01975,An08g06090,An14g04160,An01g00770,An10g00360,An04g09020,An01g05650,An02g01720,An01g05510,An07g08850,An08g01550,An18g05190,An01g03760,An04g01290,An02g06360,An16g06850,An08g06790,An08g04280,An0…
GO:0015992	proton transport	0.000880339	0.00824894	nonTerminalNode	13	3	1398	2126	An02g04520,An07g06560,An16g08550,An02g11800,An01g04930,An16g07410,An02g06240,An14g04180,An15g01700,An01g04630,An15g01710,An16g07290,An01g10880,
GO:0006818	hydrogen transport	0.000880339	0.00824894	nonTerminalNode	13	3	1398	2126	An02g04520,An07g06560,An16g08550,An02g11800,An01g04930,An16g07410,An02g06240,An14g04180,An15g01700,An01g04630,An15g01710,An16g07290,An01g10880,
GO:0044281	small molecule metabolic process	0.00104867	0.0096865	nonTerminalNode	352	436	1059	1693	An02g02520,An15g00930,An18g06220,An05g00120,An14g01590,An15g06260,An17g02340,An15g00610,An08g07810,An02g03250,An01g06970,An02g13510,An07g08390,An07g06560,An03g03520,An15g07500,An03g03700,An16g03130,An16g01560,An11g06660,An14g03400,An13g01080,An08g11030,An01g08410,An15g01760,An04g00430,An11g06110,An14g03050,An08g00510,An16g05420,An15g00420,An17g01640,An04g03110,An02g00890,An16g07400,An08g05950,An0…
GO:0070925	organelle assembly	0.00119683	0.0109001	nonTerminalNode	32	20	1379	2109	An04g02120,An02g05650,An16g08030,An08g03430,An17g02240,An01g04740,An01g06040,An18g05140,An08g05730,An18g01980,An02g04980,An04g01930,An16g04690,An16g04930,An02g14950,An02g06130,An02g13900,An17g01975,An01g06270,An02g09200,An04g08760,An01g02880,An01g00770,An02g01200,An07g08850,An01g03760,An02g07010,An01g04240,An08g07610,An11g09670,An14g04940,An02g03950,
GO:0055086	nucleobase, nucleoside and nucleotide metabolic process	0.00120564	0.0109293	nonTerminalNode	81	75	1330	2054	An15g00470,An17g01330,An16g08210,An02g02910,An16g07410,An18g03060,An01g04730,An08g07810,An02g13510,An02g12420,An01g13920,An02g04020,An11g00470,An07g06560,An13g00440,An15g06740,An02g14520,An15g01760,An01g04930,An02g06240,An16g05420,An08g06400,An12g03720,An14g06870,An02g00890,An04g00360,An16g07400,An08g07420,An08g05950,An02g12140,An09g05840,An14g00580,An11g02040,An08g04240,An02g14530,An07g03850,An0…
GO:0044238	primary metabolic process	0.00121321	0.010947	nonTerminalNode	780	1065	631	1064	An02g12390,An18g06220,An14g01590,An15g06260,An15g01480,An17g02340,An15g00610,An08g07810,An02g03250,An01g06970,An11g00770,An02g14360,An02g13510,An17g02380,An08g04470,An11g09890,An01g12630,An15g07500,An16g07620,An11g09670,An02g14340,An14g03400,An16g07380,An14g03780,An14g03050,An08g00510,An01g02690,An01g10350,An15g00490,An02g04300,An16g07400,An02g11990,An12g00510,An01g03030,An07g02960,An14g00900,An0…
GO:0055114	oxidation reduction	0.00160696	0.013147	nonTerminalNode	9	1	1402	2128	An14g04170,An14g04080,An09g06650,An02g12770,An07g07390,An01g06180,An04g05220,An02g09930,An04g01200,
GO:0042773	ATP synthesis coupled electron transport	0.00160696	0.013147	nonTerminalNode	9	1	1402	2128	An14g04170,An14g04080,An09g06650,An02g12770,An07g07390,An01g06180,An04g05220,An02g09930,An04g01200,
GO:0022900	electron transport chain	0.00160696	0.013147	nonTerminalNode	9	1	1402	2128	An14g04170,An14g04080,An09g06650,An02g12770,An07g07390,An01g06180,An04g05220,An02g09930,An04g01200,
GO:0019320	hexose catabolic process	0.00160311	0.013147	nonTerminalNode	22	11	1389	2118	An18g01670,An08g06570,An18g06250,An16g02990,An14g05510,An02g03590,An14g04920,An02g14380,An08g06080,An16g05420,An07g08990,An11g00470,An02g12140,An08g02260,An16g04160,An16g01830,An11g02040,An08g04240,An12g08610,An09g03450,An07g03850,An02g07470,
GO:0022904	respiratory electron transport chain	0.00160696	0.013147	nonTerminalNode	9	1	1402	2128	An14g04170,An14g04080,An09g06650,An02g12770,An07g07390,An01g06180,An04g05220,An02g09930,An04g01200,
GO:0009076	histidine family amino acid biosynthetic process	0.00158406	0.013147	nonTerminalNode	7	0	1404	2129	An02g14890,An14g00840,An13g01080,An15g00610,An01g11930,An01g12570,An17g01640,
GO:0044260	cellular macromolecule metabolic process	0.00165076	0.0132948	nonTerminalNode	497	648	914	1481	An02g12390,An18g06220,An15g01480,An15g06260,An17g02340,An11g00770,An02g14360,An17g02380,An08g04470,An11g09890,An01g12630,An16g07620,An11g09670,An02g14340,An16g07380,An14g03780,An08g00510,An15g00490,An02g04300,An02g11990,An12g00510,An07g02960,An14g00900,An01g04720,An07g09120,An03g05010,An11g10660,An08g10060,An18g03220,An04g02550,An09g02800,An11g06650,An02g01600,An02g05650,An16g08030,An11g11150,An0…
GO:0022618	ribonucleoprotein complex assembly	0.0018082	0.0143259	nonTerminalNode	35	24	1376	2105	An04g02120,An02g05650,An16g08030,An12g00410,An08g03430,An17g02240,An01g04740,An01g06040,An11g06760,An18g05140,An08g05730,An18g01980,An02g04980,An04g01930,An16g04690,An16g04930,An02g14950,An02g06130,An02g13900,An17g01975,An01g06270,An02g09200,An04g08760,An01g02880,An01g00770,An07g08850,An01g03760,An02g07010,An16g06850,An08g04280,An01g04240,An08g07610,An11g09670,An14g04940,An02g03950,
GO:0009987	cellular process	0.00194591	0.0152926	nonTerminalNode	1115	1592	296	537	An02g02520,An15g00930,An01g02800,An01g07420,An18g05590,An15g01480,An17g02340,An15g00610,An02g14360,An02g13510,An17g02380,An04g01780,An07g08390,An08g06090,An11g09890,An01g12630,An15g07500,An02g14340,An01g02690,An15g00490,An17g00240,An02g11990,An15g05770,An12g00510,An07g02960,An14g00900,An02g10740,An01g05290,An03g05010,An11g10660,An02g06440,An08g10060,An04g02550,An09g02800,An16g08030,An11g02430,An1…
GO:0090305	nucleic acid phosphodiester bond hydrolysis	0.00227671	0.0171989	nonTerminalNode	41	31	1370	2098	An01g03080,An07g08320,An02g01600,An08g09160,An08g07060,An02g09260,An02g01970,An02g14360,An16g07300,An16g08860,An04g01420,An18g04230,An18g06710,An02g09200,An02g06850,An15g00730,An13g01010,An02g06750,An18g06750,An15g06390,An01g03760,An01g10140,An11g09670,An01g05500,An04g01900,An01g00150,An02g03350,An08g08740,An09g05270,An08g03460,An14g05010,An11g10740,An04g01570,An18g04570,An01g05560,An07g06510,An0…
GO:0022607	cellular component assembly	0.00243023	0.0179414	nonTerminalNode	127	136	1284	1993	An02g04330,An01g14070,An02g06130,An03g06950,An02g01720,An04g01290,An08g07330,An01g04240,An08g10710,An11g09670,An12g07550,An16g03010,An16g03320,An02g06240,An16g01570,An08g06400,An01g02720,An18g01980,An18g03900,An04g01930,An08g02830,An04g00200,An01g05290,An03g05010,An07g09860,An14g03930,An18g06680,An01g13400,An11g02840,An15g01270,An02g05650,An16g08030,An12g07810,An08g03430,An09g04900,An02g05390,An0…
GO:0046394	carboxylic acid biosynthetic process	0.00272209	0.0196495	nonTerminalNode	79	76	1332	2053	An05g00120,An15g00610,An04g01340,An02g03250,An02g03570,An17g02280,An17g02330,An17g02200,An02g02170,An14g03400,An13g01080,An01g08410,An04g01610,An04g00430,An11g06110,An16g04170,An01g12570,An04g01750,An08g06810,An17g01640,An02g00890,An01g00060,An02g07500,An14g03280,An12g04020,An02g14890,An14g00840,An15g06700,An03g04330,An05g01210,An15g01990,An01g00120,An04g02490,An03g06860,An04g02580,An07g01960,An1…
GO:0016053	organic acid biosynthetic process	0.00272209	0.0196495	nonTerminalNode	79	76	1332	2053	An05g00120,An15g00610,An04g01340,An02g03250,An02g03570,An17g02280,An17g02330,An17g02200,An02g02170,An14g03400,An13g01080,An01g08410,An04g01610,An04g00430,An11g06110,An16g04170,An01g12570,An04g01750,An08g06810,An17g01640,An02g00890,An01g00060,An02g07500,An14g03280,An12g04020,An02g14890,An14g00840,An15g06700,An03g04330,An05g01210,An15g01990,An01g00120,An04g02490,An03g06860,An04g02580,An07g01960,An1…
GO:0006417	regulation of translation	0.00298281	0.0213731	nonTerminalNode	24	14	1387	2115	An08g10140,An15g02420,An12g01350,An18g04650,An09g04110,An12g00130,An01g02900,An01g03050,An02g06710,An02g13840,An11g04860,An01g04430,An15g02440,An08g00980,An04g01940,An18g02010,An02g09370,An07g06520,An14g01560,An18g03290,An08g03480,An08g00970,An05g00530,An06g01710,
GO:0034220	ion transmembrane transport	0.00332854	0.0235903	nonTerminalNode	15	6	1396	2123	An02g04520,An07g06560,An16g08550,An01g01620,An12g10320,An01g04930,An16g07410,An02g06240,An14g04180,An15g01700,An01g04630,An15g01710,An16g07290,An01g06690,An01g10880,
GO:0043633	polyadenylation-dependent RNA catabolic process	0.00366506	0.0250943	nonTerminalNode	8	1	1403	2128	An01g07520,An07g08320,An14g05010,An02g01970,An11g10740,An04g01570,An07g06510,An12g04560,
GO:0071046	nuclear polyadenylation-dependent ncRNA catabolic process	0.00366506	0.0250943	nonTerminalNode	8	1	1403	2128	An01g07520,An07g08320,An14g05010,An02g01970,An11g10740,An04g01570,An07g06510,An12g04560,
GO:0016078	tRNA catabolic process	0.00366506	0.0250943	nonTerminalNode	8	1	1403	2128	An01g07520,An07g08320,An14g05010,An02g01970,An11g10740,An04g01570,An07g06510,An12g04560,
GO:0043634	polyadenylation-dependent ncRNA catabolic process	0.00366506	0.0250943	nonTerminalNode	8	1	1403	2128	An01g07520,An07g08320,An14g05010,An02g01970,An11g10740,An04g01570,An07g06510,An12g04560,
GO:0071029	nuclear ncRNA surveillance	0.00366506	0.0250943	nonTerminalNode	8	1	1403	2128	An01g07520,An07g08320,An14g05010,An02g01970,An11g10740,An04g01570,An07g06510,An12g04560,
GO:0006206	pyrimidine base metabolic process	0.00366506	0.0250943	nonTerminalNode	8	1	1403	2128	An13g00440,An02g02380,An02g02910,An12g03570,An04g08330,An08g07420,An01g10650,An03g01310,
GO:0006620	posttranslational protein targeting to membrane	0.00398438	0.0267692	nonTerminalNode	6	0	1405	2129	An02g01510,An03g04340,An01g11630,An16g08830,An01g13070,An11g04180,
GO:0051188	cofactor biosynthetic process	0.00413612	0.027513	nonTerminalNode	50	43	1361	2086	An08g06560,An18g01970,An01g08500,An11g02430,An15g00930,An02g09720,An16g08210,An04g06490,An04g02490,An11g01580,An08g07810,An11g06590,An11g09700,An02g13510,An05g00220,An11g09760,An11g09930,An09g04250,An11g09840,An04g06160,An08g10680,An07g05610,An03g03660,An12g00760,An15g02000,An16g04600,An18g05680,An11g10370,An09g03030,An09g06010,An01g05050,An14g06790,An18g02970,An15g02690,An09g05310,An07g09110,An1…
GO:0046365	monosaccharide catabolic process	0.00485462	0.0318574	nonTerminalNode	23	14	1388	2115	An18g01670,An08g06570,An18g06250,An16g02990,An14g05510,An02g03590,An14g04920,An02g14380,An08g06080,An16g05420,An07g08990,An11g00470,An02g12140,An08g02260,An16g04160,An16g01830,An11g02040,An08g04240,An12g08610,An08g01740,An09g03450,An07g03850,An02g07470,
GO:0071027	nuclear RNA surveillance	0.00569692	0.0357019	nonTerminalNode	9	2	1402	2127	An01g07520,An07g08320,An14g05010,An02g01970,An11g10740,An08g06790,An04g01570,An07g06510,An12g04560,
GO:0071025	RNA surveillance	0.00569692	0.0357019	nonTerminalNode	9	2	1402	2127	An01g07520,An07g08320,An14g05010,An02g01970,An11g10740,An08g06790,An04g01570,An07g06510,An12g04560,
GO:0032268	regulation of cellular protein metabolic process	0.00665316	0.0402293	nonTerminalNode	30	22	1381	2107	An08g10140,An15g02420,An12g01350,An18g04650,An12g04750,An09g04110,An09g04900,An08g06540,An12g00130,An01g02900,An01g03050,An02g06710,An04g06320,An02g13840,An11g04860,An01g04430,An15g02440,An02g06770,An08g00980,An04g01940,An18g02010,An01g12750,An02g09370,An07g06520,An14g01560,An18g03290,An08g03480,An08g00970,An05g00530,An06g01710,
GO:0042180	cellular ketone metabolic process	0.00692886	0.0415158	nonTerminalNode	195	234	1216	1895	An01g08500,An11g09510,An15g00930,An05g00120,An07g02210,An04g06210,An14g02250,An15g06260,An17g02340,An15g00610,An09g06050,An02g03250,An11g06590,An07g08990,An17g02280,An07g08390,An03g03520,An09g03500,An16g03130,An14g03400,An02g08600,An13g01080,An02g14080,An01g08410,An04g00430,An11g06110,An08g00510,An16g05420,An15g00420,An17g01640,An04g03110,An02g00890,An15g02360,An16g07400,An17g00210,An01g06560,An0…
GO:0046907	intracellular transport	0.00703283	0.0417896	nonTerminalNode	181	215	1230	1914	An04g08830,An12g01350,An01g13190,An07g09390,An01g02800,An07g06030,An01g02910,An16g02460,An18g05590,An01g04730,An01g09100,An01g14070,An04g01780,An18g05740,An08g02210,An15g01680,An15g00190,An01g07330,An07g07880,An12g04830,An07g09990,An01g13200,An01g01380,An02g01580,An16g03010,An16g03320,An08g01650,An16g05520,An18g05690,An01g04320,An07g08220,An04g00360,An17g00240,An01g00170,An08g03270,An02g10740,An0…
GO:0000967	rRNA 5'-end processing	0.00757551	0.0440736	nonTerminalNode	18	10	1393	2119	An04g01900,An01g03080,An02g01600,An01g05560,An18g06710,An02g06850,An08g09160,An09g05270,An02g06750,An08g03460,An02g09260,An15g06390,An16g08220,An01g03760,An02g14360,An16g07300,An16g08860,An01g05500,
GO:0000966	RNA 5'-end processing	0.00757551	0.0440736	nonTerminalNode	18	10	1393	2119	An04g01900,An01g03080,An02g01600,An01g05560,An18g06710,An02g06850,An08g09160,An09g05270,An02g06750,An08g03460,An02g09260,An15g06390,An16g08220,An01g03760,An02g14360,An16g07300,An16g08860,An01g05500,
GO:0046112	nucleobase biosynthetic process	0.00747323	0.0440736	nonTerminalNode	10	3	1401	2126	An12g03570,An04g08330,An08g07420,An01g10650,An13g00440,An02g00890,An02g02910,An02g12420,An03g01310,An16g07400,
GO:0034471	ncRNA 5'-end processing	0.00757551	0.0440736	nonTerminalNode	18	10	1393	2119	An04g01900,An01g03080,An02g01600,An01g05560,An18g06710,An02g06850,An08g09160,An09g05270,An02g06750,An08g03460,An02g09260,An15g06390,An16g08220,An01g03760,An02g14360,An16g07300,An16g08860,An01g05500,
GO:0006402	mRNA catabolic process	0.00772472	0.044151	nonTerminalNode	23	15	1388	2114	An16g07430,An07g08320,An01g12330,An11g04510,An15g03420,An02g13910,An16g01810,An14g05010,An01g03050,An11g10740,An04g01570,An07g01560,An08g00340,An15g00160,An02g02530,An01g07520,An16g05050,An08g06790,An08g04280,An12g01330,An14g04940,An08g00330,An11g06650,
GO:0008535	respiratory chain complex IV assembly	0.00826597	0.0456384	nonTerminalNode	7	1	1404	2128	An02g01720,An08g01550,An14g00110,An12g00650,An15g01270,An04g00200,An02g12620,
GO:0006790	sulfur metabolic process	0.00834611	0.0459508	nonTerminalNode	41	35	1370	2094	An11g11160,An02g02520,An02g09720,An04g00850,An11g06670,An15g07110,An11g09790,An16g07360,An11g09700,An11g09760,An15g04600,An08g07220,An04g06160,An03g03660,An11g06820,An16g02570,An08g04260,An08g11030,An01g08410,An17g00630,An11g06110,An11g09780,An04g01750,An09g05860,An18g05680,An16g04600,An14g00630,An09g03030,An08g01960,An02g03270,An15g05770,An11g03000,An11g01630,An03g02980,An08g02990,An14g00930,An0…

## Sheet: Day6 vs. Exp DOWN
GO term	description	p-value	FDR	node type	sP	rP	sN	rN	genes enriched
GO:0000027	ribosomal large subunit assembly	1.15575e-06	3.95185e-05	terminalNode	23	4	1369	2144	An04g02120,An04g01930,An16g04930,An08g02870,An02g14950,An16g08030,An02g13900,An17g01975,An04g08760,An08g03430,An01g00770,An17g02240,An01g04740,An01g06040,An18g05140,An08g05730,An01g04240,An08g07610,An18g01980,An02g04980,An14g04940,An01g09920,An02g03950,
GO:0006418	tRNA aminoacylation for protein translation	2.53098e-05	0.000475866	terminalNode	22	6	1370	2142	An02g08600,An02g14080,An02g04880,An16g08020,An01g03650,An07g06000,An08g06770,An09g05970,An08g00510,An03g01280,An01g08490,An17g02340,An02g01740,An15g06260,An06g01830,An01g00130,An15g00420,An04g03060,An04g03110,An02g02010,An11g02400,An14g05260,
GO:0000447	endonucleolytic cleavage in ITS1 to separate SSU-rRNA from 5.8S rRNA and LSU-rRNA from tricistronic rRNA transcript (SSU-rRNA, 5.8S rRNA, LSU-rRNA)	2.63259e-05	0.000488658	terminalNode	26	9	1366	2139	An04g01900,An01g03080,An02g01600,An01g00150,An02g03350,An08g08740,An08g09160,An09g05270,An08g03460,An02g09260,An02g14360,An16g07300,An16g08860,An18g04230,An04g08790,An01g05560,An18g06710,An02g09200,An02g06850,An13g01010,An02g06750,An18g06750,An16g08220,An15g06390,An01g03760,An01g05500,
GO:0009060	aerobic respiration	3.40536e-05	0.000577135	terminalNode	34	16	1358	2132	An16g02570,An02g08600,An02g04330,An15g01270,An14g04080,An15g00930,An01g00120,An09g03870,An11g10200,An04g07330,An18g04220,An14g04960,An02g12630,An14g00310,An11g00530,An17g01670,An09g06650,An04g04750,An11g06590,An07g07390,An04g01200,An02g08900,An18g06760,An11g11280,An07g02160,An02g12430,An08g05580,An02g03240,An12g07850,An01g00130,An11g00510,An16g08370,An08g10340,An04g05220,
GO:0030150	protein import into mitochondrial matrix	4.63093e-05	0.000739811	terminalNode	13	1	1379	2147	An02g01750,An03g04790,An08g04070,An02g01360,An07g07880,An11g02140,An08g03480,An15g00190,An08g07360,An01g11920,An13g00670,An16g05090,An08g01650,
GO:0015986	ATP synthesis coupled proton transport	0.000110278	0.00146212	terminalNode	12	1	1380	2147	An02g04520,An07g06560,An14g04180,An16g08550,An01g04930,An15g01700,An16g07410,An02g06240,An16g07290,An15g01710,An01g04630,An01g10880,
GO:0000463	maturation of LSU-rRNA from tricistronic rRNA transcript (SSU-rRNA, 5.8S rRNA, LSU-rRNA)	0.00022156	0.00257036	terminalNode	13	2	1379	2146	An02g11580,An02g13890,An18g03120,An15g01480,An04g01930,An16g08640,An14g03740,An15g06390,An16g08030,An17g01975,An17g01815,An18g02230,An09g06310,
GO:0006555	methionine metabolic process	0.000241915	0.00277348	terminalNode	16	4	1376	2144	An11g11160,An08g07220,An17g00630,An01g08410,An11g06110,An11g09780,An08g02990,An14g00930,An04g01750,An09g05860,An11g09790,An08g02700,An16g07360,An11g09700,An02g03270,An08g01960,
GO:0006407	rRNA export from nucleus	0.000261082	0.00285543	terminalNode	11	1	1381	2147	An18g05810,An18g04180,An12g01350,An01g13190,An13g01070,An16g04940,An02g09200,An06g01870,An08g08740,An02g12610,An18g03310,
GO:0009067	aspartate family amino acid biosynthetic process	0.000355378	0.00360746	terminalNode	14	3	1378	2145	An04g05260,An01g08410,An02g07500,An04g05420,An11g06110,An14g00930,An04g01750,An09g05860,An04g01340,An11g09700,An15g00350,An16g05570,An17g02280,An02g03270,
GO:0006733	oxidoreduction coenzyme metabolic process	0.000472802	0.00463061	terminalNode	26	13	1366	2135	An08g06570,An01g08500,An15g00930,An16g08210,An04g06490,An01g06110,An12g00760,An16g05420,An11g10370,An08g07810,An11g06590,An07g09110,An11g09930,An11g00470,An02g12140,An09g04520,An17g01530,An09g04250,An11g02040,An08g04240,An07g05610,An02g14530,An11g10910,An09g03450,An07g03850,An15g06740,
GO:0009108	coenzyme biosynthetic process	0.000561125	0.0052655	terminalNode	33	20	1359	2128	An08g06560,An18g01970,An01g08500,An15g00930,An02g09720,An16g08210,An04g06490,An04g02490,An12g00760,An15g02000,An18g05680,An11g10370,An09g03030,An08g07810,An01g05050,An11g06590,An09g05310,An07g09110,An02g13510,An16g07400,An11g09760,An11g09930,An11g06930,An07g09530,An01g00100,An09g04250,An16g05350,An15g01980,An07g05610,An03g03660,An02g14530,An11g10910,An09g03940,
GO:0042274	ribosomal small subunit biogenesis	0.000556923	0.0052655	terminalNode	20	8	1372	2140	An04g08790,An18g05650,An16g04690,An18g04180,An02g06130,An01g04590,An02g03350,An02g09200,An01g02880,An09g06180,An07g03370,An15g00730,An07g08850,An01g03760,An02g07010,An17g01130,An16g07300,An16g08860,An11g09670,An11g10020,
GO:0006547	histidine metabolic process	0.000755018	0.0066585	terminalNode	13	3	1379	2145	An02g14890,An13g01080,An15g00610,An02g08430,An17g01640,An11g06590,An04g05860,An07g02210,An18g02230,An01g12570,An01g11930,An02g14660,An02g09240,
GO:0006007	glucose catabolic process	0.00113552	0.00937769	terminalNode	20	9	1372	2139	An18g01670,An08g06570,An18g06250,An16g02990,An11g00470,An14g05510,An02g12140,An08g02260,An14g04920,An02g14380,An08g06080,An16g05420,An16g01830,An11g02040,An08g04240,An07g08990,An12g08610,An09g03450,An02g07470,An07g03850,
GO:0006356	regulation of transcription from RNA polymerase I promoter	0.0014326	0.0113042	terminalNode	9	1	1383	2147	An01g03560,An08g01770,An04g00490,An17g00900,An18g02960,An07g05380,An08g09160,An07g08590,An04g06120,
GO:0006450	regulation of translational fidelity	0.00144035	0.0113195	terminalNode	7	0	1385	2148	An08g10140,An07g06520,An04g01940,An08g00970,An02g13840,An14g01560,An12g01350,
GO:0000472	endonucleolytic cleavage to generate mature 5'-end of SSU-rRNA from (SSU-rRNA, 5.8S rRNA, LSU-rRNA)	0.00203693	0.014981	terminalNode	19	9	1373	2139	An04g01900,An04g08790,An01g03080,An02g01600,An01g05560,An18g06710,An02g06850,An08g09160,An09g05270,An02g06750,An08g03460,An02g09260,An15g06390,An16g08220,An01g03760,An02g14360,An16g07300,An16g08860,An01g05500,
GO:0042026	protein refolding	0.00237846	0.0172328	terminalNode	10	2	1382	2146	An02g01750,An07g09990,An12g04940,An08g03480,An07g05920,An01g04280,An02g03770,An11g00550,An16g05090,An08g05300,
GO:0006525	arginine metabolic process	0.00315214	0.0214809	terminalNode	16	7	1376	2141	An14g03400,An08g06560,An01g06560,An02g07250,An15g02340,An08g07420,An12g00410,An16g04970,An03g06860,An12g07580,An16g01480,An01g00130,An17g00820,An09g06050,An03g04330,An15g02360,
GO:0071038	nuclear polyadenylation-dependent tRNA catabolic process	0.00331176	0.0218801	terminalNode	8	1	1384	2147	An01g07520,An07g08320,An14g05010,An02g01970,An11g10740,An04g01570,An07g06510,An12g04560,
GO:0031204	posttranslational protein targeting to membrane, translocation	0.00367258	0.0231552	terminalNode	6	0	1386	2148	An02g01510,An03g04340,An01g11630,An16g08830,An01g13070,An11g04180,
GO:0045039	protein import into mitochondrial inner membrane	0.00367258	0.0231552	terminalNode	6	0	1386	2148	An01g07190,An03g04790,An01g03640,An10g00500,An02g04260,An02g10740,
GO:0000480	endonucleolytic cleavage in 5'-ETS of tricistronic rRNA transcript (SSU-rRNA, 5.8S rRNA, LSU-rRNA)	0.00360037	0.0231552	terminalNode	18	9	1374	2139	An04g01900,An04g08790,An01g03080,An02g01600,An01g05560,An02g06850,An08g09160,An09g05270,An02g06750,An08g03460,An02g09260,An15g06390,An16g08220,An01g03760,An02g14360,An16g07300,An16g08860,An01g05500,
GO:0033108	mitochondrial respiratory chain complex assembly	0.0051164	0.0298559	terminalNode	9	2	1383	2146	An02g01720,An14g00110,An12g00650,An15g01270,An04g00200,An01g05570,An12g07550,An02g12620,An04g01200,
GO:0045727	positive regulation of translation	0.0051164	0.0298559	terminalNode	9	2	1383	2146	An12g01350,An02g05700,An08g03480,An04g01940,An09g04110,An18g02010,An02g13840,An12g00130,An01g02900,
GO:0051258	protein polymerization	0.0051164	0.0298559	terminalNode	9	2	1383	2146	An01g05510,An16g01570,An11g05460,An01g07350,An02g06360,An12g07810,An01g05290,An04g09020,An01g05650,
GO:0000103	sulfate assimilation	0.00757029	0.0404233	terminalNode	7	1	1385	2147	An15g05770,An15g04600,An11g09790,An11g06670,An11g09780,An03g02980,An08g02990,
GO:0051605	protein maturation by peptide bond cleavage	0.00757029	0.0404233	terminalNode	7	1	1385	2147	An01g00560,An16g07390,An11g06960,An04g01950,An09g05420,An01g08530,An07g07000,
GO:0000154	rRNA modification	0.00757029	0.0404233	terminalNode	7	1	1385	2147	An18g06750,An01g10270,An09g06170,An18g02230,An01g12230,An17g02170,An08g06650,
GO:0019856	pyrimidine base biosynthetic process	0.00757029	0.0404233	terminalNode	7	1	1385	2147	An13g00440,An02g02910,An12g03570,An04g08330,An08g07420,An01g10650,An03g01310,
GO:0030488	tRNA methylation	0.00793363	0.0421325	terminalNode	11	4	1381	2144	An07g10200,An01g12180,An07g03280,An12g08400,An16g02140,An16g01560,An01g07400,An18g06850,An18g03060,An11g06660,An02g11460,
GO:0016074	snoRNA metabolic process	0.00793363	0.0421325	terminalNode	11	4	1381	2144	An07g08320,An11g10740,An12g08800,An11g00500,An01g10140,An07g08370,An04g01570,An01g12230,An13g00030,An01g05780,An17g02170,
GO:0006122	mitochondrial electron transport, ubiquinol to cytochrome c	0.00936017	0.0475078	terminalNode	5	0	1387	2148	An01g06180,An04g05220,An14g04080,An09g06650,An04g01200,
GO:0042407	cristae formation	0.00936017	0.0475078	terminalNode	5	0	1387	2148	An16g08550,An02g06240,An04g02460,An01g10880,An04g00130,
GO:0006616	SRP-dependent cotranslational protein targeting to membrane, translocation	0.00936017	0.0475078	terminalNode	5	0	1387	2148	An03g04340,An07g09990,An01g11630,An16g08830,An11g04180,
GO:0033615	mitochondrial proton-transporting ATP synthase complex assembly	0.00936017	0.0475078	terminalNode	5	0	1387	2148	An12g00110,An09g06030,An02g06240,An08g02450,An15g02320,
GO:0007021	tubulin complex assembly	0.00936017	0.0475078	terminalNode	5	0	1387	2148	An16g03000,An08g02830,An18g03900,An01g13400,An07g06600,
GO:0009082	branched chain family amino acid biosynthetic process	0.00964696	0.0484586	terminalNode	13	6	1379	2142	An01g13160,An18g02550,An04g01610,An04g00430,An16g04170,An14g03280,An01g14130,An04g02580,An15g06700,An02g03250,An02g06150,An03g04520,An09g03940,
GO:0042254	ribosome biogenesis	1.27371e-26	2.48247e-23	nonTerminalNode	152	50	1240	2098	An08g02870,An03g04990,An04g02000,An12g01350,An01g13190,An12g08800,An02g06050,An15g00750,An09g06180,An18g03000,An02g11580,An15g01480,An01g06040,An02g09260,An02g01970,An07g02690,An02g14360,An16g04940,An16g03090,An07g06760,An16g08860,An18g06260,An01g05780,An16g04930,An08g02210,An02g14950,An18g06710,An02g06130,An02g13900,An17g01975,An01g00770,An07g08850,An01g03160,An01g03760,An13g01070,An17g01130,An0…
GO:0022613	ribonucleoprotein complex biogenesis	2.43584e-23	2.37373e-20	nonTerminalNode	156	62	1236	2086	An08g02870,An03g04990,An04g02000,An12g01350,An01g13190,An12g00410,An12g08800,An02g06050,An15g00750,An09g06180,An18g03000,An02g11580,An15g01480,An01g06040,An02g09260,An02g01970,An07g02690,An02g14360,An16g04940,An16g03090,An07g06760,An16g08860,An18g06260,An01g05780,An16g04930,An08g02210,An02g14950,An18g06710,An02g06130,An02g13900,An17g01975,An01g00770,An07g08850,An01g03160,An01g03760,An13g01070,An1…
GO:0016072	rRNA metabolic process	5.06492e-21	2.46788e-18	nonTerminalNode	111	33	1281	2115	An12g08800,An02g06050,An09g06180,An18g03000,An02g11580,An15g01480,An02g09260,An02g01970,An02g14360,An16g03090,An07g06760,An16g08860,An18g06260,An01g05780,An02g14950,An02g06130,An18g06710,An02g13900,An17g01975,An01g00770,An07g08850,An01g03160,An01g03760,An01g02120,An08g02520,An18g02230,An11g09670,An14g04940,An02g14340,An02g03350,An17g01815,An09g05270,An11g09310,An04g05850,An11g10740,An18g01980,An0…
GO:0006364	rRNA processing	3.81634e-21	2.46788e-18	nonTerminalNode	110	32	1282	2116	An12g08800,An02g06050,An09g06180,An18g03000,An02g11580,An15g01480,An02g09260,An02g01970,An02g14360,An16g03090,An07g06760,An16g08860,An18g06260,An01g05780,An02g14950,An02g06130,An18g06710,An02g13900,An17g01975,An01g00770,An07g08850,An01g03160,An01g03760,An01g02120,An08g02520,An18g02230,An11g09670,An14g04940,An02g14340,An02g03350,An17g01815,An09g05270,An11g09310,An04g05850,An11g10740,An18g01980,An0…
GO:0034660	ncRNA metabolic process	6.58004e-20	2.5649e-17	nonTerminalNode	164	80	1228	2068	An12g08800,An02g06050,An09g06180,An18g03000,An18g03060,An02g11460,An02g11580,An15g01480,An15g06260,An17g02340,An12g01520,An02g09260,An02g01970,An11g00500,An02g14360,An16g03090,An07g06760,An16g08860,An18g06260,An01g05780,An07g10200,An02g06810,An16g08020,An01g03650,An02g14950,An01g10700,An15g00210,An12g08400,An02g06130,An18g06710,An02g13900,An17g01975,An09g05970,An01g12630,An01g00770,An01g10760,An0…
GO:0034470	ncRNA processing	2.70733e-16	8.79431e-14	nonTerminalNode	141	72	1251	2076	An12g08800,An02g06050,An09g06180,An18g03000,An18g03060,An02g11460,An02g11580,An15g01480,An12g01520,An02g09260,An02g01970,An11g00500,An02g14360,An16g03090,An07g06760,An16g08860,An18g06260,An01g05780,An07g10200,An02g06810,An02g14950,An01g10700,An15g00210,An12g08400,An02g06130,An18g06710,An02g13900,An17g01975,An01g12630,An01g00770,An01g10760,An07g08850,An01g03160,An01g03760,An01g02120,An08g02520,An1…
GO:0044085	cellular component biogenesis	1.6848e-13	3.67602e-11	nonTerminalNode	246	198	1146	1950	An02g04330,An03g04990,An12g01350,An01g13190,An12g08800,An02g06050,An15g00750,An15g01480,An02g01970,An01g14070,An07g02690,An02g14360,An16g03090,An16g08860,An18g06260,An01g05780,An08g02210,An02g06130,An03g06950,An02g01720,An02g08660,An01g03160,An04g01290,An17g01130,An01g04240,An08g10710,An11g09670,An02g14340,An12g07930,An12g07550,An16g03010,An16g03320,An02g06240,An11g09310,An16g01570,An04g05850,An0…
GO:0000462	maturation of SSU-rRNA from tricistronic rRNA transcript (SSU-rRNA, 5.8S rRNA, LSU-rRNA)	2.00312e-13	3.90408e-11	nonTerminalNode	53	10	1339	2138	An04g01900,An01g03080,An02g01600,An01g00150,An02g03350,An02g06050,An08g08740,An07g05380,An09g06180,An08g09160,An09g05270,An18g03000,An08g03460,An04g05850,An02g09260,An15g01160,An18g05080,An02g14360,An02g04830,An11g04500,An07g06760,An16g08860,An16g07300,An02g13840,An17g02390,An18g06260,An07g08590,An12g04910,An18g04230,An04g08790,An12g00510,An01g05560,An02g06130,An07g02960,An18g06710,An02g06850,An0…
GO:0030490	maturation of SSU-rRNA	5.3816e-13	9.53522e-11	nonTerminalNode	55	12	1337	2136	An01g03080,An02g01600,An02g06050,An09g06180,An08g09160,An18g03000,An02g09260,An02g14360,An11g04500,An07g06760,An16g08860,An16g07300,An17g02390,An18g06260,An07g08590,An12g04910,An18g04230,An02g06130,An18g06710,An02g06850,An02g09200,An04g02640,An15g00730,An13g01010,An02g06750,An18g06750,An07g08850,An01g03160,An15g06390,An01g03760,An11g09670,An01g05500,An02g14340,An04g01900,An01g00150,An02g03350,An0…
GO:0006412	translation	3.02504e-12	4.53524e-10	nonTerminalNode	87	38	1305	2110	An08g10140,An07g02650,An12g01350,An17g02210,An15g06790,An18g04650,An02g08080,An08g03430,An09g04110,An02g12120,An12g00130,An01g02900,An01g08490,An15g06260,An17g02340,An07g04800,An01g03050,An04g03060,An17g01360,An17g01955,An18g06260,An02g02010,An08g00610,An08g04470,An14g01010,An08g02210,An16g08020,An01g03650,An14g01030,An18g04840,An02g09200,An09g05970,An02g12410,An10g00360,An07g06520,An02g01740,An0…
GO:0006396	RNA processing	4.5955e-12	6.39759e-10	nonTerminalNode	160	110	1232	2038	An12g08800,An02g06050,An15g01480,An02g01970,An02g14360,An16g03090,An16g08860,An18g06260,An01g05780,An02g06810,An01g10700,An15g00210,An02g06130,An01g12630,An01g03160,An14g04950,An16g01560,An11g09670,An02g14340,An11g06660,An11g09310,An04g05850,An15g00420,An18g01980,An02g13840,An18g04570,An12g00510,An04g01930,An07g02960,An18g03120,An08g05260,An18g03220,An11g06650,An04g01550,An01g03080,An02g01600,An0…
GO:0007005	mitochondrion organization	6.55089e-12	8.5118e-10	nonTerminalNode	81	34	1311	2114	An02g01750,An16g02470,An15g01270,An03g03900,An01g04280,An07g10010,An02g11800,An12g00130,An07g01960,An01g08490,An07g04800,An10g00430,An04g03060,An17g01955,An14g04830,An02g04260,An08g04470,An14g06320,An09g06670,An03g06950,An02g03770,An15g00190,An08g07360,An02g01720,An15g01020,An02g01740,An08g00950,An07g07880,An08g03480,An02g06360,An01g07190,An07g07860,An02g12620,An02g08600,An01g12210,An14g01860,An0…
GO:0042273	ribosomal large subunit biogenesis	5.34347e-11	6.50901e-09	nonTerminalNode	39	6	1353	2142	An02g03520,An04g02120,An18g05650,An08g00720,An08g02870,An03g04990,An16g08030,An04g02000,An17g01815,An08g03430,An17g02240,An01g04740,An02g11580,An01g06040,An15g01480,An18g05140,An08g05730,An07g02690,An18g01980,An02g04980,An07g07010,An16g04930,An04g01930,An08g02210,An08g08760,An02g14950,An02g13900,An17g01975,An04g08760,An08g00730,An04g02640,An01g00770,An13g01010,An18g03120,An08g07610,An01g04240,An1…
GO:0044271	cellular nitrogen compound biosynthetic process	7.54497e-09	7.35257e-07	nonTerminalNode	122	87	1270	2061	An08g06560,An02g02520,An17g01330,An16g08210,An05g00120,An02g02910,An16g07410,An15g00610,An08g07810,An04g01340,An02g03250,An02g12420,An17g02280,An01g13920,An02g04020,An17g02330,An07g06560,An02g02170,An17g02200,An13g00440,An08g10340,An14g03400,An13g01080,An01g08410,An15g01760,An04g01610,An04g00430,An01g04930,An11g06110,An16g04170,An02g06240,An01g12570,An04g01750,An08g06810,An17g01640,An14g06870,An1…
GO:0000466	maturation of 5.8S rRNA from tricistronic rRNA transcript (SSU-rRNA, 5.8S rRNA, LSU-rRNA)	1.29567e-08	1.14784e-06	nonTerminalNode	44	14	1348	2134	An04g01900,An01g03080,An07g08320,An02g01600,An16g08030,An01g00150,An02g03350,An17g01815,An08g08740,An09g06310,An08g09160,An09g05270,An02g11580,An15g01480,An08g03460,An02g09260,An14g05010,An02g01970,An11g10740,An02g14360,An16g07300,An16g08860,An04g01570,An18g04230,An04g08790,An04g01930,An14g03740,An01g05560,An18g06710,An17g01975,An02g09200,An02g06850,An07g06510,An13g01010,An02g06750,An18g06750,An1…
GO:0000460	maturation of 5.8S rRNA	1.29567e-08	1.14784e-06	nonTerminalNode	44	14	1348	2134	An04g01900,An01g03080,An07g08320,An02g01600,An16g08030,An01g00150,An02g03350,An17g01815,An08g08740,An09g06310,An08g09160,An09g05270,An02g11580,An08g03460,An15g01480,An02g09260,An14g05010,An02g01970,An11g10740,An02g14360,An16g07300,An16g08860,An04g01570,An18g04230,An04g08790,An04g01930,An14g03740,An01g05560,An18g06710,An17g01975,An02g09200,An02g06850,An07g06510,An02g06750,An13g01010,An18g06750,An1…
GO:0065002	intracellular protein transmembrane transport	1.57503e-08	1.27906e-06	nonTerminalNode	22	1	1370	2147	An02g01750,An16g02470,An07g09990,An01g11630,An15g00190,An08g07360,An13g00670,An01g13070,An16g05090,An08g01650,An03g04790,An08g04070,An02g01360,An07g07880,An11g04180,An12g04940,An11g02140,An08g03480,An02g01510,An03g04340,An16g08830,An01g11920,
GO:0010467	gene expression	1.681e-08	1.31051e-06	nonTerminalNode	317	329	1075	1819	An02g12390,An02g06050,An15g00750,An15g01480,An15g06260,An17g02340,An02g14360,An16g03090,An01g05780,An08g04470,An08g02210,An02g06810,An02g06130,An01g12630,An07g06520,An01g03160,An16g01560,An11g09670,An02g14340,An11g06660,An08g00510,An16g05260,An15g00420,An15g00490,An02g04300,An04g03110,An02g06710,An02g13840,An02g09780,An12g00510,An07g02960,An18g03120,An15g00900,An18g03220,An04g02550,An11g06650,An0…
GO:0006626	protein targeting to mitochondrion	2.24243e-08	1.56089e-06	nonTerminalNode	26	3	1366	2145	An02g01750,An14g06320,An01g12210,An16g02470,An07g09990,An15g00980,An01g04280,An01g03640,An15g00190,An08g07360,An13g00670,An02g10740,An16g05090,An08g01650,An03g04790,An08g04070,An02g01360,An07g07880,An12g04940,An11g02140,An08g03480,An01g07190,An09g02730,An10g00500,An01g11920,An02g04260,
GO:0070585	protein localization in mitochondrion	2.24243e-08	1.56089e-06	nonTerminalNode	26	3	1366	2145	An02g01750,An14g06320,An01g12210,An16g02470,An07g09990,An15g00980,An01g04280,An01g03640,An15g00190,An08g07360,An13g00670,An02g10740,An16g05090,An08g01650,An03g04790,An08g04070,An02g01360,An07g07880,An12g04940,An11g02140,An08g03480,An01g07190,An09g02730,An10g00500,An01g11920,An02g04260,
GO:0044283	small molecule biosynthetic process	3.58686e-08	2.41062e-06	nonTerminalNode	152	125	1240	2023	An04g09530,An18g01970,An02g02520,An05g00120,An08g02530,An07g02210,An15g00610,An08g07810,An02g03250,An07g08990,An02g12420,An17g02280,An07g06560,An13g00440,An08g10340,An14g03400,An13g01080,An01g08410,An15g01760,An04g00430,An01g04930,An11g06110,An02g06240,An16g05420,An17g01640,An02g00890,An16g07400,An02g07500,An09g05840,An04g00140,An02g14530,An05g01210,An02g09720,An01g00120,An04g02490,An03g06860,An1…
GO:0009066	aspartate family amino acid metabolic process	1.04441e-07	6.16835e-06	nonTerminalNode	34	9	1358	2139	An11g02620,An11g11160,An17g00630,An01g08410,An11g06110,An11g09780,An04g02580,An04g01750,An09g05860,An11g09790,An04g01340,An16g07360,An11g09700,An16g05570,An17g02280,An02g03270,An08g01960,An11g11280,An04g05260,An08g07220,An02g07500,An04g05420,An04g06380,An17g01530,An14g00930,An08g02990,An15g02490,An08g02700,An15g00350,An16g02520,An01g14960,An09g04950,An15g03260,An12g07870,
GO:0006519	cellular amino acid and derivative metabolic process	1.21222e-07	6.94889e-06	nonTerminalNode	147	123	1245	2025	An18g01970,An11g09510,An02g07250,An05g00120,An07g02210,An15g06260,An17g02340,An15g00610,An09g06050,An02g03250,An11g06590,An01g14070,An17g02280,An03g03520,An14g03400,An08g04260,An02g08600,An13g01080,An02g14080,An01g08410,An04g00430,An11g06110,An08g00510,An14g03050,An15g00420,An17g01640,An04g03110,An02g00890,An15g02360,An01g06560,An02g07500,An08g02990,An15g02490,An04g00140,An08g03070,An08g00560,An0…
GO:0006839	mitochondrial transport	1.42536e-07	7.93721e-06	nonTerminalNode	35	10	1357	2138	An02g01750,An01g12210,An16g02470,An07g09990,An12g07930,An15g00980,An01g04280,An01g03640,An11g11230,An03g06860,An16g05090,An08g01650,An18g04220,An18g05590,An18g00070,An12g04940,An11g02140,An09g02730,An08g01370,An01g11920,An02g04260,An06g01730,An14g06320,An15g00190,An08g07360,An13g00670,An02g10740,An08g04070,An03g04790,An18g05630,An02g01360,An07g07880,An08g03480,An01g07190,An10g00500,
GO:0006520	cellular amino acid metabolic process	2.75646e-07	1.1679e-05	nonTerminalNode	131	107	1261	2041	An08g06560,An11g09510,An11g11160,An02g07250,An15g02340,An05g00120,An12g00410,An07g02210,An04g00850,An09g03960,An15g06260,An17g02340,An15g00610,An09g06050,An04g01340,An02g03250,An11g06590,An16g07360,An17g02280,An11g11280,An08g07220,An16g08020,An01g03650,An17g02330,An03g03520,An09g05970,An02g02170,An17g02200,An02g01740,An16g01480,An18g02230,An14g03400,An02g08600,An13g01080,An02g14080,An17g00630,An0…
GO:0042257	ribosomal subunit assembly	4.3462e-07	1.66093e-05	nonTerminalNode	32	9	1360	2139	An04g02120,An08g02870,An16g08030,An08g03430,An17g02240,An01g04740,An01g06040,An18g05140,An08g05730,An18g01980,An02g04980,An04g08790,An04g01930,An16g04690,An16g04930,An02g14950,An02g06130,An02g13900,An17g01975,An02g09200,An04g08760,An01g02880,An01g00770,An07g08850,An01g03760,An02g07010,An01g04240,An08g07610,An11g09670,An14g04940,An01g09920,An02g03950,
GO:0000469	cleavage involved in rRNA processing	5.75007e-07	2.09362e-05	nonTerminalNode	37	13	1355	2135	An04g01900,An01g03080,An07g08320,An02g01600,An01g00150,An02g03350,An08g08740,An08g09160,An09g05270,An08g03460,An02g09260,An14g05010,An02g01970,An11g10740,An02g14360,An16g07300,An16g08860,An04g01570,An18g04230,An04g08790,An01g05560,An18g06710,An02g09200,An02g06850,An07g06510,An15g00730,An13g01010,An02g06750,An18g06750,An01g07520,An16g08220,An15g06390,An01g03760,An11g09670,An01g05500,An12g04560,An0…
GO:0042255	ribosome assembly	5.74423e-07	2.09362e-05	nonTerminalNode	33	10	1359	2138	An04g02120,An08g02870,An02g05650,An16g08030,An08g03430,An17g02240,An01g04740,An01g06040,An18g05140,An08g05730,An18g01980,An02g04980,An04g08790,An04g01930,An16g04690,An16g04930,An02g14950,An02g06130,An02g13900,An17g01975,An02g09200,An04g08760,An01g02880,An01g00770,An07g08850,An01g03760,An02g07010,An01g04240,An08g07610,An11g09670,An14g04940,An01g09920,An02g03950,
GO:0033365	protein localization in organelle	6.19151e-07	2.19405e-05	nonTerminalNode	63	36	1329	2112	An18g04110,An02g01750,An16g02470,An11g04990,An01g04280,An01g02800,An09g05420,An11g04980,An07g01580,An11g04180,An01g14070,An15g06440,An07g04070,An07g01520,An02g04260,An14g06320,An18g06500,An16g07390,An15g00190,An08g07360,An01g13070,An07g07880,An02g10440,An08g03480,An01g08400,An02g01510,An01g07190,An18g02140,An05g00140,An02g02830,An16g04400,An03g04340,An08g04900,An09g04170,An01g12210,An01g11630,An0…
GO:0044106	cellular amine metabolic process	8.54093e-07	2.97255e-05	nonTerminalNode	139	120	1253	2028	An11g09510,An02g07250,An05g00120,An07g02210,An15g06260,An17g02340,An15g00610,An09g06050,An02g03250,An11g06590,An01g14070,An17g02280,An03g03520,An14g03400,An02g08600,An13g01080,An02g14080,An01g08410,An04g00430,An11g06110,An08g00510,An14g03050,An15g00420,An17g01640,An04g03110,An02g00890,An15g02360,An01g06560,An02g07500,An08g02990,An15g02490,An04g00140,An08g03070,An08g00560,An04g02490,An03g06860,An1…
GO:0006414	translational elongation	2.03048e-06	6.43806e-05	nonTerminalNode	14	0	1378	2148	An08g10140,An07g06520,An07g02650,An15g02440,An14g01560,An12g01350,An02g05700,An18g04840,An02g06710,An04g01940,An08g00970,An02g13840,An05g00530,An01g02900,
GO:0065003	macromolecular complex assembly	2.03202e-06	6.43806e-05	nonTerminalNode	110	89	1282	2059	An02g04330,An08g02870,An18g05070,An12g00410,An09g06180,An01g06040,An01g14070,An07g01520,An16g04930,An08g00340,An02g14950,An18g06710,An02g06130,An03g06950,An02g13900,An17g01975,An01g00770,An04g09020,An01g05650,An02g01720,An01g05510,An07g08850,An01g03760,An04g01290,An02g06360,An16g06850,An08g04280,An01g04240,An08g10710,An11g09670,An16g08710,An14g04940,An02g03950,An12g07550,An16g03010,An02g06240,An1…
GO:0034654	nucleobase, nucleoside, nucleotide and nucleic acid biosynthetic process	2.6341e-06	7.66249e-05	nonTerminalNode	43	20	1349	2128	An15g01760,An17g01330,An16g08210,An01g04930,An02g02910,An02g06240,An16g07410,An12g00760,An11g10150,An02g14880,An09g05870,An04g08330,An08g07810,An14g04180,An14g06870,An02g00890,An07g09110,An16g07290,An01g04630,An15g01710,An02g12420,An03g01310,An16g07400,An01g13920,An02g04020,An01g04710,An11g09320,An08g07420,An02g04520,An07g06560,An16g08550,An09g05840,An14g00280,An09g04250,An12g03570,An01g10650,An1…
GO:0034404	nucleobase, nucleoside and nucleotide biosynthetic process	2.6341e-06	7.66249e-05	nonTerminalNode	43	20	1349	2128	An15g01760,An17g01330,An16g08210,An01g04930,An02g02910,An02g06240,An16g07410,An12g00760,An11g10150,An02g14880,An09g05870,An04g08330,An08g07810,An14g04180,An14g06870,An02g00890,An07g09110,An16g07290,An01g04630,An15g01710,An02g12420,An03g01310,An16g07400,An01g13920,An02g04020,An01g04710,An11g09320,An08g07420,An02g04520,An07g06560,An16g08550,An09g05840,An14g00280,An09g04250,An12g03570,An01g10650,An1…
GO:0006119	oxidative phosphorylation	3.17024e-06	8.83102e-05	nonTerminalNode	20	3	1372	2145	An14g04170,An14g04080,An02g04520,An07g06560,An16g08550,An01g04930,An16g07410,An02g06240,An02g09930,An09g06650,An14g04180,An07g07390,An01g06180,An15g01700,An04g05220,An16g07290,An15g01710,An01g04630,An04g01200,An01g10880,
GO:0045047	protein targeting to ER	3.56997e-06	9.79983e-05	nonTerminalNode	18	2	1374	2146	An01g00560,An07g09990,An01g11630,An18g06500,An16g07390,An01g04280,An09g06320,An01g02800,An01g13070,An04g06890,An09g05420,An11g04180,An01g10070,An02g01510,An07g04070,An05g00140,An03g04340,An16g08830,
GO:0009117	nucleotide metabolic process	4.39198e-06	0.000114133	nonTerminalNode	55	32	1337	2116	An15g00470,An17g01330,An16g08210,An01g06110,An01g05040,An16g07410,An11g10150,An01g04730,An09g05870,An08g07810,An14g04180,An02g13510,An03g01310,An01g13920,An02g04020,An01g04710,An11g00470,An07g06560,An14g00280,An09g04250,An13g00440,An15g01700,An07g10100,An09g03450,An15g06740,An08g06570,An15g01760,An01g04930,An02g06240,An01g04040,An12g00760,An02g14880,An16g05420,An08g06400,An14g06870,An07g09110,An0…
GO:0006753	nucleoside phosphate metabolic process	4.39198e-06	0.000114133	nonTerminalNode	55	32	1337	2116	An15g00470,An17g01330,An16g08210,An01g06110,An01g05040,An16g07410,An11g10150,An01g04730,An09g05870,An08g07810,An14g04180,An02g13510,An03g01310,An01g13920,An02g04020,An01g04710,An11g00470,An07g06560,An14g00280,An09g04250,An13g00440,An15g01700,An07g10100,An09g03450,An15g06740,An08g06570,An15g01760,An01g04930,An02g06240,An01g04040,An12g00760,An02g14880,An16g05420,An08g06400,An14g06870,An07g09110,An0…
GO:0009260	ribonucleotide biosynthetic process	5.5348e-06	0.000140095	nonTerminalNode	21	4	1371	2144	An02g04020,An15g01760,An02g04520,An07g06560,An16g08550,An01g04930,An16g07410,An02g06240,An11g10150,An14g00280,An12g03570,An14g04180,An02g14530,An15g01700,An07g10100,An15g01710,An01g04630,An16g07290,An03g01310,An01g10880,An04g02060,
GO:0046483	heterocycle metabolic process	6.96333e-06	0.00016755	nonTerminalNode	90	70	1302	2078	An02g02520,An15g00470,An17g01330,An05g00120,An07g02210,An16g07410,An02g02910,An15g00610,An01g04730,An11g06590,An02g12420,An01g13920,An02g04020,An11g00470,An07g06560,An02g02170,An15g07500,An13g00440,An18g02230,An13g01080,An08g11030,An15g01760,An01g04930,An02g06240,An01g12570,An04g02800,An08g06400,An17g01640,An18g02970,An02g00890,An15g02690,An04g00360,An16g07400,An04g03120,An12g03940,An08g07420,An0…
GO:0000478	endonucleolytic cleavage involved in rRNA processing	6.92177e-06	0.00016755	nonTerminalNode	28	9	1364	2139	An04g01900,An01g03080,An02g01600,An01g00150,An02g03350,An08g08740,An08g09160,An09g05270,An08g03460,An02g09260,An02g14360,An16g07300,An16g08860,An18g04230,An04g08790,An01g05560,An18g06710,An02g09200,An02g06850,An13g01010,An02g06750,An18g06750,An16g08220,An15g06390,An01g03760,An11g09670,An01g05500,An08g06650,
GO:0000479	endonucleolytic cleavage of tricistronic rRNA transcript (SSU-rRNA, 5.8S rRNA, LSU-rRNA)	6.92177e-06	0.00016755	nonTerminalNode	28	9	1364	2139	An04g01900,An01g03080,An02g01600,An01g00150,An02g03350,An08g08740,An08g09160,An09g05270,An08g03460,An02g09260,An02g14360,An16g07300,An16g08860,An18g04230,An04g08790,An01g05560,An18g06710,An02g09200,An02g06850,An13g01010,An02g06750,An18g06750,An16g08220,An15g06390,An01g03760,An11g09670,An01g05500,An08g06650,
GO:0009142	nucleoside triphosphate biosynthetic process	8.04677e-06	0.000189365	nonTerminalNode	15	1	1377	2147	An09g05870,An02g04520,An07g06560,An14g04180,An16g08550,An01g04930,An15g01700,An09g05840,An16g07410,An02g06240,An16g07290,An15g01710,An01g04630,An03g01310,An01g10880,
GO:0007006	mitochondrial membrane organization	8.25861e-06	0.000189365	nonTerminalNode	17	2	1375	2146	An16g08550,An15g00980,An01g03640,An02g11800,An08g07360,An02g06240,An04g02460,An02g10740,An08g04070,An15g01020,An03g04790,An09g06030,An04g00130,An01g07190,An10g00500,An02g04260,An01g10880,
GO:0034641	cellular nitrogen compound metabolic process	1.06366e-05	0.000235578	nonTerminalNode	490	609	902	1539	An02g02520,An02g07250,An02g12390,An15g06260,An15g01480,An17g02340,An15g00610,An08g07810,An02g03250,An02g14360,An02g13510,An01g12630,An11g09670,An02g14340,An14g03400,An14g03780,An14g03050,An08g00510,An15g00490,An15g02690,An16g07400,An02g11990,An12g00510,An07g02960,An08g05920,An01g04720,An18g03220,An11g06650,An02g01600,An11g02430,An16g08030,An02g05650,An11g11150,An04g02490,An11g01580,An04g08330,An0…
GO:0009259	ribonucleotide metabolic process	1.07844e-05	0.000236165	nonTerminalNode	26	8	1366	2140	An15g00470,An15g01760,An01g04930,An16g07410,An02g06240,An01g04040,An11g10150,An01g04730,An08g06400,An14g04180,An04g00360,An15g01710,An01g04630,An16g07290,An03g01310,An02g04020,An02g04520,An07g06560,An16g08550,An14g00280,An12g03570,An15g01700,An02g14530,An07g10100,An01g10880,An04g02060,
GO:0034622	cellular macromolecular complex assembly	1.14829e-05	0.000243263	nonTerminalNode	94	76	1298	2072	An08g02870,An18g05070,An12g00410,An09g06180,An01g06040,An01g14070,An07g01520,An16g04930,An08g00340,An02g14950,An02g06130,An02g13900,An17g01975,An01g00770,An04g09020,An01g05650,An02g01720,An01g05510,An07g08850,An01g03760,An04g01290,An02g06360,An16g06850,An08g04280,An01g04240,An08g10710,An11g09670,An14g04940,An02g03950,An12g07550,An02g06240,An16g03320,An17g02240,An16g01570,An08g05730,An01g02720,An0…
GO:0044249	cellular biosynthetic process	1.32142e-05	0.000276929	nonTerminalNode	414	501	978	1647	An04g09530,An02g02520,An02g12390,An15g00930,An18g06220,An16g08570,An05g00120,An15g00750,An15g06260,An17g02340,An15g00610,An08g07810,An02g03250,An14g05910,An02g13510,An08g04470,An01g05780,An08g02210,An07g06560,An03g03520,An11g09890,An07g06520,An15g04690,An11g06660,An14g03400,An13g01080,An01g08410,An15g01760,An04g00430,An11g06110,An14g03050,An08g00510,An16g05420,An16g05260,An15g00420,An17g01640,An1…
GO:0009152	purine ribonucleotide biosynthetic process	1.578e-05	0.000327183	nonTerminalNode	18	3	1374	2145	An02g04020,An15g01760,An02g04520,An07g06560,An16g08550,An01g04930,An16g07410,An02g06240,An11g10150,An14g00280,An14g04180,An15g01700,An07g10100,An01g04630,An15g01710,An16g07290,An01g10880,An04g02060,
GO:0009309	amine biosynthetic process	1.66925e-05	0.00034246	nonTerminalNode	64	44	1328	2104	An08g06560,An05g00120,An04g02490,An03g06860,An04g02580,An15g00610,An04g01340,An02g03250,An11g09700,An17g02280,An06g01760,An17g02330,An02g12430,An04g05420,An16g04970,An01g14130,An08g06800,An17g02200,An02g02170,An13g00550,An09g04250,An02g06150,An15g00350,An03g04520,An03g03710,An11g02620,An01g13160,An14g03400,An13g01080,An01g08410,An08g01000,An04g01610,An04g00430,An11g06110,An16g04170,An01g11930,An0…
GO:0008652	cellular amino acid biosynthetic process	1.73952e-05	0.000353159	nonTerminalNode	62	42	1330	2106	An05g00120,An04g02490,An03g06860,An04g02580,An15g00610,An04g01340,An02g03250,An11g09700,An17g02280,An06g01760,An17g02330,An02g12430,An04g05420,An16g04970,An01g14130,An08g06800,An17g02200,An02g02170,An13g00550,An09g04250,An02g06150,An15g00350,An03g04520,An03g03710,An11g02620,An01g13160,An14g03400,An13g01080,An01g08410,An08g01000,An04g01610,An04g00430,An11g06110,An16g04170,An01g11930,An01g12570,An0…
GO:0006612	protein targeting to membrane	1.81227e-05	0.000364135	nonTerminalNode	21	5	1371	2143	An05g00200,An07g09990,An01g11630,An15g00980,An01g03640,An09g06320,An01g13070,An02g10740,An08g04070,An03g04790,An11g04180,An01g14070,An01g07190,An02g01510,An15g06440,An01g10070,An07g01520,An10g00500,An03g04340,An16g08830,An02g04260,
GO:0009165	nucleotide biosynthetic process	2.07164e-05	0.000412002	nonTerminalNode	36	17	1356	2131	An15g01760,An17g01330,An16g08210,An01g04930,An02g06240,An16g07410,An12g00760,An11g10150,An02g14880,An09g05870,An08g07810,An14g04180,An14g06870,An07g09110,An16g07290,An01g04630,An15g01710,An03g01310,An01g13920,An02g04020,An01g04710,An02g04520,An07g06560,An16g08550,An09g05840,An14g00280,An09g04250,An12g03570,An01g10650,An13g00440,An02g14530,An15g01700,An11g10910,An07g10100,An01g10880,An04g02060,
GO:0045333	cellular respiration	2.22319e-05	0.000433299	nonTerminalNode	37	18	1355	2130	An16g02570,An02g08600,An02g04330,An15g01270,An14g04080,An15g00930,An01g00120,An09g03870,An02g09930,An11g10200,An04g07330,An18g04220,An14g04960,An02g12630,An14g00310,An11g00530,An17g01670,An09g06650,An04g04750,An11g06590,An07g07390,An04g01200,An02g08900,An14g04170,An18g06760,An11g11280,An07g02160,An02g12430,An08g05580,An02g03240,An12g07850,An01g00130,An11g00510,An16g08370,An08g10340,An01g06180,An0…
GO:0009058	biosynthetic process	2.38452e-05	0.000460142	nonTerminalNode	425	521	967	1627	An04g09530,An02g02520,An02g12390,An15g00930,An18g06220,An16g08570,An05g00120,An15g00750,An15g06260,An17g02340,An15g00610,An08g07810,An02g03250,An14g05910,An02g13510,An08g04470,An01g05780,An08g02210,An07g06560,An03g03520,An11g09890,An07g06520,An15g04690,An11g06660,An14g03400,An13g01080,An01g08410,An15g01760,An04g00430,An11g06110,An14g03050,An08g00510,An16g05420,An16g05260,An15g00420,An17g01640,An1…
GO:0006457	protein folding	2.85388e-05	0.000510295	nonTerminalNode	32	14	1360	2134	An02g01750,An07g09990,An02g08920,An07g06040,An16g07380,An12g00790,An05g00880,An01g04280,An12g04750,An16g05090,An18g06470,An08g05300,An11g02360,An16g03100,An12g04940,An11g00550,An15g01710,An14g05320,An04g07440,An09g06590,An07g05920,An02g03770,An08g08690,An18g05770,An16g03000,An02g12750,An04g07340,An04g05270,An08g03480,An01g06480,An15g06370,An15g01700,
GO:0043623	cellular protein complex assembly	2.88506e-05	0.00051118	nonTerminalNode	43	24	1349	2124	An15g01270,An18g05070,An01g07350,An12g07810,An09g06180,An07g06600,An01g14070,An07g01520,An09g06590,An08g07360,An04g09020,An01g05650,An02g01720,An01g05510,An02g03760,An02g06360,An02g12620,An08g10710,An15g02320,An12g07550,An16g03320,An02g06240,An08g02450,An16g01570,An12g00650,An12g04940,An01g10070,An18g03900,An04g01200,An12g00110,An02g08900,An08g02830,An04g00200,An08g10650,An01g05290,An16g03000,An1…
GO:0009150	purine ribonucleotide metabolic process	3.32984e-05	0.000577135	nonTerminalNode	23	7	1369	2141	An02g04020,An15g00470,An15g01760,An02g04520,An07g06560,An16g08550,An01g04930,An16g07410,An02g06240,An01g04040,An11g10150,An14g00280,An01g04730,An08g06400,An14g04180,An15g01700,An04g00360,An01g04630,An15g01710,An16g07290,An07g10100,An01g10880,An04g02060,
GO:0043038	amino acid activation	3.32984e-05	0.000577135	nonTerminalNode	23	7	1369	2141	An02g08600,An02g14080,An02g04880,An16g08020,An01g03650,An03g03520,An07g06000,An08g06770,An09g05970,An08g00510,An03g01280,An01g08490,An17g02340,An02g01740,An15g06260,An06g01830,An01g00130,An15g00420,An04g03060,An04g03110,An02g02010,An11g02400,An14g05260,
GO:0006448	regulation of translational elongation	3.39271e-05	0.000577135	nonTerminalNode	11	0	1381	2148	An08g10140,An07g06520,An15g02440,An14g01560,An12g01350,An02g05700,An04g01940,An02g13840,An08g00970,An05g00530,An01g02900,
GO:0006360	transcription from RNA polymerase I promoter	3.77843e-05	0.000624082	nonTerminalNode	20	5	1372	2143	An01g03560,An11g01770,An04g00490,An02g05460,An11g09370,An02g03180,An07g05380,An08g09160,An01g02200,An04g06120,An08g01770,An01g07250,An04g03300,An17g00900,An01g11950,An18g02960,An15g00700,An07g08590,An02g02900,An17g02040,
GO:0046034	ATP metabolic process	4.63093e-05	0.000739811	nonTerminalNode	13	1	1379	2147	An08g06400,An02g04520,An07g06560,An14g04180,An16g08550,An01g04930,An15g01700,An16g07410,An02g06240,An16g07290,An15g01710,An01g04630,An01g10880,
GO:0009201	ribonucleoside triphosphate biosynthetic process	4.63093e-05	0.000739811	nonTerminalNode	13	1	1379	2147	An02g04520,An07g06560,An14g04180,An16g08550,An01g04930,An15g01700,An16g07410,An02g06240,An16g07290,An15g01710,An01g04630,An03g01310,An01g10880,
GO:0051186	cofactor metabolic process	6.09861e-05	0.00092141	nonTerminalNode	79	64	1313	2084	An08g06560,An18g01970,An01g08500,An15g00930,An16g08210,An11g00530,An08g07810,An11g06590,An02g13510,An05g00220,An11g11280,An11g00470,An08g05580,An11g09840,An11g00510,An07g05610,An15g06740,An08g04260,An15g02000,An16g05420,An11g10370,An15g02690,An18g02970,An16g07400,An04g03120,An08g00420,An02g12140,An07g10040,An11g02040,An08g04240,An16g08370,An01g04250,An02g14530,An15g01990,An11g09210,An07g03850,An1…
GO:0043039	tRNA aminoacylation	6.60313e-05	0.000982405	nonTerminalNode	22	7	1370	2141	An02g08600,An02g14080,An02g04880,An16g08020,An01g03650,An07g06000,An08g06770,An09g05970,An08g00510,An03g01280,An01g08490,An17g02340,An02g01740,An15g06260,An06g01830,An01g00130,An15g00420,An04g03060,An04g03110,An02g02010,An11g02400,An14g05260,
GO:0006164	purine nucleotide biosynthetic process	7.80528e-05	0.00113526	nonTerminalNode	19	5	1373	2143	An01g13920,An02g04020,An15g01760,An02g04520,An07g06560,An16g08550,An01g04930,An16g07410,An02g06240,An11g10150,An14g00280,An14g04180,An15g01700,An01g04630,An15g01710,An16g07290,An07g10100,An01g10880,An04g02060,
GO:0006807	nitrogen compound metabolic process	8.41995e-05	0.00120665	nonTerminalNode	500	640	892	1508	An02g02520,An02g07250,An02g12390,An15g06260,An15g01480,An17g02340,An15g00610,An08g07810,An02g03250,An02g14360,An02g13510,An01g12630,An11g09670,An02g14340,An14g03400,An14g03780,An14g03050,An08g00510,An15g00490,An15g02690,An16g07400,An02g11990,An12g00510,An07g02960,An08g05920,An01g04720,An18g03220,An11g06650,An02g01600,An11g02430,An16g08030,An02g05650,An11g11150,An04g02490,An11g01580,An04g08330,An0…
GO:0006163	purine nucleotide metabolic process	9.64714e-05	0.00135523	nonTerminalNode	24	9	1368	2139	An15g00470,An15g01760,An01g04930,An16g07410,An02g06240,An01g04040,An11g10150,An01g04730,An08g06400,An14g04180,An04g00360,An01g04630,An15g01710,An16g07290,An02g04020,An01g13920,An02g04520,An07g06560,An16g08550,An14g00280,An15g01700,An07g10100,An01g10880,An04g02060,
GO:0009206	purine ribonucleoside triphosphate biosynthetic process	0.000110278	0.00146212	nonTerminalNode	12	1	1380	2147	An02g04520,An07g06560,An14g04180,An16g08550,An01g04930,An15g01700,An16g07410,An02g06240,An16g07290,An15g01710,An01g04630,An01g10880,
GO:0009145	purine nucleoside triphosphate biosynthetic process	0.000110278	0.00146212	nonTerminalNode	12	1	1380	2147	An02g04520,An07g06560,An14g04180,An16g08550,An01g04930,An15g01700,An16g07410,An02g06240,An16g07290,An15g01710,An01g04630,An01g10880,
GO:0006754	ATP biosynthetic process	0.000110278	0.00146212	nonTerminalNode	12	1	1380	2147	An02g04520,An07g06560,An14g04180,An16g08550,An01g04930,An15g01700,An16g07410,An02g06240,An16g07290,An15g01710,An01g04630,An01g10880,
GO:0015985	energy coupled proton transport, down electrochemical gradient	0.000110278	0.00146212	nonTerminalNode	12	1	1380	2147	An02g04520,An07g06560,An14g04180,An16g08550,An01g04930,An15g01700,An16g07410,An02g06240,An16g07290,An15g01710,An01g04630,An01g10880,
GO:0070925	organelle assembly	0.000115687	0.00152348	nonTerminalNode	34	18	1358	2130	An04g02120,An08g02870,An02g05650,An16g08030,An08g03430,An17g02240,An01g04740,An01g06040,An18g05140,An08g05730,An18g01980,An02g04980,An04g08790,An04g01930,An16g04690,An16g04930,An02g14950,An02g06130,An02g13900,An17g01975,An02g09200,An04g08760,An01g02880,An01g00770,An02g01200,An07g08850,An01g03760,An02g07010,An01g04240,An08g07610,An11g09670,An14g04940,An01g09920,An02g03950,
GO:0044237	cellular metabolic process	0.000118141	0.00154535	nonTerminalNode	834	1151	558	997	An02g02520,An02g07250,An02g12390,An15g00930,An18g06220,An01g07420,An15g06260,An15g01480,An17g02340,An15g00610,An08g07810,An02g03250,An02g14360,An02g13510,An08g04470,An07g08390,An11g09890,An01g12630,An15g07500,An15g04690,An11g09670,An02g14340,An14g03400,An16g07380,An14g03780,An14g03050,An08g00510,An01g02690,An01g10350,An15g00490,An02g04300,An15g02690,An10g00680,An16g07400,An02g11990,An15g05770,An1…
GO:0009308	amine metabolic process	0.000122013	0.00157485	nonTerminalNode	148	151	1244	1997	An11g09510,An02g07250,An05g00120,An07g02210,An15g06260,An17g02340,An15g00610,An09g06050,An02g03250,An11g06590,An01g14070,An17g02280,An03g03520,An14g03400,An02g08600,An13g01080,An02g14080,An01g08410,An04g00430,An11g06110,An08g00510,An14g03050,An15g00420,An17g01640,An04g03110,An02g00890,An15g02360,An01g06560,An02g07500,An08g05950,An08g02990,An15g02490,An04g00140,An08g03070,An08g00560,An04g02490,An0…
GO:0009141	nucleoside triphosphate metabolic process	0.000129623	0.00166208	nonTerminalNode	21	7	1371	2141	An15g00470,An02g04520,An07g06560,An16g08550,An01g04930,An01g05040,An09g05840,An02g06240,An16g07410,An01g04040,An01g04730,An09g05870,An08g06400,An14g04180,An15g01700,An04g00360,An16g07290,An15g01710,An01g04630,An01g10880,An03g01310,
GO:0009199	ribonucleoside triphosphate metabolic process	0.00015963	0.00196911	nonTerminalNode	18	5	1374	2143	An15g00470,An02g04520,An07g06560,An16g08550,An01g04930,An16g07410,An02g06240,An01g04040,An01g04730,An08g06400,An14g04180,An15g01700,An04g00360,An01g04630,An15g01710,An16g07290,An01g10880,An03g01310,
GO:0016070	RNA metabolic process	0.000197028	0.00238393	nonTerminalNode	256	298	1136	1850	An02g12390,An02g06050,An15g00750,An15g01480,An15g06260,An17g02340,An02g14360,An16g03090,An01g05780,An02g06810,An02g06130,An01g12630,An01g03160,An16g01560,An11g09670,An02g14340,An11g06660,An14g03780,An08g00510,An15g00420,An15g00490,An04g03110,An02g13840,An02g09780,An12g00510,An07g02960,An01g04720,An18g03120,An15g00900,An16g05050,An18g03220,An11g06650,An11g04360,An02g01600,An03g06850,An11g04470,An0…
GO:0070972	protein localization in endoplasmic reticulum	0.00020557	0.00245801	nonTerminalNode	19	6	1373	2142	An01g00560,An07g09990,An01g11630,An18g06500,An16g07390,An01g04280,An09g06320,An01g02800,An01g13070,An04g06890,An09g05420,An11g04180,An01g10070,An02g01510,An07g04070,An05g00140,An02g02830,An03g04340,An16g08830,
GO:0017038	protein import	0.000208587	0.00247888	nonTerminalNode	43	28	1349	2120	An18g04110,An02g01750,An16g02470,An11g04990,An01g04280,An11g04980,An07g01580,An01g14070,An15g06440,An07g01520,An02g04260,An14g06320,An15g00190,An08g07360,An14g00700,An07g07880,An08g03480,An01g07190,An18g02140,An16g04400,An08g04900,An01g12210,An07g09990,An17g02300,An01g03640,An15g00980,An02g12610,An08g01650,An16g05090,An12g04940,An11g02140,An09g02730,An01g11920,An08g00520,An04g08790,An13g00670,An0…
GO:0022618	ribonucleoprotein complex assembly	0.000211855	0.00250246	nonTerminalNode	37	22	1355	2126	An04g02120,An08g02870,An02g05650,An16g08030,An12g00410,An08g03430,An17g02240,An01g04740,An01g06040,An11g06760,An18g05140,An08g05730,An18g01980,An02g04980,An04g08790,An04g01930,An16g04690,An16g04930,An02g14950,An02g06130,An02g13900,An17g01975,An02g09200,An04g08760,An01g02880,An01g00770,An07g08850,An01g03760,An02g07010,An16g06850,An08g04280,An01g04240,An08g07610,An11g09670,An14g04940,An01g09920,An0…
GO:0000470	maturation of LSU-rRNA	0.00022156	0.00257036	nonTerminalNode	13	2	1379	2146	An02g11580,An02g13890,An18g03120,An15g01480,An04g01930,An16g08640,An14g03740,An15g06390,An16g08030,An17g01975,An17g01815,An18g02230,An09g06310,
GO:0051029	rRNA transport	0.000261082	0.00285543	nonTerminalNode	11	1	1381	2147	An18g05810,An18g04180,An12g01350,An01g13190,An13g01070,An16g04940,An02g09200,An06g01870,An08g08740,An02g12610,An18g03310,
GO:0006399	tRNA metabolic process	0.000262249	0.00285543	nonTerminalNode	61	48	1331	2100	An04g01550,An07g08320,An12g08800,An18g03060,An02g11460,An01g08490,An15g06260,An17g02340,An12g01520,An01g12180,An02g01970,An04g03060,An07g03150,An02g02010,An07g10200,An02g06810,An16g08020,An01g03650,An01g10700,An15g00210,An12g08400,An09g05970,An01g12630,An01g10760,An02g01740,An16g01560,An18g06850,An11g06660,An01g10270,An02g08600,An02g14080,An02g04880,An01g03350,An02g12610,An08g06770,An08g00510,An0…
GO:0007007	inner mitochondrial membrane organization	0.000261082	0.00285543	nonTerminalNode	11	1	1381	2147	An03g04790,An04g00130,An01g07190,An16g08550,An01g03640,An10g00500,An02g06240,An04g02460,An02g04260,An02g10740,An01g10880,
GO:0006732	coenzyme metabolic process	0.000273431	0.00292811	nonTerminalNode	60	47	1332	2101	An08g06560,An18g01970,An01g08500,An15g00930,An02g09720,An16g08210,An04g06490,An01g06110,An04g02490,An14g00310,An11g00530,An08g07810,An17g01670,An04g04750,An11g06590,An02g13510,An11g09760,An18g06760,An11g11280,An11g09930,An11g00470,An11g06930,An02g12430,An08g05580,An12g07850,An09g04250,An11g00510,An04g06160,An07g05610,An03g03660,An09g03450,An15g06740,An08g06570,An08g04260,An09g03870,An12g00760,An1…
GO:0000096	sulfur amino acid metabolic process	0.000296552	0.00315836	nonTerminalNode	21	8	1371	2140	An11g11160,An08g07220,An17g00630,An01g08410,An11g06110,An04g00850,An11g09780,An08g02990,An14g00930,An04g01750,An15g07110,An09g05860,An11g09790,An14g00630,An08g02700,An16g07360,An11g09700,An02g10750,An11g06820,An02g03270,An08g01960,
GO:0090305	nucleic acid phosphodiester bond hydrolysis	0.000323749	0.00337426	nonTerminalNode	43	29	1349	2119	An01g03080,An07g08320,An02g01600,An08g09160,An08g07060,An02g09260,An02g01970,An11g00500,An02g14360,An16g07300,An16g08860,An04g01420,An18g04230,An18g06710,An02g09200,An02g06850,An01g10760,An15g00730,An13g01010,An02g06750,An18g06750,An15g06390,An01g03760,An01g10140,An11g09670,An01g05500,An04g01900,An01g00150,An02g03350,An08g08740,An09g05270,An08g03460,An14g05010,An11g10740,An04g01570,An04g08790,An1…
GO:0009205	purine ribonucleoside triphosphate metabolic process	0.000322929	0.00337426	nonTerminalNode	17	5	1375	2143	An15g00470,An02g04520,An07g06560,An16g08550,An01g04930,An16g07410,An02g06240,An01g04040,An01g04730,An08g06400,An14g04180,An15g01700,An04g00360,An01g04630,An15g01710,An16g07290,An01g10880,
GO:0009144	purine nucleoside triphosphate metabolic process	0.000322929	0.00337426	nonTerminalNode	17	5	1375	2143	An15g00470,An02g04520,An07g06560,An16g08550,An01g04930,An16g07410,An02g06240,An01g04040,An01g04730,An08g06400,An14g04180,An15g01700,An04g00360,An01g04630,An15g01710,An16g07290,An01g10880,
GO:0070271	protein complex biogenesis	0.000351137	0.00358307	nonTerminalNode	62	50	1330	2098	An02g04330,An15g01270,An18g05070,An05g00110,An01g07350,An12g07810,An09g06180,An07g06600,An01g14070,An07g01520,An09g06590,An08g00340,An18g06710,An03g06950,An08g07360,An04g09020,An01g05650,An02g01720,An01g05510,An02g03760,An02g06360,An15g01700,An02g12620,An08g10710,An16g08710,An07g07000,An08g06780,An16g07430,An15g02320,An12g07550,An16g03010,An02g06240,An16g03320,An08g02450,An07g08370,An16g01570,An1…
GO:0006461	protein complex assembly	0.000351137	0.00358307	nonTerminalNode	62	50	1330	2098	An02g04330,An15g01270,An18g05070,An05g00110,An01g07350,An12g07810,An09g06180,An07g06600,An01g14070,An07g01520,An09g06590,An08g00340,An18g06710,An03g06950,An08g07360,An04g09020,An01g05650,An02g01720,An01g05510,An02g03760,An02g06360,An15g01700,An02g12620,An08g10710,An16g08710,An07g07000,An08g06780,An16g07430,An15g02320,An12g07550,An16g03010,An02g06240,An16g03320,An08g02450,An07g08370,An16g01570,An1…
GO:0006613	cotranslational protein targeting to membrane	0.000564643	0.0052655	nonTerminalNode	8	0	1384	2148	An01g10070,An09g06320,An03g04340,An07g09990,An01g11630,An16g08830,An01g13070,An11g04180,
GO:0006614	SRP-dependent cotranslational protein targeting to membrane	0.000564643	0.0052655	nonTerminalNode	8	0	1384	2148	An01g10070,An09g06320,An03g04340,An07g09990,An01g11630,An16g08830,An01g13070,An11g04180,
GO:0006091	generation of precursor metabolites and energy	0.000579893	0.00538196	nonTerminalNode	90	85	1302	2063	An18g06250,An16g02990,An02g04330,An18g06290,An15g00930,An08g02530,An16g07410,An11g10200,An04g07330,An14g02250,An11g00530,An09g06650,An11g06590,An07g08990,An12g04780,An11g11280,An07g06560,An04g00640,An08g05580,An04g08190,An02g01720,An11g00510,An12g08610,An08g10340,An02g08600,An01g08000,An15g05050,An01g01380,An01g04930,An02g06240,An16g05420,An10g00680,An04g01200,An03g06550,An02g03240,An02g09440,An0…
GO:0034220	ion transmembrane transport	0.000645547	0.0058793	nonTerminalNode	16	5	1376	2143	An15g07190,An02g04520,An07g06560,An16g08550,An01g01620,An12g10320,An01g04930,An16g07410,An02g06240,An14g04180,An15g01700,An01g04630,An15g01710,An16g07290,An01g06690,An01g10880,
GO:0015992	proton transport	0.000755018	0.0066585	nonTerminalNode	13	3	1379	2145	An02g04520,An07g06560,An16g08550,An02g11800,An01g04930,An16g07410,An02g06240,An14g04180,An15g01700,An01g04630,An15g01710,An16g07290,An01g10880,
GO:0006818	hydrogen transport	0.000755018	0.0066585	nonTerminalNode	13	3	1379	2145	An02g04520,An07g06560,An16g08550,An02g11800,An01g04930,An16g07410,An02g06240,An14g04180,An15g01700,An01g04630,An15g01710,An16g07290,An01g10880,
GO:0009075	histidine family amino acid metabolic process	0.000755018	0.0066585	nonTerminalNode	13	3	1379	2145	An02g14890,An13g01080,An15g00610,An02g08430,An17g01640,An11g06590,An04g05860,An07g02210,An18g02230,An01g12570,An01g11930,An02g14660,An02g09240,
GO:0051188	cofactor biosynthetic process	0.000759105	0.00666439	nonTerminalNode	52	41	1340	2107	An08g06560,An18g01970,An01g08500,An11g02430,An15g00930,An02g09720,An16g08210,An04g06490,An04g02490,An11g04710,An11g01580,An08g07810,An11g06590,An11g09700,An02g13510,An05g00220,An11g09760,An11g09930,An11g06930,An09g04250,An11g09840,An04g06160,An08g10680,An07g05610,An03g03660,An12g00760,An15g02000,An16g04600,An18g05680,An11g10370,An09g03030,An09g06010,An01g05050,An14g06790,An18g02970,An15g02690,An0…
GO:0043933	macromolecular complex subunit organization	0.000772817	0.00675435	nonTerminalNode	130	137	1262	2011	An02g04330,An12g08800,An07g07570,An01g14070,An02g06130,An03g06950,An02g01720,An04g01290,An01g04240,An08g10710,An11g09670,An12g07930,An12g07550,An16g03010,An16g03320,An02g06240,An16g01570,An01g02720,An18g01980,An04g00360,An18g03900,An04g01930,An08g02830,An04g00200,An01g05290,An18g03120,An14g03930,An18g06680,An01g13400,An15g01270,An02g05650,An16g08030,An12g07810,An09g04900,An08g03430,An02g07690,An0…
GO:0006913	nucleocytoplasmic transport	0.000825108	0.00708566	nonTerminalNode	50	39	1342	2109	An18g04110,An11g04990,An12g01350,An01g13190,An11g04980,An07g01580,An01g14070,An14g06020,An07g03150,An15g06440,An07g01520,An16g04940,An08g02210,An17g01975,An02g06850,An18g04840,An02g09200,An08g00730,An10g00360,An13g01010,An03g04580,An02g13890,An18g06750,An18g05810,An18g05190,An13g01070,An18g02140,An17g01130,An16g04400,An08g04900,An02g03520,An07g09990,An17g02300,An08g08740,An17g01815,An02g12610,An0…
GO:0051169	nuclear transport	0.000825108	0.00708566	nonTerminalNode	50	39	1342	2109	An18g04110,An11g04990,An12g01350,An01g13190,An11g04980,An07g01580,An01g14070,An14g06020,An07g03150,An15g06440,An07g01520,An16g04940,An08g02210,An17g01975,An02g06850,An18g04840,An02g09200,An08g00730,An10g00360,An13g01010,An03g04580,An02g13890,An18g06750,An18g05810,An18g05190,An13g01070,An18g02140,An17g01130,An16g04400,An08g04900,An02g03520,An07g09990,An17g02300,An08g08740,An17g01815,An02g12610,An0…
GO:0046394	carboxylic acid biosynthetic process	0.00101363	0.00851538	nonTerminalNode	80	75	1312	2073	An04g09530,An05g00120,An15g00610,An04g01340,An02g03250,An02g03570,An17g02280,An17g02330,An17g02200,An02g02170,An02g09910,An14g03400,An13g01080,An01g08410,An04g01610,An04g00430,An11g06110,An16g04170,An01g12570,An04g01750,An08g06810,An17g01640,An02g00890,An01g00060,An02g07500,An14g03280,An02g14890,An15g06700,An03g04330,An15g03260,An05g01210,An15g01990,An01g00120,An04g02490,An03g06860,An04g02580,An0…
GO:0016053	organic acid biosynthetic process	0.00101363	0.00851538	nonTerminalNode	80	75	1312	2073	An04g09530,An05g00120,An15g00610,An04g01340,An02g03250,An02g03570,An17g02280,An17g02330,An17g02200,An02g02170,An02g09910,An14g03400,An13g01080,An01g08410,An04g01610,An04g00430,An11g06110,An16g04170,An01g12570,An04g01750,An08g06810,An17g01640,An02g00890,An01g00060,An02g07500,An14g03280,An02g14890,An15g06700,An03g04330,An15g03260,An05g01210,An15g01990,An01g00120,An04g02490,An03g06860,An04g02580,An0…
GO:0051168	nuclear export	0.00126501	0.0102729	nonTerminalNode	38	27	1354	2121	An12g01350,An01g13190,An14g06020,An07g03150,An16g04940,An08g02210,An17g01975,An02g06850,An18g04840,An02g09200,An08g00730,An10g00360,An13g01010,An03g04580,An02g13890,An18g06750,An18g05810,An18g05190,An13g01070,An18g02140,An17g01130,An08g04900,An02g03520,An08g08740,An17g01815,An02g12610,An04g03790,An14g05140,An15g01240,An08g00520,An01g05150,An08g08760,An18g04180,An08g00420,An04g08760,An16g02120,An0…
GO:0019320	hexose catabolic process	0.00129759	0.0103648	nonTerminalNode	22	11	1370	2137	An18g01670,An08g06570,An18g06250,An16g02990,An14g05510,An02g03590,An14g04920,An02g14380,An08g06080,An16g05420,An07g08990,An11g00470,An02g12140,An08g02260,An16g04160,An16g01830,An11g02040,An08g04240,An12g08610,An09g03450,An07g03850,An02g07470,
GO:0055086	nucleobase, nucleoside and nucleotide metabolic process	0.00129647	0.0103648	nonTerminalNode	80	76	1312	2072	An15g00470,An17g01330,An16g08210,An02g02910,An16g07410,An18g03060,An01g04730,An08g07810,An02g13510,An02g12420,An01g13920,An02g04020,An11g00470,An12g08400,An07g06560,An13g00440,An15g06740,An02g14520,An15g01760,An01g04930,An02g06240,An16g05420,An08g06400,An02g09220,An14g06870,An02g00890,An04g00360,An16g07400,An08g07420,An08g05950,An02g12140,An09g05840,An14g00580,An11g02040,An08g04240,An02g14530,An0…
GO:0044267	cellular protein metabolic process	0.00146061	0.0114326	nonTerminalNode	232	279	1160	1869	An08g10140,An04g00490,An12g01350,An16g08570,An18g06220,An07g04190,An02g12120,An15g06260,An17g02340,An02g08140,An14g05910,An11g00550,An02g11970,An18g06260,An08g00610,An14g05320,An08g04470,An14g01010,An18g05740,An08g02210,An15g00210,An02g03770,An11g09890,An01g12750,An07g06520,An15g03020,An15g04690,An18g03810,An07g09270,An08g10710,An11g06660,An02g08600,An07g09990,An02g14080,An16g07380,An13g01040,An0…
GO:0000967	rRNA 5'-end processing	0.00203693	0.014981	nonTerminalNode	19	9	1373	2139	An04g01900,An04g08790,An01g03080,An02g01600,An01g05560,An18g06710,An02g06850,An08g09160,An09g05270,An02g06750,An08g03460,An02g09260,An15g06390,An16g08220,An01g03760,An02g14360,An16g07300,An16g08860,An01g05500,
GO:0000966	RNA 5'-end processing	0.00203693	0.014981	nonTerminalNode	19	9	1373	2139	An04g01900,An04g08790,An01g03080,An02g01600,An01g05560,An18g06710,An02g06850,An08g09160,An09g05270,An02g06750,An08g03460,An02g09260,An15g06390,An16g08220,An01g03760,An02g14360,An16g07300,An16g08860,An01g05500,
GO:0034471	ncRNA 5'-end processing	0.00203693	0.014981	nonTerminalNode	19	9	1373	2139	An04g01900,An04g08790,An01g03080,An02g01600,An01g05560,An18g06710,An02g06850,An08g09160,An09g05270,An02g06750,An08g03460,An02g09260,An15g06390,An16g08220,An01g03760,An02g14360,An16g07300,An16g08860,An01g05500,
GO:0034621	cellular macromolecular complex subunit organization	0.00262469	0.0184011	nonTerminalNode	115	124	1277	2024	An08g02870,An18g05070,An12g00410,An17g02210,An12g08800,An09g06180,An01g02900,An07g07570,An01g06040,An01g14070,An07g01520,An16g04930,An08g00340,An02g14950,An02g06130,An11g09370,An02g13900,An17g01975,An14g04160,An01g00770,An10g00360,An04g09020,An01g05650,An02g01720,An01g05510,An07g08850,An18g05190,An01g03760,An04g01290,An02g06360,An16g06850,An08g04280,An01g10140,An01g04240,An08g10710,An11g09670,An1…
GO:0009987	cellular process	0.00277148	0.0192565	nonTerminalNode	1099	1608	293	540	An02g02520,An02g07250,An15g00930,An01g02800,An01g07420,An18g05590,An15g01480,An17g02340,An15g00610,An02g14360,An02g13510,An04g01780,An07g08390,An11g09890,An01g12630,An15g07500,An15g04690,An16g07040,An02g14340,An01g02690,An15g00490,An02g11990,An15g05770,An12g00510,An07g02960,An14g00900,An02g10740,An01g05290,An11g10660,An02g06440,An16g08370,An04g02550,An11g04990,An16g08030,An11g02430,An11g11150,An0…
GO:0044281	small molecule metabolic process	0.00277634	0.0192565	nonTerminalNode	344	444	1048	1704	An04g09530,An02g02520,An02g07250,An15g00930,An18g06220,An05g00120,An14g01590,An15g06260,An17g02340,An15g00610,An08g07810,An02g03250,An02g13510,An07g08390,An07g06560,An03g03520,An15g07500,An03g03700,An16g01560,An11g06660,An14g03400,An13g01080,An08g11030,An01g08410,An15g01760,An04g00430,An11g06110,An14g03050,An08g00510,An16g05420,An15g00420,An17g01640,An04g03110,An02g00890,An16g07400,An08g05950,An0…
GO:0043633	polyadenylation-dependent RNA catabolic process	0.00331176	0.0218801	nonTerminalNode	8	1	1384	2147	An01g07520,An07g08320,An14g05010,An02g01970,An11g10740,An04g01570,An07g06510,An12g04560,
GO:0071046	nuclear polyadenylation-dependent ncRNA catabolic process	0.00331176	0.0218801	nonTerminalNode	8	1	1384	2147	An01g07520,An07g08320,An14g05010,An02g01970,An11g10740,An04g01570,An07g06510,An12g04560,
GO:0016078	tRNA catabolic process	0.00331176	0.0218801	nonTerminalNode	8	1	1384	2147	An01g07520,An07g08320,An14g05010,An02g01970,An11g10740,An04g01570,An07g06510,An12g04560,
GO:0043634	polyadenylation-dependent ncRNA catabolic process	0.00331176	0.0218801	nonTerminalNode	8	1	1384	2147	An01g07520,An07g08320,An14g05010,An02g01970,An11g10740,An04g01570,An07g06510,An12g04560,
GO:0006790	sulfur metabolic process	0.00322278	0.0218801	nonTerminalNode	42	34	1350	2114	An11g11160,An02g02520,An02g09720,An01g12690,An04g00850,An11g06670,An15g07110,An11g09790,An16g07360,An11g09700,An11g09760,An15g04600,An08g07220,An04g06160,An03g03660,An11g06820,An16g02570,An08g04260,An08g11030,An01g08410,An17g00630,An11g06110,An11g09780,An04g01750,An09g05860,An18g05680,An16g04600,An14g00630,An09g03030,An08g01960,An02g03270,An15g05770,An11g03000,An11g01630,An03g02980,An08g02990,An1…
GO:0071029	nuclear ncRNA surveillance	0.00331176	0.0218801	nonTerminalNode	8	1	1384	2147	An01g07520,An07g08320,An14g05010,An02g01970,An11g10740,An04g01570,An07g06510,An12g04560,
GO:0006206	pyrimidine base metabolic process	0.00331176	0.0218801	nonTerminalNode	8	1	1384	2147	An13g00440,An02g02380,An02g02910,An12g03570,An04g08330,An08g07420,An01g10650,An03g01310,
GO:0019538	protein metabolic process	0.00348268	0.0227015	nonTerminalNode	242	300	1150	1848	An16g08570,An18g06220,An15g06260,An17g02340,An14g05910,An07g02690,An08g04470,An18g05740,An08g02210,An11g09890,An01g12750,An07g06520,An15g04690,An08g10710,An11g06660,An16g07380,An08g00510,An16g05260,An15g00420,An02g04300,An04g03110,An02g06710,An02g13840,An02g11990,An18g05180,An14g00900,An07g09120,An14g03930,An11g10660,An04g02550,An06g01710,An01g04280,An09g05420,An01g03050,An18g05890,An11g09760,An1…
GO:0046907	intracellular transport	0.00357563	0.0230758	nonTerminalNode	181	215	1211	1933	An04g08830,An12g01350,An01g13190,An07g09390,An01g02800,An07g06030,An01g02910,An16g02460,An18g05590,An01g04730,An01g09100,An01g14070,An04g01780,An18g05740,An08g02210,An15g01680,An15g00190,An07g07880,An17g01130,An12g04830,An07g09990,An01g01380,An12g07930,An02g01580,An16g03010,An16g03320,An08g01650,An16g05520,An18g05690,An01g04320,An14g05140,An07g08220,An10g00680,An04g00360,An01g00170,An08g03270,An0…
GO:0006620	posttranslational protein targeting to membrane	0.00367258	0.0231552	nonTerminalNode	6	0	1386	2148	An02g01510,An03g04340,An01g11630,An16g08830,An01g13070,An11g04180,
GO:0010608	posttranscriptional regulation of gene expression	0.00372615	0.0231552	nonTerminalNode	28	19	1364	2129	An08g10140,An15g02420,An12g01350,An18g04650,An09g04110,An12g00130,An01g02900,An01g03050,An12g04940,An02g06710,An02g13840,An15g02440,An08g00980,An04g01940,An18g02010,An02g09370,An07g06520,An09g06530,An14g01560,An18g03290,An08g03480,An11g06960,An02g05700,An08g04280,An04g07050,An08g00970,An05g00530,An06g01710,
GO:0046365	monosaccharide catabolic process	0.00396972	0.0243301	nonTerminalNode	23	14	1369	2134	An18g01670,An08g06570,An18g06250,An16g02990,An14g05510,An02g03590,An14g04920,An02g14380,An08g06080,An16g05420,An07g08990,An11g00470,An02g12140,An08g02260,An16g04160,An16g01830,An11g02040,An08g04240,An12g08610,An08g01740,An09g03450,An07g03850,An02g07470,
GO:0022607	cellular component assembly	0.00444722	0.0263454	nonTerminalNode	124	139	1268	2009	An02g04330,An01g14070,An02g06130,An03g06950,An02g01720,An04g01290,An01g04240,An08g10710,An11g09670,An12g07930,An12g07550,An16g03010,An16g03320,An02g06240,An16g01570,An08g06400,An01g02720,An18g01980,An18g03900,An04g01930,An08g02830,An04g00200,An01g05290,An07g09860,An14g03930,An18g06680,An01g13400,An11g02840,An15g01270,An02g05650,An16g08030,An12g07810,An08g03430,An09g04900,An02g05390,An08g05150,An0…
GO:0001510	RNA methylation	0.00474131	0.0280025	nonTerminalNode	13	5	1379	2143	An07g10200,An07g03280,An12g08400,An01g12230,An18g03060,An02g11460,An01g12180,An16g02140,An18g02230,An16g01560,An01g07400,An18g06850,An11g06660,
GO:0006139	nucleobase, nucleoside, nucleotide and nucleic acid metabolic process	0.00532179	0.0309617	nonTerminalNode	371	490	1021	1658	An02g12390,An02g06050,An15g00750,An15g06260,An15g01480,An17g02340,An08g07810,An02g14360,An16g03090,An02g13510,An01g05780,An02g06810,An07g06560,An02g06130,An01g12630,An01g03160,An11g09670,An16g01560,An02g14340,An11g06660,An15g01760,An14g03780,An08g00510,An16g05420,An15g00420,An15g00490,An04g03110,An02g00890,An02g06710,An02g13840,An16g07400,An02g09780,An02g11990,An12g00510,An07g02960,An08g05950,An0…
GO:0006417	regulation of translation	0.00636565	0.0356513	nonTerminalNode	23	15	1369	2133	An08g10140,An15g02420,An12g01350,An18g04650,An09g04110,An12g00130,An01g02900,An01g03050,An02g06710,An02g13840,An15g02440,An08g00980,An04g01940,An18g02010,An02g09370,An07g06520,An14g01560,An18g03290,An02g05700,An08g03480,An08g00970,An05g00530,An06g01710,
GO:0046112	nucleobase biosynthetic process	0.00667162	0.0366326	nonTerminalNode	10	3	1382	2145	An12g03570,An04g08330,An08g07420,An01g10650,An13g00440,An02g00890,An02g02910,An02g12420,An03g01310,An16g07400,
GO:0044260	cellular macromolecule metabolic process	0.00891146	0.0463158	nonTerminalNode	483	662	909	1486	An02g12390,An18g06220,An15g01480,An15g06260,An17g02340,An02g14360,An08g04470,An11g09890,An01g12630,An15g04690,An11g09670,An02g14340,An16g07380,An14g03780,An08g00510,An15g00490,An02g04300,An02g11990,An12g00510,An07g02960,An14g00900,An08g05920,An01g04720,An07g09120,An11g10660,An18g03220,An04g02550,An11g06650,An02g01600,An02g05650,An16g08030,An11g11150,An01g04280,An01g03050,An11g09760,An11g09380,An1…
GO:0043461	proton-transporting ATP synthase complex assembly	0.00936017	0.0475078	nonTerminalNode	5	0	1387	2148	An12g00110,An09g06030,An02g06240,An08g02450,An15g02320,
GO:0046164	alcohol catabolic process	0.00924664	0.0475078	nonTerminalNode	25	18	1367	2130	An18g01670,An08g06570,An18g06250,An16g02990,An14g05510,An11g04780,An02g03590,An14g04920,An02g14380,An08g06080,An16g05420,An07g08990,An11g00470,An02g12140,An08g02260,An17g01530,An16g04160,An16g01830,An11g02040,An08g04240,An12g08610,An08g01740,An09g03450,An07g03850,An02g07470,
GO:0070272	proton-transporting ATP synthase complex biogenesis	0.00936017	0.0475078	nonTerminalNode	5	0	1387	2148	An12g00110,An09g06030,An02g06240,An08g02450,An15g02320,
