# Supplementary material for: The carbon starvation response of Aspergillus niger during submerged cultivation: Insights from the transcriptome and secretome
Source: BMC Genomics. 2012 Aug 8;13:380. doi: 10.1186/1471-2164-13-380 (PMC3527191; doi:10.1186/1471-2164-13-380)
Supplement: Additional file 3 — Pfam enrichment. Pfam domain enrichment analysis of genes up-/downregulated at day 1, 3 and 6. [file 1471-2164-13-380-S3.xls]

## Sheet: remarks
sub(+)	number of proteins in the protein set of interest with at least one prediction of the corresponding Pfam domain
sub(-)	number of Pfam annotated proteins in the protein set of interest without a prediction of the corresponding Pfam domain
rem(+)	number of proteins outside the protein set of interest with at least one prediction of the corresponding Pfam domain
rem(-)	number of Pfam annotated proteins outside the protein set of interest without a prediction of the corresponding Pfam domain

## Sheet: Summary
		Number of positives
			UP				DOWN
Pfam	Description	Genome	Day 1	Day 3	Day 6		Day 1	Day 3	Day 6
PF00083	Sugar (and other) transporter	110	49	40	39
PF00171	Aldehyde dehydrogenase family	29	17	18	18
PF04185	Phosphoesterase family	7	6	6	6
PF00067	Cytochrome P450	147	44
PF11807	Domain of unknown function	17	10
PF00169	Pleckstrin homology domain	8		7	8
PF00097	Zinc finger, C3HC4 type (RING finger)	19		11	11
PF00069	Protein kinase domain	139		43	44
PF00018	SH3 (Src homology 3) domain	11			8
PF09286	Pro-kumamolisin, activation domain	7			6
PF00400	WD domain, G-beta repeat	91					47	44	44
PF00270	DEAD/DEAH box helicase	44					27	26	25
PF00076	RNA recognition motif	54					29
PF00118	TCP-1/cpn60 chaperonin family	9					9	9	9
PF00009	Elongation factor Tu GTP binding domain	14					11	10	11
PF01423	LSM domain (RNA binding)	14					11
PF00153	Mitochondrial carrier protein	36					19	18	19
PF01217	Clathrin adaptor complex small chain	8					7
PF00227	Proteasome subunit	7						7	7
PF10584	Proteasome subunit A N-terminal signature	7						7	7

## Sheet: Day1 vs. Exp UP
pfamAcc	pfamName	p-value	FDR	sub(+)	sub(-)	rem(+)	rem(-)	List of Pfam annotated proteins in set of interest
PF00083	Sugar_tr	4.0253e-11	4.81023e-08	49	1729	61	8268	An12g09370,An07g02060,An07g04430,An12g05820,An13g03250,An06g00620,An07g02540,An18g00440,An01g08780,An02g07610,An07g06300,An05g02510,An14g01600,An08g04040,An01g10970,An08g01720,An11g09600,An16g00020,An15g00310,An11g03700,An12g07450,An03g05320,An07g06880,An02g08230,An16g01600,An07g10370,An04g09850,An04g09850,An03g01750,An04g00340,An06g00260,An01g00850,An18g01700,An08g08000,An12g09270,An15g04270,An0…
PF00171	Aldedh	8.36293e-07	0.000499685	17	1761	12	8317	An14g01440,An08g07290,An07g01400,An07g01400,An15g05890,An08g08510,An08g10820,An04g03400,An10g00850,An15g04100,An14g02870,An11g06140,An11g10290,An01g09260,An13g01930,An01g08430,An01g00620,An18g04080
PF11807	DUF3328	0.000161619	0.0418371	10	1768	7	8322	An06g00940,An11g07050,An06g02150,An06g00930,An06g00900,An05g01710,An06g02120,An05g01720,An06g00950,An18g01000
PF00067	p450	0.000153633	0.0418371	44	1734	103	8226	An01g00680,An07g00530,An12g04250,An01g06820,An16g01030,An06g00630,An01g00510,An12g05400,An14g01110,An01g11880,An11g02990,An18g01480,An18g02740,An18g02740,An08g01340,An04g08440,An12g08630,An14g03850,An08g06250,An02g10700,An01g03250,An12g09560,An02g13980,An07g06480,An08g00180,An18g01200,An18g01200,An08g07910,An04g09870,An14g03110,An08g04570,An12g05360,An02g13270,An11g01980,An11g01550,An04g06860,An1…
PF04185	Phosphoesterase	0.00017505	0.0418371	6	1772	1	8328	An08g09850,An13g03600,An16g03700,An14g01550,An18g04140,An01g14940

## Sheet: Day3 vs. Exp UP
pfamAcc	pfamName	p-value	FDR	sub(+)	sub(-)	rem(+)	rem(-)	List of Pfam annotated proteins in set of interest
PF00171	Aldedh	1.93944e-07	0.000247278	18	1832	11	8318	An14g01440,An08g07290,An07g01400,An07g01400,An15g05890,An08g08510,An04g02610,An08g10820,An04g03400,An15g04100,An14g02870,An11g06140,An16g09060,An11g10290,An01g09260,An13g01930,An01g08430,An01g00620,An18g04080
PF00083	Sugar_tr	4.32282e-06	0.0027558	40	1810	70	8259	An12g09370,An07g02060,An07g04430,An12g05820,An13g03250,An06g00620,An07g02540,An02g08690,An01g08780,An02g07610,An14g01600,An08g04040,An01g10970,An08g01720,An11g09600,An16g00020,An15g00310,An11g03700,An12g07450,An07g06880,An02g08230,An16g01600,An07g10370,An04g09850,An04g09850,An03g01750,An04g00340,An06g00260,An01g00850,An18g01700,An08g08000,An12g09270,An15g04270,An07g07980,An14g03990,An01g14930,An0…
PF00169	PH	4.3687e-05	0.018567	7	1843	1	8328	An06g01400,An09g02740,An18g02190,An18g02190,An07g07820,An17g02010,An07g06610,An18g06730,An18g04240,An13g00210
PF00097	zf-C3HC4	0.000124591	0.0397135	11	1839	8	8321	An03g02660,An02g02710,An07g06190,An16g04180,An07g02020,An15g06120,An13g00800,An06g01720,An16g09300,An04g08970,An16g05580,An08g00400,An14g06570,An01g03500
PF00069	Pkinase	0.000170219	0.0434059	43	1807	96	8233	An04g03950,An18g02860,An11g04320,An17g01280,An08g03360,An16g03050,An18g05270,An07g05060,An08g04140,An01g10170,An14g01050,An15g00170,An02g01290,An17g01180,An15g03140,An15g03140,An01g11080,An14g02230,An14g02230,An17g01925,An18g05960,An18g05960,An16g04460,An03g04720,An08g07540,An17g02010,An02g08510,An07g07970,An08g03080,An01g06550,An16g04500,An08g03240,An03g04960,An02g05860,An18g03740,An11g07450,An1…
PF04185	Phosphoesterase	0.00021168	0.044982	6	1844	1	8328	An08g09850,An13g03600,An16g03700,An14g01550,An18g04140,An01g14940

## Sheet: Day6 vs. Exp UP
pfamAcc	pfamName	p-value	FDR	sub(+)	sub(-)	rem(+)	rem(-)	List of Pfam annotated proteins in set of interest
PF00171	Aldedh	2.68012e-07	0.000350292	18	1879	11	8318	An14g01440,An08g07290,An07g01400,An07g01400,An15g05890,An08g08510,An04g02610,An08g10820,An04g03400,An15g04100,An14g02870,An11g06140,An16g09060,An11g10290,An01g09260,An13g01930,An01g08430,An01g00620,An18g04080
PF00169	PH	1.38568e-06	0.000905542	8	1889	0	8329	An06g01400,An12g00120,An09g02740,An18g02190,An18g02190,An07g07820,An17g02010,An07g06610,An18g06730,An18g04240,An13g00210,An12g03830
PF00083	Sugar_tr	1.86298e-05	0.0081164	39	1858	71	8258	An12g09370,An07g02060,An07g04430,An12g05820,An13g03250,An06g00620,An07g02540,An02g08690,An01g08780,An15g01500,An02g07610,An14g01600,An08g04040,An01g10970,An08g01720,An11g09600,An16g00020,An11g03700,An07g06880,An02g08230,An03g02190,An07g10370,An04g09850,An04g09850,An03g01750,An04g00340,An06g00260,An18g01700,An08g08000,An12g09270,An15g04270,An14g03990,An01g14930,An01g14930,An01g05730,An15g05440,An1…
PF00018	SH3_1	0.000133619	0.0329252	8	1889	3	8326	An15g06650,An14g00710,An14g00710,An16g04670,An07g07820,An01g03180,An08g04130,An03g04690,An02g12360
PF00069	Pkinase	0.000129846	0.0329252	44	1853	95	8234	An12g07710,An04g03950,An18g02860,An11g04320,An17g01280,An08g03360,An18g05270,An07g05060,An08g04140,An01g10170,An14g01050,An15g00170,An02g01290,An01g12360,An17g01180,An15g03140,An15g03140,An01g11080,An14g02230,An14g02230,An17g01925,An18g05960,An18g05960,An16g04460,An03g04720,An08g07540,An17g02010,An02g08510,An07g07970,An01g06550,An16g04500,An08g03240,An03g04960,An02g05860,An18g03740,An11g07450,An1…
PF00097	zf-C3HC4	0.000151148	0.0329252	11	1886	8	8321	An03g02660,An02g02710,An15g00950,An07g06190,An16g04180,An07g02020,An15g06120,An13g00800,An06g01720,An16g09300,An04g08970,An16g05580,An08g00400,An14g06570,An01g03500
PF04185	Phosphoesterase	0.000238491	0.0389634	6	1891	1	8328	An08g09850,An13g03600,An16g03700,An14g01550,An18g04140,An01g14940
PF09286	Pro-kuma_activ	0.000238491	0.0389634	6	1891	1	8328	An01g01750,An03g01010,An14g02470,An16g02250,An06g00190,An08g04640

## Sheet: Day1 vs. Exp DOWN
pfamAcc	pfamName	p-value	FDR	sub(+)	sub(-)	rem(+)	rem(-)	List of Pfam annotated proteins in set of interest
PF00400	WD40	4.73785e-10	8.23438e-07	47	2301	44	8285	An07g05380,An07g05380,An07g05380,An07g05380,An04g00360,An04g00360,An04g00360,An04g00360,An04g00360,An04g00360,An11g03000,An11g03000,An08g00720,An08g00720,An08g00720,An02g01600,An01g04230,An12g00370,An12g00370,An12g00370,An12g00370,An12g00370,An12g00370,An12g00370,An18g05080,An18g05080,An18g05080,An18g05080,An18g05080,An07g08010,An07g08010,An07g08010,An07g08010,An07g08010,An07g08010,An07g08010,An0…
PF00270	DEAD	1.94569e-08	1.6908e-05	27	2321	17	8312	An16g08120,An16g08120,An01g10870,An01g13140,An01g09040,An12g08030,An08g00760,An12g03850,An18g01980,An02g10390,An15g01160,An01g09920,An02g06750,An14g03630,An08g07610,An18g05150,An02g02530,An04g02030,An01g13150,An10g00360,An18g03910,An02g11680,An15g06490,An11g06650,An18g03120,An01g00770,An04g01570,An02g14950,An02g04980
PF00076	RRM_1	3.42418e-07	0.000198374	29	2319	25	8304	An16g07470,An16g07470,An03g04580,An01g06230,An02g12640,An02g12640,An09g06580,An08g01040,An08g05260,An16g01800,An02g13940,An11g02050,An14g04950,An18g02460,An18g02460,An04g00680,An12g03930,An04g00570,An04g00570,An04g00570,An14g05300,An07g02990,An07g02090,An01g14180,An01g14180,An16g05260,An07g07690,An02g01700,An12g00410,An12g00410,An12g00410,An16g08640,An15g00100,An15g00100,An15g06790,An11g10020,An0…
PF00118	Cpn60_TCP1	1.18861e-06	0.000516449	9	2339	0	8329	An11g02360,An02g12750,An16g03100,An15g06370,An18g05770,An04g07340,An01g06480,An02g08920,An12g04940
PF00009	GTP_EFTU	1.0625e-05	0.00307771	11	2337	3	8326	An14g05000,An04g01940,An08g04470,An17g00570,An01g02840,An09g04110,An16g09200,An04g02550,An02g05700,An18g04840,An11g04510
PF01423	LSM	1.0625e-05	0.00307771	11	2337	3	8326	An02g04080,An14g06480,An02g03850,An04g02130,An09g03480,An01g12330,An16g07850,An15g05680,An04g06670,An11g04870,An07g01560
PF00153	Mito_carr	5.06435e-05	0.012574	19	2329	17	8312	An18g05590,An18g05590,An18g05590,An07g03070,An07g03070,An07g03070,An08g01370,An08g01370,An08g01370,An12g04930,An12g04930,An12g04930,An18g04220,An18g04220,An18g04220,An01g07650,An01g07650,An01g07650,An14g06860,An14g06860,An14g06860,An01g13600,An01g13600,An01g13600,An18g00070,An18g00070,An18g00070,An14g01860,An14g01860,An14g01860,An03g05020,An03g05020,An03g05020,An11g11230,An11g11230,An11g11230,An1…
PF01217	Clat_adaptor_s	0.00015967	0.0346883	7	2341	1	8328	An01g14260,An08g10470,An08g07200,An12g04830,An01g14250,An03g04910,An07g03200

## Sheet: Day3 vs. Exp DOWN
pfamAcc	pfamName	p-value	FDR	sub(+)	sub(-)	rem(+)	rem(-)	List of Pfam annotated proteins in set of interest
PF00400	WD40	2.36139e-08	3.94351e-05	44	2306	47	8282	An07g05380,An07g05380,An07g05380,An07g05380,An04g00360,An04g00360,An04g00360,An04g00360,An04g00360,An04g00360,An02g14620,An02g14620,An02g14620,An02g14620,An02g14620,An02g14620,An02g14620,An02g14620,An11g03000,An11g03000,An08g00720,An08g00720,An08g00720,An02g01600,An01g04230,An12g00370,An12g00370,An12g00370,An12g00370,An12g00370,An12g00370,An12g00370,An18g05080,An18g05080,An18g05080,An18g05080,An1…
PF00270	DEAD	1.08057e-07	9.0228e-05	26	2324	18	8311	An16g08120,An16g08120,An01g10870,An01g13140,An01g09040,An12g08030,An08g00760,An12g03850,An18g01980,An02g10390,An15g01160,An02g06750,An14g03630,An08g07610,An18g05150,An02g02530,An04g02030,An01g13150,An10g00360,An02g11680,An15g06490,An11g06650,An04g01630,An18g03120,An01g00770,An04g01570,An02g14950,An02g04980
PF00118	Cpn60_TCP1	1.19575e-06	0.000665632	9	2341	0	8329	An11g02360,An02g12750,An16g03100,An15g06370,An18g05770,An04g07340,An01g06480,An02g08920,An12g04940
PF10584	Proteasome_A_N	2.48159e-05	0.00828852	7	2343	0	8329	An11g06720,An02g10790,An15g00510,An02g07040,An07g02010,An02g03400,An18g06800
PF00227	Proteasome	2.48159e-05	0.00828852	7	2343	0	8329	An04g01870,An13g01210,An11g06720,An18g06700,An11g01760,An11g01760,An02g10790,An18g06680,An15g00510,An02g07040,An11g04620,An07g02010,An07g02010,An04g01800,An02g03400,An18g06800
PF00009	GTP_EFTU	0.000108223	0.0301221	10	2340	4	8325	An14g05000,An04g01940,An08g04470,An17g00570,An01g02840,An09g04110,An16g09200,An04g02550,An18g04840,An11g04510
PF00153	Mito_carr	0.000199038	0.0474847	18	2332	18	8311	An18g05590,An18g05590,An18g05590,An07g03070,An07g03070,An07g03070,An08g01370,An08g01370,An08g01370,An18g04220,An18g04220,An18g04220,An01g07650,An01g07650,An01g07650,An01g13600,An01g13600,An01g13600,An18g00070,An18g00070,An18g00070,An08g10550,An08g10550,An08g10550,An14g01860,An14g01860,An14g01860,An03g05020,An03g05020,An03g05020,An11g11230,An11g11230,An11g11230,An15g03200,An15g03200,An15g03200,An0…

## Sheet: Day6 vs. Exp DOWN
pfamAcc	pfamName	p-value	FDR	sub(+)	sub(-)	rem(+)	rem(-)	List of Pfam annotated proteins in set of interest
PF00400	WD40	2.67737e-08	4.41499e-05	44	2318	47	8282	An07g05380,An07g05380,An07g05380,An07g05380,An04g00360,An04g00360,An04g00360,An04g00360,An04g00360,An04g00360,An02g14620,An02g14620,An02g14620,An02g14620,An02g14620,An02g14620,An02g14620,An02g14620,An11g03000,An11g03000,An08g00720,An08g00720,An08g00720,An02g01600,An01g04230,An12g00370,An12g00370,An12g00370,An12g00370,An12g00370,An12g00370,An12g00370,An18g05080,An18g05080,An18g05080,An18g05080,An1…
PF00270	DEAD	5.84834e-07	0.000482195	25	2337	19	8310	An16g08120,An16g08120,An01g10870,An01g13140,An01g09040,An12g08030,An08g00760,An18g01980,An02g10390,An15g01160,An01g09920,An02g06750,An14g03630,An05g00520,An08g07610,An18g05150,An01g13150,An10g00360,An02g11680,An11g06650,An04g01630,An18g03120,An01g00770,An04g01570,An02g14950,An02g04980
PF00118	Cpn60_TCP1	1.23934e-06	0.000681223	9	2353	0	8329	An11g02360,An02g12750,An16g03100,An15g06370,An18g05770,An04g07340,An01g06480,An02g08920,An12g04940
PF00009	GTP_EFTU	1.1143e-05	0.00459371	11	2351	3	8326	An14g05000,An04g01940,An08g04470,An17g00570,An01g02840,An09g04110,An16g09200,An04g02550,An02g05700,An18g04840,An11g04510
PF10584	Proteasome_A_N	2.55164e-05	0.00701276	7	2355	0	8329	An11g06720,An02g10790,An15g00510,An02g07040,An07g02010,An02g03400,An18g06800
PF00227	Proteasome	2.55164e-05	0.00701276	7	2355	0	8329	An04g01870,An13g01210,An11g06720,An18g06700,An11g01760,An11g01760,An02g10790,An18g06680,An15g00510,An02g07040,An11g04620,An07g02010,An07g02010,An04g01800,An02g03400,An18g06800
PF00153	Mito_carr	5.42004e-05	0.0127681	19	2343	17	8312	An18g05590,An18g05590,An18g05590,An07g03070,An07g03070,An07g03070,An08g01370,An08g01370,An08g01370,An12g04930,An12g04930,An12g04930,An18g04220,An18g04220,An18g04220,An01g07650,An01g07650,An01g07650,An14g06860,An14g06860,An14g06860,An01g13600,An01g13600,An01g13600,An18g00070,An18g00070,An18g00070,An08g10550,An08g10550,An08g10550,An14g01860,An14g01860,An14g01860,An03g05020,An03g05020,An03g05020,An1…
