# Supplementary material for: The carbon starvation response of Aspergillus niger during submerged cultivation: Insights from the transcriptome and secretome
Source: BMC Genomics. 2012 Aug 8;13:380. doi: 10.1186/1471-2164-13-380 (PMC3527191; doi:10.1186/1471-2164-13-380)
Supplement: Additional file 4 — KEGG pathway enrichment. KEGG pathway enrichment analysis of genes up-/downregulated at day 1, 3 and 6. [file 1471-2164-13-380-S4.xls]

## Sheet: remarks
sub(+)	number of proteins in the protein set of interest annotated with the corresponding KEGG pathway
sub(-)	number of KEGG pathway annotated proteins in the protein set of interest no annotated with the corresponding KEGG pathway
rem(+)	number of proteins outside the protein set of interest annotated with the corresponding pathway
rem(-)	number of KEGG pathway annotated proteins outside the protein set of interest not annotated with the corresponding pathway

## Sheet: Summary
		number of positives
			UP				DOWN
Pathway	Description	Genome	Day 1	Day 3	Day 6		Day 1	Day 3	Day 6
ang00010	Glycolysis / Gluconeogenesis	30	12						17
ang04146	Peroxisome	24	11	11	12
ang04011	MAPK signaling pathway - yeast	20	9	9	10
ang00520	Amino sugar and nucleotide sugar metabolism	17	9	8	9
ang00280	Valine, leucine and isoleucine degradation	12	8	8	8
ang00071	Fatty acid metabolism	12	8	6	6
ang04140	Regulation of autophagy	7	5	6	6
ang00620	Pyruvate metabolism	8	5	5
ang00511	Other glycan degradation	3	3	3	3
ang00500	Starch and sucrose metabolism	19		8	8
ang01100	Metabolic pathways	19		8
ang00380	Tryptophan metabolism	16			7
ang03010	Ribosome	76					76	74	74
ang03008	Ribosome biogenesis in eukaryotes	60					50	40	40
ang03013	RNA transport	61					47	37	36
ang00190	Oxidative phosphorylation	50					44	45	43
ang00230	Purine metabolism	50					35	33	31
ang03040	Spliceosome	53					30
ang04141	Protein processing in endoplasmic reticulum	30					21	19	19
ang03018	RNA degradation	30					18
ang00970	Aminoacyl-tRNA biosynthesis	19					15	14	14
ang00510	N-Glycan biosynthesis	20					14	14	13
ang00020	Citrate cycle (TCA cycle)	17					14	11
ang00290	Valine, leucine and isoleucine biosynthesis	15					13	13	13
ang03030	DNA replication	15					12
ang00240	Pyrimidine metabolism	17					11	13	13
ang03060	Protein export	13					11	10	11
ang00100	Steroid biosynthesis	14					11
ang00030	Pentose phosphate pathway	13					9	10	10
ang01040	Biosynthesis of unsaturated fatty acids	8					7	7	8
ang00300	Lysine biosynthesis	7					7	7	7
ang00340	Histidine metabolism	8					7	7
ang03050	Proteasome	31						25	25

## Sheet: Day1 vs. Exp UP
KEGGpathway	Description	p-value	FDR	sub(+)	sub(-)	rem(+)	rem(-)	List of KEGG annotated proteins in set of interest
ang00280	Valine, leucine and isoleucine degradation	5.44359e-05	0.00152421	8	218	4	1315	An09g02700,An08g07290,An07g04300,An10g00850,An17g01150,An06g01370,An04g05720,An13g03150,An08g07890,An07g04270,An17g00910,An01g06360,An01g08430,An07g04280,An09g02710,An02g04640,An02g02820
ang00071	Fatty acid metabolism	5.44359e-05	0.00152421	8	218	4	1315	An01g06820,An08g07290,An17g01530,An16g02820,An10g00850,An16g05150,An17g01150,An09g06740,An04g05720,An10g00510,An01g12170,An01g06360,An02g02820
ang04146	Peroxisome	0.000223164	0.0031243	11	215	13	1306	An13g00800,An09g06780,An09g06420,An16g08040,An16g05150,An07g03770,An16g07610,An08g04990,An02g06680,An09g06740,An04g00740,An04g05440,An07g10240,An09g02050,An16g07480,An08g05780,An02g04640,An18g01590
ang00520	Amino sugar and nucleotide sugar metabolism	0.000219638	0.0031243	9	217	8	1311	An16g09040,An02g07590,An12g00480,An09g04010,An01g09960,An09g02240,An08g01710,An02g02340,An02g07020,An03g05940,An09g02290,An03g00960
ang00010	Glycolysis / Gluconeogenesis	0.000542165	0.00607225	12	214	18	1301	An08g07290,An17g01530,An09g01030,An10g00850,An11g02550,An11g10890,An04g05620,An02g02920,An04g03750,An10g00510,An04g05300,An01g12170
ang04011	MAPK signaling pathway - yeast	0.00101328	0.00839935	9	217	11	1308	An14g00710,An15g00390,An08g03240,An02g14200,An11g04320,An03g04690,An01g09460,An11g02860,An17g01580,An04g06570
ang04140	Regulation of autophagy	0.00104992	0.00839935	5	221	2	1317	An04g03950,An11g11320,An07g10020,An02g04820,An14g05020
ang00620	Pyruvate metabolism	0.00246723	0.0172706	5	221	3	1316	An08g07290,An10g00850,An11g02550,An11g09520,An14g06340,An01g09780,An04g05620,An15g01860,An11g02860
ang00511	Other glycan degradation	0.00309455	0.019255	3	223	0	1319	An12g01850,An02g11720,An09g02240

## Sheet: Day3 vs. Exp UP
KEGGpathway	Description	p-value	FDR	sub(+)	sub(-)	rem(+)	rem(-)	List of KEGG annotated proteins in set of interest
ang00280	Valine, leucine and isoleucine degradation	6.99266e-05	0.00199291	8	227	4	1315	An09g02700,An08g07290,An07g04300,An17g01150,An06g01370,An04g05720,An13g03150,An08g07890,An07g04270,An17g00910,An01g08430,An07g04280,An09g02710,An02g04640,An02g02820
ang04140	Regulation of autophagy	6.92102e-05	0.00199291	6	229	1	1318	An04g03950,An08g07540,An11g11320,An07g10020,An02g04820,An14g05020
ang04146	Peroxisome	0.000303418	0.00576493	11	224	13	1306	An13g00800,An09g06780,An09g03130,An09g06420,An16g08040,An06g01660,An16g05150,An07g03770,An16g07610,An08g04990,An01g01550,An02g06680,An09g06740,An04g00740,An04g05440,An07g10240,An09g02050,An16g07480,An08g05780,An02g04640
ang04011	MAPK signaling pathway - yeast	0.00130023	0.0185282	9	226	11	1308	An14g00710,An08g03240,An11g04320,An17g01280,An03g04690,An01g09460,An11g02860,An18g02400,An17g01580,An01g03750
ang00520	Amino sugar and nucleotide sugar metabolism	0.00171771	0.0195819	8	227	9	1310	An16g09040,An02g07590,An09g04010,An09g02240,An08g01710,An02g02340,An02g07020,An09g02290,An03g00960
ang00511	Other glycan degradation	0.00342078	0.0256823	3	232	0	1319	An12g01850,An02g11720,An09g02240
ang01100	Metabolic pathways	0.0040551	0.0256823	8	227	11	1308	An09g02700,An01g10920,An13g00710,An12g03960,An09g01550,An04g07210,An02g07080,An08g07290,An09g03130,An14g04190,An06g01960,An04g04130,An16g01030,An02g09810,An11g11010,An02g06030,An07g02200,An15g07040,An09g01030,An09g06420,An07g04300,An12g00030,An15g04770,An02g13240,An16g05150,An11g02200,An02g08570,An01g12550,An02g02930,An11g02550,An03g02930,An08g00620,An14g06500,An07g00680,An07g06400,An17g01150,An1…
ang00620	Pyruvate metabolism	0.00287757	0.0256823	5	230	3	1316	An08g07290,An11g02550,An11g09520,An14g06340,An01g09780,An04g05620,An15g01860,An11g02860
ang00500	Starch and sucrose metabolism	0.0040551	0.0256823	8	227	11	1308	An14g04190,An01g09290,An02g13240,An18g03570,An18g04100,An15g05370,An14g02180,An08g03580,An06g01550,An08g05790,An08g10510
ang00071	Fatty acid metabolism	0.00466407	0.0265852	6	229	6	1313	An08g07290,An16g02820,An16g05150,An17g01150,An09g06740,An04g05720,An10g00510,An01g12170,An02g02820

## Sheet: Day6 vs. Exp UP
KEGGpathway	Description	p-value	FDR	sub(+)	sub(-)	rem(+)	rem(-)	List of KEGG annotated proteins in set of interest
ang04146	Peroxisome	6.56501e-05	0.00154578	12	228	12	1307	An13g00800,An09g06780,An09g03130,An09g06420,An16g08040,An06g01660,An16g05150,An07g03770,An16g07610,An08g04990,An01g01550,An02g06680,An09g06740,An04g00740,An04g05440,An07g10240,An09g02050,An16g07480,An12g10720,An18g04150,An08g05780,An02g04640
ang00280	Valine, leucine and isoleucine degradation	7.99543e-05	0.00154578	8	232	4	1315	An09g02700,An08g07290,An07g04300,An17g01150,An06g01370,An04g05720,An13g03150,An08g07890,An07g04270,An17g00910,An01g08430,An07g04280,An09g02710,An02g04640,An02g02820
ang04140	Regulation of autophagy	7.6924e-05	0.00154578	6	234	1	1318	An04g03950,An08g07540,An11g11320,An07g10020,An02g04820,An14g05020
ang04011	MAPK signaling pathway - yeast	0.00027732	0.003822	10	230	10	1309	An14g00710,An15g00390,An08g03240,An11g04320,An17g01280,An03g04690,An01g09460,An18g02400,An17g01580,An01g03750
ang00520	Amino sugar and nucleotide sugar metabolism	0.000329483	0.003822	9	231	8	1311	An16g09040,An02g07590,An09g04010,An09g02240,An08g01710,An02g02340,An15g02300,An02g07020,An09g02290,An03g00960
ang00511	Other glycan degradation	0.00360981	0.0348948	3	237	0	1319	An12g01850,An02g11720,An09g02240
ang00071	Fatty acid metabolism	0.0051159	0.0370903	6	234	6	1313	An08g07290,An16g02820,An16g05150,An17g01150,An09g06740,An04g05720,An10g00510,An01g12170,An02g02820
ang00500	Starch and sucrose metabolism	0.00454889	0.0370903	8	232	11	1308	An14g04190,An01g09290,An18g03570,An18g04100,An15g05370,An14g02180,An08g03580,An06g01550,An08g05790,An08g10510
ang00380	Tryptophan metabolism	0.00619119	0.0398988	7	233	9	1310	An04g07210,An08g07290,An09g03130,An06g01960,An16g02820,An01g01550,An04g07200,An01g01830,An12g10720,An11g02980,An02g02820,An12g00660

## Sheet: Day1 vs. Exp DOWN
KEGGpathway	Description	p-value	FDR	sub(+)	sub(-)	rem(+)	rem(-)	List of KEGG annotated proteins in set of interest
ang03010	Ribosome	1.52707e-36	9.16243e-35	76	635	0	1319	An11g09670,An07g07840,An12g00510,An07g02960,An12g04870,An02g09200,An06g01930,An15g01690,An05g00750,An07g07430,An08g05730,An12g04860,An18g03310,An04g02260,An02g06390,An11g09120,An08g10140,An01g14080,An01g13190,An12g01350,An18g03810,An01g04240,An09g05180,An04g01820,An11g11030,An02g08080,An08g03430,An01g04740,An16g04690,An18g04180,An12g07830,An02g03950,An01g12420,An08g00970,An04g08980,An04g02120,An0…
ang00190	Oxidative phosphorylation	5.36269e-15	1.48079e-13	44	667	6	1313	An08g03000,An07g03170,An08g06550,An11g02430,An02g09730,An14g04180,An04g01560,An16g07410,An04g08190,An04g00060,An12g08760,An14g04080,An07g07390,An02g02020,An12g04780,An15g00690,An02g05470,An08g04910,An02g09930,An04g05640,An11g10200,An15g01710,An01g10880,An07g06560,An09g06850,An04g05220,An07g05080,An15g05730,An02g05880,An12g07520,An02g12770,An04g01200,An11g09390,An02g12620,An02g03300,An01g04630,An0…
ang03008	Ribosome biogenesis in eukaryotes	7.40395e-15	1.48079e-13	50	661	10	1309	An02g14360,An02g04220,An02g14340,An05g00960,An08g10060,An02g05650,An11g11150,An07g05380,An14g05000,An01g12230,An04g02240,An11g00500,An08g02520,An08g01770,An04g00570,An17g02170,An09g06170,An01g03080,An01g09490,An01g04310,An01g05500,An09g06180,An08g06790,An17g01010,An14g00020,An02g03520,An16g03090,An15g03230,An07g06370,An02g04830,An01g04590,An02g09260,An09g05270,An04g06120,An07g08590,An04g08760,An0…
ang03013	RNA transport	1.1891e-11	1.78365e-10	47	664	14	1305	An08g06090,An08g10060,An09g05380,An12g03930,An08g04900,An16g02120,An04g02240,An18g04650,An11g00500,An07g01520,An04g01520,An08g01790,An07g03150,An02g11680,An08g00520,An01g14070,An18g06260,An04g00360,An12g01330,An01g04310,An02g07120,An15g02420,An15g06790,An17g01010,An04g01940,An11g00610,An14g05300,An08g02340,An02g03230,An16g05260,An03g04590,An06g01710,An07g06370,An12g07900,An04g05630,An02g10390,An0…
ang00230	Purine metabolism	3.62614e-07	4.35137e-06	35	676	15	1304	An01g04720,An15g00700,An16g08710,An01g02200,An01g04710,An03g04510,An02g11470,An09g04100,An07g02210,An07g08990,An01g11950,An02g09960,An01g08090,An02g14520,An14g06870,An02g02700,An01g07250,An08g07050,An15g01760,An08g02990,An11g09790,An07g10100,An01g13920,An02g04020,An11g09370,An15g07150,An12g00590,An15g00570,An04g05860,An17g01470,An18g04850,An11g10150,An01g04380,An16g07430,An17g01330,An02g09240,An0…
ang00290	Valine, leucine and isoleucine biosynthesis	5.37716e-05	0.000537716	13	698	2	1317	An02g03250,An03g04520,An16g08020,An04g01610,An16g04170,An09g03940,An01g14130,An01g13160,An12g01480,An01g00100,An04g02580,An02g06150,An06g01830,An07g09530,An04g00430,An15g00420,An14g03280,An08g06770
ang00020	Citrate cycle (TCA cycle)	8.14228e-05	0.000676387	14	697	3	1316	An07g03170,An14g00310,An18g06760,An02g12430,An07g06840,An07g02160,An11g00530,An04g04750,An09g06680,An09g03870,An01g00100,An04g02090,An07g09530,An02g12770,An11g00510,An17g01670,An11g11280
ang04141	Protein processing in endoplasmic reticulum	9.0185e-05	0.000676387	21	690	9	1310	An02g14800,An01g04280,An01g08420,An01g03820,An02g14560,An01g04600,An01g04040,An09g05880,An13g00620,An16g03320,An04g00360,An02g14930,An04g08580,An11g04180,An05g00880,An18g03920,An02g01690,An02g01510,An08g10650,An01g13220,An16g08570,An01g12720,An01g11630,An02g04250,An15g00640,An07g04190,An01g04730,An16g09260,An07g06430,An15g01420,An04g01720,An09g06020,An18g02020,An02g02940,An09g06590,An03g04340
ang00970	Aminoacyl-tRNA biosynthesis	0.000108151	0.000721009	15	696	4	1315	An17g02340,An08g00510,An04g02230,An18g03300,An16g08020,An02g01740,An02g08600,An02g14080,An12g02240,An12g01480,An01g10990,An02g04880,An06g01830,An03g01280,An01g00130,An15g00420,An09g03950,An15g06360,An07g06000,An01g09500,An02g02010,An09g05970,An04g03060,An08g06770
ang03060	Protein export	0.000336205	0.00201723	11	700	2	1317	An01g02800,An01g03820,An05g00140,An11g04180,An09g06030,An02g01510,An01g11630,An07g05800,An09g02730,An01g10070,An03g04340
ang03030	DNA replication	0.000460904	0.00251402	12	699	3	1316	An01g04720,An08g07600,An15g00270,An12g04690,An01g02720,An16g04890,An02g04290,An02g06890,An15g07150,An07g10230,An11g10450,An09g04640,An02g04320,An02g10260
ang00300	Lysine biosynthesis	0.000634229	0.00317114	7	704	0	1319	An15g00350,An04g05260,An04g06210,An15g02490,An04g05420,An11g03880,An11g09510,An17g02280,An02g07500,An02g07430
ang03040	Spliceosome	0.000925644	0.0042722	30	681	23	1296	An12g04570,An02g14340,An12g03930,An14g04980,An16g08120,An01g12330,An16g07850,An08g09010,An14g02360,An07g09150,An14g04950,An16g08380,An02g04080,An15g00100,An18g02480,An16g09310,An11g09900,An02g14650,An04g06670,An15g01400,An14g05300,An11g04870,An12g08680,An04g09010,An01g01060,An18g03120,An02g08090,An18g03910,An15g05680,An02g10390,An07g01560,An02g02530,An07g07690,An12g08030,An16g09260,An14g00500,An1…
ang00100	Steroid biosynthesis	0.00107323	0.00459956	11	700	3	1316	An14g01590,An01g07000,An07g09690,An01g03350,An11g02230,An15g00150,An03g03770,An18g03480,An15g03090,An01g02810,An12g01890
ang00510	N-Glycan biosynthesis	0.00145753	0.0058301	14	697	6	1313	An06g01100,An02g14940,An02g14560,An09g05880,An02g14930,An02g03240,An03g04410,An08g07020,An18g03920,An16g08570,An01g05200,An07g04190,An15g01420,An16g04330
ang01040	Biosynthesis of unsaturated fatty acids	0.00352886	0.0124548	7	704	1	1318	An04g06650,An08g05160,An14g06980,An07g01960,An12g09940,An02g03570,An02g09910
ang00340	Histidine metabolism	0.00352886	0.0124548	7	704	1	1318	An13g01080,An17g01640,An01g12570,An12g04740,An12g07390,An01g11930,An02g14890
ang03018	RNA degradation	0.00427907	0.0142636	18	693	12	1307	An12g08670,An03g05100,An18g06250,An01g12330,An02g13910,An02g01970,An02g04080,An08g00340,An08g06790,An16g05090,An16g03540,An01g08990,An12g04940,An04g01570,An02g03850,An15g00220,An07g06510,An15g06320,An12g04560,An09g03480
ang00030	Pentose phosphate pathway	0.0123956	0.0371867	9	702	4	1315	An15g07500,An08g06570,An11g00470,An07g02210,An02g07470,An02g12140,An16g05420,An04g05860,An18g01670,An07g03850,An09g03450,An02g09240
ang00240	Pyrimidine metabolism	0.0117897	0.0371867	11	700	6	1313	An01g04720,An15g00700,An17g00820,An16g08710,An01g02200,An02g11470,An09g04100,An01g08570,An01g11950,An14g00570,An12g03570,An14g06870,An12g09670,An01g07250,An08g07050,An11g09320,An11g09370,An15g07150,An01g05040,An12g00590,An01g10650,An17g01470,An18g04850,An13g00440,An09g05840,An01g04380,An16g07430,An08g07420,An09g05870,An09g06640

## Sheet: Day3 vs. Exp DOWN
KEGGpathway	Description	p-value	FDR	sub(+)	sub(-)	rem(+)	rem(-)	List of KEGG annotated proteins in set of interest
ang03010	Ribosome	4.33922e-34	2.56014e-32	74	587	2	1317	An11g09670,An07g07840,An12g00510,An07g02960,An02g09200,An06g01930,An15g01690,An05g00750,An07g07430,An08g05730,An12g04860,An18g03310,An04g02260,An02g06390,An11g09120,An08g10140,An01g14080,An01g13190,An12g01350,An18g03810,An01g04240,An09g05180,An04g01820,An11g11030,An02g08080,An08g03430,An01g04740,An16g04690,An18g04180,An12g07830,An02g03950,An01g12420,An08g00970,An04g08980,An04g02120,An08g02470,An0…
ang00190	Oxidative phosphorylation	4.24268e-17	1.25159e-15	45	616	5	1314	An08g03000,An08g06550,An11g02430,An02g09730,An14g04180,An04g01560,An16g07410,An04g08190,An04g00060,An14g04080,An07g07390,An02g02020,An12g04780,An15g00690,An02g05470,An08g04910,An08g02770,An02g09930,An04g05640,An11g10200,An15g01710,An01g10880,An07g06560,An09g06850,An04g05220,An07g05080,An15g05730,An02g05880,An12g07520,An02g12770,An04g01200,An11g09390,An02g12620,An02g03300,An01g04630,An02g09250,An0…
ang03050	Proteasome	6.99946e-08	1.32729e-06	25	636	6	1313	An18g05230,An07g10110,An08g02270,An07g07860,An04g01870,An11g06720,An02g12760,An11g04620,An11g09690,An08g10710,An07g02010,An04g01800,An02g10790,An14g03930,An18g06680,An18g05070,An11g02610,An17g00270,An18g06230,An02g07190,An13g01210,An15g03020,An02g03400,An15g00510,An18g06700
ang03008	Ribosome biogenesis in eukaryotes	8.99859e-08	1.32729e-06	40	621	20	1299	An02g14360,An02g14340,An05g00960,An08g10060,An02g05650,An11g11150,An07g05380,An14g05000,An01g12230,An08g02520,An04g00570,An17g02170,An09g06170,An01g03080,An01g09490,An01g05500,An09g06180,An08g06790,An17g01010,An14g00020,An02g03520,An16g03090,An02g04830,An01g04590,An02g09260,An09g05270,An04g06120,An07g08590,An04g08760,An04g00490,An08g06060,An16g03380,An08g09160,An08g00730,An04g03790,An08g08760,An1…
ang00230	Purine metabolism	1.82113e-06	2.14893e-05	33	628	17	1302	An01g04720,An15g00700,An16g08710,An01g02200,An01g04710,An03g04510,An02g11470,An09g04100,An07g02210,An07g08990,An01g11950,An02g09960,An01g08090,An02g14520,An14g06870,An02g02700,An01g07250,An08g07050,An15g01760,An08g02990,An11g09790,An07g10100,An01g13920,An02g04020,An11g09370,An12g00590,An15g00570,An04g05860,An17g01470,An18g04850,An11g10150,An01g04380,An16g07430,An17g01330,An02g09240,An09g05870,An0…
ang03013	RNA transport	8.53869e-06	8.39638e-05	37	624	24	1295	An08g06090,An08g10060,An08g04900,An18g04650,An07g01520,An04g01520,An08g01790,An07g03150,An02g11680,An08g00520,An01g14070,An18g06260,An04g00360,An12g01330,An02g07120,An15g02420,An15g06790,An17g01010,An04g01940,An08g02340,An02g03230,An16g05260,An03g04590,An06g01710,An12g07900,An02g10390,An18g03130,An01g02840,An04g08760,An01g06230,An07g07690,An12g08030,An02g12320,An02g12610,An08g00980,An15g00160,An0…
ang00290	Valine, leucine and isoleucine biosynthesis	2.99167e-05	0.000252155	13	648	2	1317	An02g03250,An03g04520,An16g08020,An04g01610,An16g04170,An09g03940,An01g14130,An01g13160,An12g01480,An01g00100,An04g02580,An02g06150,An06g01830,An07g09530,An04g00430,An15g00420,An14g03280,An08g06770
ang00970	Aminoacyl-tRNA biosynthesis	0.000364008	0.00238628	14	647	5	1314	An17g02340,An08g00510,An18g03300,An16g08020,An02g01740,An02g08600,An02g14080,An12g01480,An01g10990,An02g04880,An06g01830,An03g01280,An01g00130,An15g00420,An09g03950,An15g06360,An07g06000,An01g09500,An02g02010,An09g05970,An04g03060,An08g06770
ang00240	Pyrimidine metabolism	0.00032806	0.00238628	13	648	4	1315	An01g04720,An15g00700,An17g00820,An16g08710,An01g02200,An02g11470,An09g04100,An01g08570,An01g11950,An14g00570,An12g03570,An14g06870,An12g09670,An01g07250,An08g07050,An08g05950,An11g09320,An11g09370,An01g05040,An12g00590,An03g01310,An01g10650,An17g01470,An18g04850,An13g00440,An09g05840,An01g04380,An16g07430,An08g07420,An09g05870
ang00300	Lysine biosynthesis	0.000452399	0.00266916	7	654	0	1319	An15g00350,An04g05260,An04g06210,An15g02490,An04g05420,An11g03880,An11g09510,An17g02280,An02g07500,An02g07430
ang04141	Protein processing in endoplasmic reticulum	0.000688431	0.00369249	19	642	11	1308	An01g04280,An03g00400,An01g08420,An01g03820,An02g14560,An01g04600,An01g04040,An09g05880,An04g06990,An13g00620,An16g03320,An04g00360,An02g14930,An04g08580,An11g04180,An05g00880,An18g03920,An02g01690,An02g01510,An08g10650,An01g13220,An16g08570,An01g12720,An01g11630,An02g04250,An07g04190,An01g04730,An16g09260,An07g06430,An15g01420,An09g06020,An18g02020,An02g02940,An09g06590,An03g04340
ang00510	N-Glycan biosynthesis	0.000843889	0.00414912	14	647	6	1313	An06g01100,An02g14940,An02g14560,An09g05880,An04g06990,An02g14930,An02g03240,An03g04410,An08g07020,An18g03920,An16g08570,An01g05200,An07g04190,An15g01420
ang03060	Protein export	0.00161517	0.00680677	10	651	3	1316	An01g02800,An01g03820,An05g00140,An11g04180,An09g06030,An02g01510,An01g11630,An09g02730,An01g10070,An03g04340
ang00030	Pentose phosphate pathway	0.00161517	0.00680677	10	651	3	1316	An15g07500,An08g06570,An11g00470,An07g02210,An02g07470,An02g12140,An16g05420,An04g05860,An18g01670,An01g05150,An07g03850,An09g03450,An02g09240
ang01040	Biosynthesis of unsaturated fatty acids	0.00256948	0.00947497	7	654	1	1318	An04g06650,An08g05160,An14g06980,An07g01960,An12g09940,An04g05930,An02g03570
ang00340	Histidine metabolism	0.00256948	0.00947497	7	654	1	1318	An14g00840,An13g03560,An13g01080,An17g01640,An01g12570,An12g04740,An01g11930,An02g14890
ang00020	Citrate cycle (TCA cycle)	0.00787166	0.0273193	11	650	6	1313	An14g00310,An18g06760,An02g12430,An07g06840,An07g02160,An11g00530,An04g04750,An09g03870,An01g00100,An07g09530,An02g12770,An11g00510,An17g01670,An11g11280

## Sheet: Day6 vs. Exp DOWN
KEGGpathway	Description	p-value	FDR	sub(+)	sub(-)	rem(+)	rem(-)	List of KEGG annotated proteins in set of interest
ang03010	Ribosome	1.52086e-34	9.73349e-33	74	574	2	1317	An11g09670,An07g07840,An12g00510,An07g02960,An02g09200,An06g01930,An15g01690,An05g00750,An07g07430,An08g05730,An12g04860,An18g03310,An04g02260,An02g06390,An11g09120,An08g10140,An01g14080,An01g13190,An12g01350,An18g03810,An01g04240,An09g05180,An04g01820,An11g11030,An02g08080,An08g03430,An01g04740,An16g04690,An18g04180,An12g07830,An02g03950,An01g12420,An08g00970,An04g08980,An04g02120,An08g02470,An0…
ang00190	Oxidative phosphorylation	5.34946e-15	1.71183e-13	43	605	7	1312	An08g03000,An08g06550,An11g02430,An02g09730,An14g04180,An04g01560,An16g07410,An04g08190,An04g00060,An14g04080,An07g07390,An12g04780,An15g00690,An02g05470,An08g04910,An08g02770,An02g09930,An04g05640,An11g10200,An15g01710,An01g10880,An07g06560,An09g06850,An04g05220,An07g05080,An02g05880,An12g07520,An04g01200,An11g09390,An02g12620,An02g03300,An01g04630,An02g09250,An01g04930,An12g00220,An04g03120,An0…
ang03050	Proteasome	5.17197e-08	9.42279e-07	25	623	6	1313	An18g05230,An07g10110,An08g02270,An07g07860,An04g01870,An11g06720,An02g12760,An11g04620,An11g09690,An08g10710,An07g02010,An04g01800,An02g10790,An14g03930,An18g06680,An18g05070,An11g02610,An17g00270,An18g06230,An02g07190,An13g01210,An15g03020,An02g03400,An15g00510,An18g06700
ang03008	Ribosome biogenesis in eukaryotes	5.88925e-08	9.42279e-07	40	608	20	1299	An02g14360,An02g14340,An05g00960,An02g05650,An11g11150,An07g05380,An14g05000,An01g12230,An11g00500,An08g02520,An08g01770,An04g00570,An17g02170,An09g06170,An01g03080,An01g09490,An01g05500,An09g06180,An14g00020,An02g03520,An16g03090,An02g04830,An01g04590,An02g09260,An09g05270,An04g06120,An07g08590,An04g08760,An04g00490,An08g06060,An16g03380,An08g09160,An08g00730,An04g03790,An08g08760,An16g08220,An1…
ang03013	RNA transport	1.92771e-05	0.000205622	36	612	25	1294	An14g00510,An12g03930,An08g04900,An16g02120,An18g04650,An11g00500,An07g01520,An08g01790,An07g03150,An02g11680,An08g00520,An01g14070,An18g06260,An04g00360,An12g01330,An02g07120,An15g02420,An15g06790,An04g01940,An02g03230,An16g05260,An03g04590,An06g01710,An12g07900,An02g10390,An01g02840,An04g08760,An01g06230,An07g07690,An12g08030,An02g12320,An02g12610,An01g10760,An08g00980,An15g00160,An01g07460,An1…
ang00230	Purine metabolism	1.88091e-05	0.000205622	31	617	19	1300	An01g04720,An15g00700,An16g08710,An01g02200,An01g04710,An03g04510,An02g11470,An07g02210,An07g08990,An01g11950,An01g08090,An02g14520,An14g06870,An02g02700,An01g07250,An08g07050,An15g01760,An08g02990,An11g09790,An07g10100,An01g13920,An02g04020,An11g09370,An12g00590,An15g00570,An04g05860,An17g01470,An18g04850,An11g10150,An01g04380,An16g07430,An17g01330,An02g09240,An09g05870,An08g00300
ang00290	Valine, leucine and isoleucine biosynthesis	2.54206e-05	0.000232417	13	635	2	1317	An02g03250,An03g04520,An16g08020,An04g01610,An16g04170,An09g03940,An01g14130,An01g13160,An12g01480,An01g00100,An04g02580,An02g06150,An06g01830,An07g09530,An04g00430,An15g00420,An14g03280,An08g06770
ang01040	Biosynthesis of unsaturated fatty acids	0.000134746	0.00107797	8	640	0	1319	An04g06650,An08g05160,An14g06980,An07g01960,An12g09940,An04g05930,An02g03570,An02g09910
ang03060	Protein export	0.000179955	0.00127968	11	637	2	1317	An01g02800,An01g03820,An05g00140,An11g04180,An09g06030,An02g01510,An01g11630,An07g05800,An09g02730,An01g10070,An03g04340
ang00240	Pyrimidine metabolism	0.000282041	0.00180506	13	635	4	1315	An01g04720,An15g00700,An17g00820,An16g08710,An01g02200,An02g11470,An01g08570,An01g11950,An14g00570,An12g03570,An14g06870,An12g09670,An01g07250,An08g07050,An08g05950,An11g09320,An11g09370,An01g05040,An12g00590,An03g01310,An01g10650,An17g01470,An18g04850,An13g00440,An09g05840,An01g04380,An16g07430,An08g07420,An09g05870
ang00970	Aminoacyl-tRNA biosynthesis	0.000310589	0.00180707	14	634	5	1314	An17g02340,An08g00510,An18g03300,An16g08020,An02g01740,An02g08600,An02g14080,An12g01480,An01g10990,An02g04880,An06g01830,An03g01280,An01g00130,An15g00420,An09g03950,An15g06360,An07g06000,An01g09500,An02g02010,An09g05970,An04g03060,An08g06770
ang00300	Lysine biosynthesis	0.000412016	0.00219742	7	641	0	1319	An15g00350,An04g05260,An04g06210,An15g02490,An04g05420,An11g03880,An11g09510,An17g02280,An02g07500,An02g07430
ang04141	Protein processing in endoplasmic reticulum	0.000569159	0.00280201	19	629	11	1308	An01g04280,An01g08420,An01g03820,An02g14560,An01g04600,An02g08850,An01g04040,An09g05880,An04g06990,An13g00620,An16g03320,An04g00360,An02g14930,An04g08580,An11g04180,An05g00880,An18g03920,An02g01690,An02g01510,An08g10650,An01g13220,An16g08570,An01g12720,An01g11630,An02g04250,An07g04190,An01g04730,An16g09260,An07g06430,An15g01420,An09g06020,An04g09170,An18g02020,An02g02940,An09g06590,An03g04340
ang00030	Pentose phosphate pathway	0.00143701	0.00656921	10	638	3	1316	An15g07500,An08g06570,An11g00470,An07g02210,An02g07470,An02g12140,An16g05420,An04g05860,An18g01670,An01g05150,An07g03850,An09g03450,An02g09240
ang00510	N-Glycan biosynthesis	0.00316803	0.0135169	13	635	7	1312	An06g01100,An02g14940,An02g14560,An09g05880,An04g06990,An02g14930,An02g03240,An03g04410,An18g03920,An16g08570,An01g05200,An07g04190,An15g01420
ang00010	Glycolysis / Gluconeogenesis	0.00597518	0.0239007	17	631	13	1306	An07g06840,An17g01530,An18g06250,An02g14380,An07g08990,An04g08220,An01g00100,An02g07470,An12g08610,An14g03820,An07g09530,An16g05420,An14g04920,An18g01670,An16g01830,An16g02990,An08g02260
