# Supplementary material for: The carbon starvation response of Aspergillus niger during submerged cultivation: Insights from the transcriptome and secretome
Source: BMC Genomics. 2012 Aug 8;13:380. doi: 10.1186/1471-2164-13-380 (PMC3527191; doi:10.1186/1471-2164-13-380)
Supplement: Additional file 5 — Expression data fumonisin cluster. Transcript profiles, fold changes and FDR q-values for the fumonisin cluster. [file 1471-2164-13-380-S5.xls]

## Sheet: Sheet1
		Expression					Fold changes				FDR q-values
ORF	Description	Exp	Day 1	Day 3	Day 6		Day 1	Day 3	Day 6		Day 1	Day 3	Day 6
An01g06820	strong similarity to fatty acid omega-hydroxylase (P450foxy) CYP505 - Fusarium oxysporum	0.532703	4.34638	0.421844	0.38176		8.1591	0.791893	0.716647		4.35508e-10	0.105758	0.0260961
An01g06830	similarity to 3-ketosphinganine reductase Tsc10 - Saccharomyces cerevisiae	0.636822	6.89932	0.374352	0.429694		10.834	0.587844	0.674747		1.07028e-08	0.0178537	0.0696339
An01g06840	strong similarity to acid-CoA ligase Fat2 - Saccharomyces cerevisiae	0.505101	6.72375	0.484446	0.466042		13.3117	0.959108	0.922671		1.886e-08	0.873371	0.749486
An01g06850	similarity to 4-hydroxybutyrate dehydrogenase - Alcaligenes eutrophus	0.760383	20.9375	0.582379	0.56057		27.5355	0.765903	0.737221		1.10413e-11	0.106199	0.0679498
An01g06860	strong similarity to hypothetical protein Fum9p - Gibberella moniliformis	0.652097	18.2902	0.498162	0.427688		28.0483	0.763939	0.655866		4.58337e-12	0.0816598	0.0100791
An01g06870	strong similarity to hypothetical protein Fum8p - Gibberella moniliformis	0.539723	16.0419	0.378991	0.37706		29.7225	0.702194	0.698617		1.18704e-11	0.0417139	0.039985
An01g06880	similarity to dihydroflavonol 4-reductase BAA12723.1 - Rosa hybrid cultivar	0.996349	15.6454	0.495016	0.471696		15.7028	0.49683	0.473424		6.74313e-11	0.000303318	0.000160784
An01g06890	similarity to peptide synthase pesA - Metarhizium anisopliae	0.848923	34.4223	0.376675	0.270761		40.5482	0.44371	0.318946		1.16989e-11	0.00028812	9.33204e-06
An01g06900	weak similarity to transcription regulator of maltose utilization amyR - Aspergillus oryzae	2.38336	7.92691	1.49443	0.501055		3.32594	0.627024	0.21023		2.96918e-10	1.73181e-05	1.63221e-11
An01g06910	strong similarity to cytochrome P450 CYP94A5 - Nicotiana tabacum	2.65959	3.01777	1.57734	0.974706		1.13468	0.593076	0.366487		0.223509	6.36419e-05	4.6201e-08
An01g06920	strong similarity to multidrug resistance protein ABCC2 - Homo sapiens	29.8234	41.5052	14.7664	6.33142		1.3917	0.495128	0.212297		0.00144401	7.49301e-07	7.35533e-11
An01g06930	strong similarity to polyketide synthase FUM5 - Gibberella moniliformis	0.696534	18.8803	0.554972	0.443587		27.1061	0.796763	0.63685		2.19538e-12	0.110364	0.00396885
An01g06940	strong similarity to hypothetical transmembrane transport protein SCC30.17c - Streptomyces coelicolor	0.390625	0.389788	0.333594	0.327189		0.997857	0.854001	0.837605		0.982415	0.0666454	0.0423886
An01g06950	strong similarity to polyketide synthase FUM5 - Gibberella moniliformis	0.398093	0.370843	0.34077	0.34621		0.93155	0.856007	0.869672		0.396376	0.0580082	0.0866099
Exp: Exponential growth phase
Expression relative (%) to levels of the gamma actin encoding gene actA (An15g00560)
