# Supplementary material for: The carbon starvation response of Aspergillus niger during submerged cultivation: Insights from the transcriptome and secretome
Source: BMC Genomics. 2012 Aug 8;13:380. doi: 10.1186/1471-2164-13-380 (PMC3527191; doi:10.1186/1471-2164-13-380)
Supplement: Additional file 6 — Expression data PCD genes. Transcript profiles, fold changes and FDR q-values for putative PCD associated genes. [file 1471-2164-13-380-S6.xls]

## Sheet: Sheet2
				Fold changes				FDR q-values				Expression
ORF code	Description	Protein sequence		Day 1	Day 3	Day6		Day 1	Day 3	Day 6		Exp	Day 1	Day 3	Day 6
An07g03260	similarity to hypothetical protein B15I20.50 - Neurospora crassa	MDPDLTRPLLISSSSTIHHASVPVSPASENDTPPSNAVTVALRWNESKTMIWRVLATFCGALVMGANDAAYGAIIPYLQLAYNKSYTIISLVFLSPFLGYTISAVVSNLIHQRLGRRGVAFIGPACHLLAFAVISTNPPFPVLVIMYIFVGLGSGIQNAGWNVWISSMANSHEVLGCFHGFYGIGATISPFIATSVITKAGWKWNSYYYLLTGAAVLELVNATSAFWSETVSKYQQDHPSSADRDNGGSLNQTRLSLMYRVTWICSIFLFLYGGIEVAIGGWIVVFMTSVRHGSPFASGMAGTGFWLGVTLGRFVLGFVTPRIGEKISIIVYILLAIALELVFWLVPEFIVSAVAVALVGFFLGTIFPGVVVVATRLLPKHLHVAAIGFAAAFSMGGGA…		6.90224	4.87428	3.76196		8.69729e-13	9.62874e-12	6.81214e-11		1.54336	10.6527	7.52279	5.80608
An08g09430	similarity to notchless Nle - Drosophila melanogaster	MATLSRHDYTVGWICALPLEVAAACLMMDKIHPDLEIPWPDQNTYILGNIGKHNVIIACLPSGGYGITHAATVAVQLRTTFPSIRFGLMVGIGGGVPSSGLDIRLGDIVVSLPEEGCGGVIQYDFGKTLSGGHFHPTGMLNRPPEILLTAVSKLRSFDYWKCSQVPEFISHVQAKNARFARPEQEDRLFRADYTHRNGDTCKECDPAQTIRRSLRRNNDPVVHYGRIASANQVMKDSRRRDQLAKDLRVCCVEMEAAGIMNIISCLVIRGISDYADSHKNKEWQLYAATAAAAYAKELILTVSTNPSNHLPTTQERNTMSSSPTLNTTTAHTLDVLAQDPDMVKEVKKLSQQIPLEHGDAPRPNHTRNQDRLEDDSAPEKSTHILSANEKFVSLDVLRL…		8.80899	1.59308	1.21668		5.4314e-12	0.000195574	0.0581333		0.365674	3.22122	0.582549	0.444909
An02g06980	similarity to ribonuclease TRV - Trichoderma viride	MPGPQQVLKAITGSLGVSSLSVSDYSSSEATFRQCPSSEVSCKAQYHGQDTCCFNYPGGQMLQTQFWDADPAIGPADSWTIHGLWPDHCNGGFDQYCDSGRRYSNISLILVDSGRGDLLDYMSDFWKDFRGDDANLWEHEWNKHGTCVSTLETHCYTDYYPQQEVVDYFDRTVEVFRTLPTYETLAKAGITPSYTQTYTRDEIVNALSKAHGAEVTVRCRHQAINEVWYYFNIAGPLQTGKFVPSDPDGQTSNCPRSGIHYIPKTPRNGHEPTKTSRGPAEPTAPSAPFSGKGNLMISTNGQKRGCIISHGAWFTSGTCATFTATKASGMCSPLLLSYSGGQSVTDGPS*		7.20351	5.84938	4.8043		1.06415e-11	4.15742e-11	1.6008e-10		1.15556	8.32406	6.75929	5.55163
An14g03090	strong similarity to glucose/galactose transporter gluP - Brucella abortus	MSTTTIELAPQGLQESQSPVQPFGPSTEEAIVQQKQKWNDPPINRWRLLATFISFTVVGANDGVYGALVPYLREDYKLSTTVVSLIFVTPFAGYTIATLIVNKIHMTLGQRGIAIIGPLCHIIPYVIMAIHPPWPAMLAVYVIVGLGNGLIDAAWNSWIADMANANAMMGVLQAFYGLGATISPLVGTQVIKSGLRWNYFYYTLLGGSVLELMVSSTLFWKANAVSYRATNHRNSDSGDGSRTTEAMKSPITWLIAVWLFVYMGVEVSVGGWVVDFMVQVRHGAPYQSGLIPTGFWAGVTVGRLVLGFVNDWLGERIAISIYLVISIALELIFWLVPQFVVSAVAVSLLGFFTGPLFPAAIVVAAKLLPKHLHTPGIGLASALAGGGGAILPFVAGAIS…		3.37681	2.34027	1.23003		1.24622e-10	9.18723e-09	0.00960356		2.69784	9.11011	6.31368	3.31843
An02g06710	strong similarity to suppressor of tom1 protein Mpt4 - Saccharomyces cerevisiae	MAEIRSKNLYELLGNDPELDPNRAPEPPTKAVDRPAPRVGKRDAPKEAPSQPRENNNNSRRGGRATGNEAAFRDRNAGRNNNREKPTDEKDAQRRGFRAREDRGERVRHDRQSRTGQTDTRKQVNQGWGNQSGEKTWDDEKAGENIAQTDETEPQTPGEEKPEEAADKSKSYADYLAEKAAQGDLSAKPVRAPNEGTKLDKKWAAAKELKRSEEEDAYIKGKEDKSKREKQRKEKNFLEVDMRFVEAPRTGGPGPRGGRGGRGARGARGGRGNGPRSERPAAAAAATPAVAVDEKNFPSLGGK*		0.279197	0.351906	0.492832		7.54979e-10	9.09893e-09	8.03297e-07		32.2341	8.99967	11.3434	15.886
An04g01420	strong similarity to protein with DNase activity tatD - Escherichia coli	MQRVTTGVGYLVNQFGTAATINSNKSIWLGSRCYRRSSSLLDLVTLGSSTGTSRVLHRQRASYSSYCSVLSKRGFSTTLRYSQGYLAEGSIKMGDSEPVTTATATATATTSKPIRYVDIGINLSDPVFSGSYHGKQVHDNDLDDIVQRAKDIGCQKFMVTGSDLKESRRAIQLAHDYPGFCYATVGVHPCQAKMFDEYPGGPSKMLDELRTLALQSKENGQAVAFGEIGLDYDRLFLSAKEPQLKYFEAQLDLAVEIQLPLFLHSRAASEDFERLLGPRLAKLPKRGLVHSFTGTLEEMERMVALGLDIGVNGCSLKTEENLEVVKAIPLERLQIETDGPWCEIRPSHASSKYLKGAPELPKAVKKERWQKGLMVKGRNEPAAIAHVAYVIAQIKGVTV…		0.437164	0.426057	0.415751		4.11948e-09	3.26332e-09	2.20571e-09		7.42481	3.24586	3.16339	3.08687
An02g07340	similarity to hypothetical protein CAE76294.1 - Neurospora crassa	MYDGSSEMALPAERRRSLVSDLGDSINLSLSQTLPKDPLFVVPPGFHPNASFVGMKAHLDQLHTRLYKAKKRAERLVAVLICGGPGTGKSHLARQYVWTHRAFYPGGVFWVDAKSRQSTFKCFWDIAQAAALNEGEVFEYPDTNTSQKYVDSVRNWLQAREEWLLVFDGVSFGQDSDLNDFKQFLPFNKKCSIIYTSVDKTLRKKQRLYEPFCLSVKPLEVTEACKLLFEDLGIRRPTKGQIHKATALVEHYECLPLAIHAISHRLAATSKPIERYHINSHLTDEKLAEPFLSIMHDLYRTEHFEALNLINLVSFFSHHVPVGLITLGISALGRWNVDILTSSRPGERGDIDTTLGVLIRYGLIERVSDAYALHAKALSPQLEKDNVLDMKSVAPDLSE…		4.57205	3.76535	2.79623		5.46656e-09	3.02689e-08	5.6109e-07		1.23251	5.63511	4.64084	3.44639
An12g03940	strong similarity to hypothetical pyridoxine synthesis protein PDX2 - Cercospora nicotianae	MGCITVGVLALQGAFYEHIQLLKSAAADLPAKDRSSASQWDFIEVRTPQELERCDALVLPGGESTTMALVAARSNLLEPLRDFVKVHRRPTWGTCAGLILLAESANRTKKGGQDLIGGLDVRVNRNHFGRQTESFQAPLDLPFLGANQPAFPAVFIRAPVVEKILPHQEGEQVGEAQREETVIAPARQAEDEVARQAMADSVEVLAALPGRAARLACEGTPINADDETGDIIAVRQGNVFGTSFHPELTDDARIHAWWLRQVEESVKKRHAAHHA*		0.417931	0.401834	0.368621		2.81092e-07	1.71998e-07	5.98927e-08		1.66206	0.694625	0.667871	0.612669
An11g08920	similarity to beta-transducin-like protein het-e - Podospora anserina	MSSRRLSSRDYKVAWICALPIELAAAKSLLDDVHESPPQPTDRNAYTLGSMYGHNIAIACLQSGIYGTCSAASVATQMKQTFPFIEFGLMVGVGGGVPTRADIRLGDVVVSTPTGQLGGVVQYDYGKSCPYGSFERTGSLNKPYLPLLVAVSHLRSDYLLHDTQISKVISDALRHHKDTFPRPAEDWLFQPTYVHGGAGDCSSCDKSHLVPRGPRASSEPHIHYGLIASGDRVIKDAQMRESYAEDLPILCFEMESAGIMDQLPCLVIRGICDYCDSHKQKNWQGFAALAAAAYAKKLLSIVPLASDAVVCDQGSELTEKEKEFLGKLSITDPQGAVNSFKRGKGNRTSGTCSWFLESNELKSWFQPARSKSNVLWLYGNPGTGKSTMAVTLAEELSEK…		2.01601	1.02299	0.903797		3.39568e-07	0.798178	0.227389		0.406822	0.820157	0.416174	0.367684
An18g04220	strong similarity to mitochondrial ADP/ATP carrier anc1p - Schizosaccharomyces pombe	MAKGDVNQADKTVFGMPGFVVDFLMGGVSAAVSKTAAAPIERIKLLIQNQDEMLRAGRLDRKYNGIMDCFRRTAASEGVVSLWRGNTANVIRYFPTQALNFAFRDTYKSMFSYKKERDGYTKWMMGNLASGGAAGATSLLFVYSLDYARTRLANDAKSAKGGGDRQFNGLVDVYKKTLASDGIAGLYRGFGPSVAGIVVYRGLYFGMYDSIKPVVLVGPLEGNFLASFLLGWTVTTGAGIASYPLDTIRRRMMMTSGEAVKYKSSMDAARQIVAKEGVKSLFKGAGANILRGVAGAGVLSIYDQVQLILFGKKYKGGSG*		0.581763	0.767967	0.752378		3.47322e-07	0.000588015	0.00029894		178.397	103.785	137.003	134.222
An11g09920	similarity to protein TFAR19 - Homo sapiens	MADAELEEIRRARLAQLQQQGGGARGGPSDGNQEEQRRQAEADRRATILNQILEPEAADRLGRIRLVKESRAADVESRLIMLAQSGQLRQKVTEDQLKQLLNAMAENQRKDEEEHKIVINRRGGWDDDDDLLDL*		0.514037	0.602275	0.830443		9.18913e-07	1.83531e-05	0.0383439		3.96254	2.03689	2.38654	3.29066
An18g01170	strong similarity to poly(ADP-ribose) polymerase NAP protein from patent WO200004173-A1 - Zea mays	MTGQAFKGLVIAVAGSFSGGYKQANLKTIIQRHGGTFSSAVTEDCTHLVTTQREVDNKSVKYTQARKVYTCNIVSLDWLVESDSAGKKLDEKKFLMGSDIKKDDEPESPKKRTLEQALGINEDGTTKKLKDAQTVGTKQINVPVDDTCPLRLTFTVYIDPTGLIWDATLNQTSATNNNNKFYRIQLLHRNNEFRTWTHWGRVGEHGQHALLGGGGLDEAEYEFKKKFKDKSGLTWENRLDPPKKGKYTFIEKNYEEDTEDEDEDEDKVVAKKPTKPKAEEVKCTLSAPVQDLVSFIFNKDFFQSTMASMSYDAQKLPLGKLSKRTLQNGFQALKDLSELIANPALASTKYDTSFTAAVEHLSNLYFTVIPHAFGRNRPPVLNNDNLLKREIELLEALTD…		1.95214	0.779808	0.53085		1.68424e-06	0.0113094	3.02141e-06		13.5825	26.5149	10.5917	7.21025
An18g05760	strong similarity to hypothetical protein SPCC1840.04 - Schizosaccharomyces pombe	MSYYPPYSGPPGYPPQQYSYPPQQQSYGSPPQYQQPQMNPHHSHHHSSYGGGGYPGQAYRQQQPPSNPYQYNQPSPQPYQGSQPPQNGYNGGYPAASQGPMYGGRPGIADVYHNSYNQGNHSAPAPPPSDPVSFGQGAPQGYNFQYSRCTGKRKALLIGINYFNQKGQLRGCINDVKNMSTYLNQNFGYAREDMVVLTDDQQNPMSQPTKANILRAMHWLVKDAQPNDSLFFHYSGHGGQTPDLDGDEDDGYDEVIYPVDFRAAGHIVDDEMHRIMVKPLQPGVRLTAIFDSCHSGSALDLPYIYSTQGILKEPNLAKEAGQGLLGVVSAYARGDMSSMMSTAVGFFKKATKGDEAYERTIQTKTSPADVVMWSGSKDDQTSQDAQIAGQATGAMSWAF…		1.70942	1.57102	1.50418		3.77929e-06	2.35205e-05	6.37482e-05		2.52053	4.30864	3.95981	3.79133
An01g01380	similarity to beta transducin-like protein het-e - Podospora anserina	MDRWRARLSRRLKRFQHEEPAADTQSTLPDCRRRDPVEHVKELSMRGSTASISSEDSIRNKNQHEEAVPRSLPEKRRSPSNSNSPCHIKSFTGEDRKPDSGLPESSKSGSDEGKAENFWKEAFERLPPTSQDRLRALGYEPGAETQQAGAVDILLNDLQEKRVLCEEKTWKYNNEIFVRDYAAKCATWVKLIGDLVVPFAPSQAAGPWGLIKVALEIPVKFADEMVALLGTVERVLQATYRGREYESAYATGNNDIADTLRRNLVNVYQAILELLSYSINMLSKSTWTRILDTMFDKGSGLFSELTAKEEELAKTAQACSAATGGKTLYHLQDVRRHLPRIETQVAESLEKLEWGEAMEILDWISPVKYGSHHNNVRGNRTPGTGEWLLQNGTFRDWEE…		1.97878	0.698383	0.477904		3.79279e-06	0.00175173	1.53332e-06		2.30529	4.56165	1.60997	1.10171
An09g00640	similarity to transcription repressor RCO-1 - Neurospora crassa	MQGVVTAYEFSSPSEYAANWALSCRVWHQEQELRSSRLTFIHGFKYIESGLSIQTGPRNTRKITVSTCQPDSGHENTNMKRYSKKILRKFKGREDDKTLSAVSSVALNDSRGAQNSGESLATTQQIVDARKTDLWQIAYEDLSPADKGVLADTQQAGRPSLHRSKTLEVVDDVIEATKKQYEEYQKGGLKIRKGADKDAINVRDIAHKILNATLSFRGIANVLVGGDQTGTASIAWGIVLLGLTEHYHDSRYETQDKVEVAIVQVYKGILSYTAQVYRMQRANVGERLLESLLPVTNHPLKEIEAAIRGDEARLRQWVRHDEHLQSRAKAEELLGRIDEFIVLLKNLHRKFDLYNLPDAEGASFDSYQNQHEEACLPGTREELLQQVSEWGSCSDGPCI…		1.81981	0.339372	0.244268		6.85444e-06	7.9466e-09	3.36514e-10		3.34242	6.08256	1.13432	0.816445
An02g09440	similarity to ankyrin Ank2 - Drosophila melanogaster	MAETESPPGPKDKLEVALFLAASKGYDTIVTLLLGTPGVTLDCKDELGRTPFFWAAAEGHDKVLQLLLGTGAVDPNIKDAKRGQSAICAAAEGGHESVVARLLGVGVDCHAADSQGKTPLAYAVEKESVSILNILLKAGADPNVIDEGGLIPLSTAVEKGNPDIVEMLLKSGADPNAVASNGCPPLLSAVQADNEVIVQLLLEAKADPNLKDSEGNAPLLCAVEAGNETMVQLLLKAEADPNVKDAEGKAPLSYAVEVGNEIIVQMLLKAKADPDVKNPEGRAPLSCAVEGGDEIMVQMLLRANADPDVKDGDGRPPLLWAVDKGSEEVVRLLIASRRVDLNAVDDGGRSALWWAAMSGQLNIVRLLVRYGADMEMQPSSGEKYEQCGTPLYQAGRRGH…		0.591539	0.484907	0.465621		1.65266e-05	4.61896e-07	2.41644e-07		0.739767	0.437601	0.358718	0.344451
An11g04320	strong similarity to serine/threonine kinase Ste20 - Saccharomyces cerevisiae	MNHDSFSSLKFRRSSSKLHKDPPSFSSRILKSQQSNTSLKRHPSAPVYPRSSTGGSREHSRTRSNAYGSSSSSLEQNSGGPSPVLAGNQPGYFSNTSNPSKSRPPHSGRFSLTEQSSDELIGPPFDSRGMLSSLQENTTETVPQKPPNLRSATSPDSRGLRQSASFTALQNRMETFVHRTTDNDRPANPKRLSDEGGGGVGSRPFGTGRSKKSSFSSFVNSMLGSPRGIKISAPENPVHVTHVGYDNQTGQFTGLPKEWQRLLQENGISKKEQEEHPQTMVDIMRFYEKNAQGDDEVWHKFDHAYPQPQSVSSPISGGQTNAVGAGSYGPTSARTSPPTSPRFPQNHEGSFENPRAPPPIPRGPSAATPAVGGFVPNRAPPKPPTPANITPARPAPQPP…		1.84482	1.61293	1.75531		7.2088e-05	0.000675891	0.000153631		0.954629	1.76112	1.53975	1.67567
An08g09500	similarity to kinesin light chain - Loligo pealei	MRGKVEQSGHIGQKQHCDQQPIDDATRQRQNGYTDIDENMLMVGIGGGVPVSDNSSTEDDIRLGDVVVSKPSGTSGGVIQYDFAKLEAGHIGHESRISDILADLQSRQPGVAAKFRYPGPQCDQLFPAEYEHFEESSTCERCDQSKLIARQDRASTHPKIHYGLIASGNQVMKHGITRDRLAGELDVKCFEMEAAGLMDHFPCLVVRGICDYCDSHKNKRWQPYAAATAAAYAKELLSVIPGAPKSDEGRNEPFRVPFDLTGIPVMNGFLGRRGDLLRLWNCLQPGKRNQQKVVVIQGLGGMGKTQLAVEFARRHKNDFTAVLWVNGQSRETVLHSMVSILSRLPGIQGFKDEFAEESIEEKASHTLRWLSMNENSKWLLVFDNVDHDGENICDSFPPA…		0.657332	0.697752	0.699132		7.61194e-05	0.000310764	0.000321885		0.721629	0.47435	0.503519	0.504514
An09g04470	strong similarity to hypothetical protein YOR197w - Saccharomyces cerevisiae	MYYHHSHQGWSGDYPRQQSWGQPPPSSYPYPYSSNAQYQPPPGPPPTSHYAPPPGPPPSHYYPPPGSYPSPAPSPYYGQHHTPTPPPQSSSPHQRSYHNHSPSWGQNLPPRPPQESQHFGRGAPSNYRFQYSNCTGRRKALLIGINYIGQPNQLRGCINDVTNMSTFLNEKYGYRREDMVILTDDQKNPMSIPNKANILRAMQWLVKDAQPNDSLFIHFSGHGGRTPDLDGDEEDGYDDVIYPLDYRTAGHIVDDDMHAIMVRPLRPGVRLTAIFDSCHSGTALDLPYVYSTQGILKEPNLAKEAAMDLFSAINSYGKGDLSSVAQTAIGFFKKAANGDTARQRTVMTKTSPADVVMFSGSKDTQTSADTFQDGEARGALSWAFIKTLQQRPNQSYLQL…		1.49315	1.3274	0.978347		0.000190703	0.00327883	0.807947		15.8184	23.6192	20.9974	15.4759
An02g06770	strong similarity to anti-silencing function protein Asf1 - Saccharomyces cerevisiae	MSVVSLLGVKIVNNPASFLDPYQFEITFECLEQLQKDLEWKLTYVGSATSSEYDQELDSLLVGPIPVGVNKFIFEADPPDLKRIPTSEILGVTVILLTCSYDGREFVRVGYYVNNEYDSEELMEQPPARPIIERIRRNILAEKPRVTRFAIKWDSEESAPAEYPPDQPEADQEGDDSAAYGAEEAELEAALFKELNELEPKTEDQEMEGTEGPATKEEEEEDISDAESEDIEDESDEDEEELDEEEGDDGDEDVEMGDDSEQKDESAGGASNNNPAAHQQQPELMVH*		0.650458	0.699124	0.661271		0.000220075	0.00104557	0.000295748		5.20241	3.38395	3.63713	3.44021
An07g05970	strong similarity to ankyrin Ank2 - Homo sapiens	MVNRQSNPATVLTDTGVIFIMVIGVTPEATFVRHRNLKPLCPCLSDQLPNLYPFITELCSLSSELSDTKQRRTVITIHSYSPPNTTYQQRTEPVTMALPQVQHQPQEQQQKPTPQPIATTTTTTTTADTKTKMIKKITTHPTLPSHRREIYLALLSVPAGRWTTYAALAKHIGTSPRAVGAAMRLNPFAPEVPCHRVLGGNGKLLVGYSGAEASGGGKKKAKDGVGMKKRMLEEEGVEFTTEGMAKGLCFEGFGLVVFGANITHSPLAQICQKYTMYFDLTLPEALTSLSAIYTVLVTTMTTSLWARALSALPDKDQRMFRTSGTASAPVSKTLADIITAIETQRDRCKRHKWSTISIGGKELIIRDVCAKIAACVNKFASVVDVVVSYDPVHAALPWA…		1.40218	1.18024	1.09318		0.000393994	0.0410109	0.258431		0.553817	0.776549	0.653637	0.60542
An11g07530	similarity to protein Notchless - Drosophila melanogaster	MDSTVSYSGFNYGAQIGINNGSVTNRFYNSQDLDNVLPSVQEATFDSYENQHKDECLPASPILHQAVYDNPGIMAKAMREQFEKLLIQPLQHLKPSNVTVKTVIIVLDALDECEGDNDIRLINQLLPQFRSIAGLRLRVLLTSRPDSPIRLGFSKISMDDYQDTILHDIPMEVIKHDISLFFDYRLAKIREERPLPANWPSDRDTQRLIALSIPLFIFAATVCRIFEDLTWEPIESLSEILTHQTNLSQLDITYLPILDRLLNRQHEKQREKLVLEFHKVIGAIMILESPLSISSLSELLCVSKGLIHSRLSSLHSVIRVPGNESIPIRLFHLSFRDFLLDPETRKKNPLGVNKTETHEMLIRHCFSVFQSLKRNICSLPSEGTERVEVDRHTIDTYIP…		0.74679	0.67441	0.828366		0.000502388	2.73826e-05	0.0119209		5.48358	4.09508	3.69818	4.54241
An12g05650	strong similarity to ankyrin 3 Ank3 - Mus musculus	MSSPRIAPYANEEYTVGWICALPVELAAARGMLDGEDHGEPQTSPAAADQNRYTLGTIGHFRVVIACLPKNQLGSSSATASVKDMLFTFPNIRIGLCVGIGAGIPDYESQDEQDVRLGDVVISSDSKTGGVVAYALGKKLADGSFETRSALAPPPRSLSTALGAMQAQHMMEEHKIGVFVDQMLDKHPFMRKKGYSRPDQSLDRLFRSGYIHAAGKNCSKCDVLETVERDDRFDDAPVIHYGTIASGDIVVKNAALRDEIRDKHGAICLEMEAAGLMNNFPCVVIRGISDYADSHKNDRWQPYAAAVAAACAKEYLEHVQVKDVSGEPTAKALFEKVQEVHSEVTKVGRFVTTRETREVLDWVSSIDFVDQQNDIISLRQDGTGHWLINSEEFIQWMSD…		1.53157	0.978496	0.930863		0.000505733	0.844248	0.488704		0.515498	0.789522	0.504413	0.479859
An07g01850	strong similarity to hypothetical protein CAD21096.1 - Neurospora crassa	MTLVTRPPRDRHGFRIAIICALPREADAVIALFDHHWEDTDEVYSKAPGDPNAYTTGVIGAHNVVVAHMPHMGKVSAAGVAMGLRTSFPSIELALVVGICGGIPMDPHRQRDIFLGDVVLSQAVVEYDFGRQYPSGFEPKYAQTEGAGGGVPPLPIQSILRKLETDHHHQRLEEEASTWLQTLQHRPKYQYPGGESDRLFQPSYLHRHRDPSTCSECSDENVCADAIRASCSELGCDEHNLARRERTVTCSETPEGSDRAKTGPSLAIHLGRMGSGSTVMKSGKHRDELAQREGIIGLEIEGTGVCSFFPSLVIKGVCDYADSHKNKLWQDYAAATAASCTKAFLQHWATDAMSTTVNTAAGSCRSSTAVFMMDIRRDDRFVGRNEVMETMRVKLSTES…		1.59854	1.13993	0.853016		0.00052639	0.246069	0.160615		1.5835	2.53129	1.80508	1.35075
An04g03250	similarity to beta transducin-like protein het-e1 - Podospora anserina [truncated ORF]	MTITHESHSQFAVTWDLALKRYTAAVGRQLDDPSLPHPSSVEELLNRLDSQNGHFSQFRENKRSLFNILTCICNPIERFGSMAASIASNAFPASSVCFSAITYLIDAAKDVSASYNAVIELFFTLKASLSDFLVRLAIYDGSRMSDALQAKVVDILVTLLEIFGQATKLVRAGLRGRIIQFTKNALLGSDKTLQGLVAKLDRLCQTEHQLVGAETLSETKKANVAVENLSAVLNGASLVLEDNHGRLAQAQADLQRLVEGQNDLRQEVHRDISSLLGSFIGSGAKANGDSDYLRTLLQPSLAPSDMYYTFARKRLSGTGEWIEAEVGFRSWLNQEQPLLWINGPPGSGKSFLAEYIISNLKTRFPQGVDQGSEISVGYYFFKDNNPQTRGLHQALRDVA…		0.649939	0.620233	0.579083		0.000695671	0.00026679	7.25475e-05		1.22725	0.797637	0.761179	0.710679
An17g00720	strong similarity to NADPH-dependent FMN and FAD containing oxidoreductase NR1 - Homo sapiens	MDGNPSTPPRRSALVLYGSETGNSQEVAEELGALAERLHFHTHVGEMNEYRPEVLKSHTLVIFVVATTGQGDFPANARSFWRSLLLKRLPGDFLDGVQFASFGLGDSSYPKFNWAARKLHKRLLQLGANEIYDAGEADQQHPEGLEGTFIPWLTGLRTHLLETYPLPEGLEPIPDDVQLPPKWILKLQEGNAATAQEGHAVPGTHENLPAPEENPKENKRLTPQKHWQDVRHVSLTVPEHTSYVPGDMLCITPKNFSADVDALIQMMGWEDKADQLICLVPNSHIPADDLPLPPIRGLDSYPQLTLRALLTDYLDIQAIPRRSFFAEIAHYTNDEMHKERLLEFTYTSPEYLDELWDYTTRPRRSILEVLHEFDTVKVPWQHAISVFPVLKGRQFSIAS…		0.72547	0.682226	0.811949		0.000701652	0.000137069	0.0143323		1.05284	0.763803	0.718275	0.854852
An12g02770	similarity to beta transducin-like protein het-e1 - Podospora anserina	MRLLSARRSATGNLNIELEEFPDVPSEQYAILSHTWEREEVSLNDLNSGLAENKQGFQKIKNCCAKALDDGFRYTWIDTCCIDKTSSAELSEAINSMYRWYQESSICYVYLADVQSRCDISSSRWFTRGWTLQELIAPPRMIFLNKDWKEFGTKRNMHGLLSQITGIPSDILTGTKDLESISIAQRMSWAARRVTTRVEDQAYSLLGIFGINMPLIYGEEKRSFIRLQEEILRVNDDQSIFAWKSPEEYRGGLFASSPRAFKDSASIVPHNAFTTLDKPVTQSNKGVHLELRLIGKAPGLALAILNCIDRANSNLPIAIYLRDLFMTMERFERVRCTELAYVDLRGYKFSQYPMRMICVKQRRQADLKQKTVSDVEPDFSDMRPLDGILDSLPDVKMNS…		1.42197	1.13911	0.92506		0.000877969	0.149494	0.389856		0.462154	0.657166	0.526444	0.42752
An02g10560	similarity to protein kinase/ankyrin homologue SEQ ID NO:334 from patent WO9955865-A1 - Mus musculus	MRASRVGAQLPIELTLLAAEYLTPVDLLSLLYAVPGLVRSLTFHHTTLQDEGGRTILHLLARDGELLKLLLANGSIRPDPKDNCGRTPLSYAAEKYEVAVKLLLDRQDVEADSKDNLGRTPLSYAAGSGYEAVVRLLLDQGVEADSKDNLGRTPLLYAAWHGHEAVVRLLLDQDVEANLKDNDGLTPISCAAGAGHGAVVRLLLDRQDVEADSKDNLGRTPLLYAAWRGHEAVVRLLLDRQDVEADSKANWGQTPLSFAAGGGHEAVVRLLLGRPDVEADSRDNLGRTPLLYAAWRGHEAVVRLLLDQQDVKVDSKANWGRTPLSCATEGGHEAVVRLLLGRQDGQTDTKDNC*		1.43236	1.13963	0.909407		0.00112979	0.168594	0.316606		3.64978	5.2278	4.15941	3.31913
An02g06840	strong similarity to vesicle tethering protein Sec34 - Saccharomyces cerevisiae	MRQQAAGQRSRRQTAPSGRALEQKVKEATELETIPDGVDSITDVRNELEFAQWYNEVEESMLEASYDEYQACLQELQMSKSHLDSLLTDTSSTLDLLTSLSNDFRAVESQTSQFRKQCEGLLSAQKHDSDLAEDIQENLQYYDFLDPASRRLNAPGAGNTVRGKEFSDMLRRLDECLDYMETHLTLPVAQPDHKEAGVYRSRYRLLMTRALTLIRTHFVSSLRDVYADASKKIADKQLNDTTMSTLLYAKFRVGAPELKQIGLEIQKRAVPPLDPDQGTEAEYQSLLNELHANYAATRGKLIIPLVYKNLNDLAQSPTSSQDLVSFARASISYIRGVCLDEFELWGEWFHGHGGLYDFLETICEPLYDHLRPRIIHEDKIVKLCQLCTLLQTRYLLDQD…		0.747488	0.770838	0.84625		0.00123619	0.0027742	0.037807		0.85021	0.635522	0.655374	0.71949
An10g00600	similarity to polypeptide SEQ ID NO:1833 from patent WO200171042-A2 - Drosophila melanogaster	MLDDISEDVPPRIRGQNVVYTIGDIGPHKVAVVGYYQEQGLAVSGSMAAEVVRDLPNLQLGLLVGIAGGIPSPGSDMQLGDVAVAVPEGDRPGVVGYDLGKAVEDDGYELKHWQNSTHPLLRSVINLLRARNGLRFRRHLHVLDTLSEFRKPELGAIHTTDTHPKVHYGTILSGNTVVKSKAKREQLRSLYGGIAVEMEAAGMMTRLPVAVIRGISDFADSTKNNAWQPYSAIVAAAYAKEVLLCLPPEHRQSLRHISGTLAPIRKQLEEALNYKTNSPLLAVSLQNNTQHGKSTSFADQDLRLGRTLPEKWAFVGRKEEMALLEKELGFPVQSPIQRSVVCLWGLTGSGKSQLAARFVSQQRSNHPAREIFWISGESQESFEQSVIAMLKSGSVENPS…		1.42773	1.18874	1.10821		0.00158894	0.0817477	0.294127		0.678463	0.968663	0.806516	0.751881
An07g01930	similarity to ankyrin 3 (splice form 3) - Mus musculus	MVDPIGLVGTLMGIVQVCGKLMSICYDYRMGVRDAPRDISRILDEVVSVGSIAQQLVKVIESDSAPSLSSLQAMGGDDGTLRRCLVELQDLTASLKLGKVSSSRRTLAWPLPRADAGKRLQVLAAIKSTLQLALAADNTSSSQNIMEVSNLTRLLPSVDKKITRLSESVAQSDENLLAELLNQLGGGSQSAKQKQEYRKCAPATGDWLLNTAQYMKWKTNPNKILWIQGAAGCGKTVLCARIIKDLQDYGGGEQSSSLCYFFMDASEERGVDINRVYGSFIRQLIHQGATIPRYLPRRRRMYGSLCGEQQSVSLKELVDVLLLQFEHNYIVLDGLDECEEYLQDGFSGITELIKKMMKQTKGQRHLIVLGRNLEQLRNAFKSLKTSTVTIDSSTVNLDM…		1.39952	1.33579	1.13868		0.0023472	0.0063361	0.182015		0.811785	1.13611	1.08438	0.924362
An13g03890	strong similarity to hypothetical protein B15I20.50 - Neurospora crassa	MVGSVALISSTSRSGALPDDVSTNQVQSNAQALIRGSAGLGDAMSTVDSPLLGHRPQHEPQGDEHPLYHGKRREASGSNIIKVLAVFWTFLIMGAVDAAYGPLIPYLEKYYNISHATVSLLFLSPVCGYTLAALLNSEIHVQVGRRGIAFISAICHFLTFSIVALHPRYPIVVVSFALSGFGTGLADSGWNAWISSLPRSNELLGMLHGLYGLGAVLSPLIVSGLVTRAKVPWFYFYTIMAACATFEVVVCTIAFWGDRPVTREEGDDHHESEHGSLKHALFQQPYARVTWICALFLLIYVGIEVALGGWTVVFMMQVRHGSPFASGMAVTGFWLGITCGRIFLGFVTPMMGEEPAVTLYSVLAIIFGFIYWLVPNFNVSAVAVSLQGFFLGPLFPVLI…		1.29774	0.906603	0.847683		0.00272034	0.20213	0.0380134		0.612003	0.794222	0.554844	0.518785
An01g08000	strong similarity to vegetative incompatibility gene het-e1 - Podospora anserina	MVLRGLRERFHKHRLRHSSADSSTLESGRSSQQSQSNQNPPNSCVAAPDSPKDLWQEAFDKLDQPARDKLCSIRNADGGLHARTEELLQSIVQTTQRQYDEDEKRNGESKTRQLRVYAHKTLSAALSFQSVISAAAACDPTGHATTAWTFVSLALTMAKNRHDLREAAFESSGFIADTLERYAVVEMYCRRSVNTNTQVPLERLFIDTYVAILKYTAEMVTVRQANVGRMLLLSITALKDQPLSTLKSAIAEQDKQLDSWMRLDQYRRRDDEAEKLLTQIDVIAADVQSLIQDFEVAKLVVADGAAYDSYANQLNEGCLENTRTSLLRRIMAWAESPDEKCIFWLNGMAGTGKSTISKSVARKLQDKNYLGASFFFKRGEADRGNASRFFATIVEQLIV…		1.5184	1.00388	0.554066		0.00428805	0.979976	0.00023881		4.65223	7.06396	4.6703	2.57764
An17g02160	similarity to erythroblast macrophage protein EMP - Homo sapiens	MAAELTSTRLNAENHLLLVLNSSPPTYCWLAPHSDTNSVDYLQDQPLLRLPHELARRNFKSVQRLVEREKEYVLPALKETANASLSNEQTPDQALAALDAMISRMQGLKRKMENLHQEERKIQEQSRKRIQHLEKLHQIPSLADVQYDQWARVRLDRLMIDHMLRSGYIKSAQQLAREKGIEDLVDLNVFVQCQRIAESLRTGETKDALQWCGENKAALKKSQYNLEFELRLQQYIEMVRAGHKERFNDAMIHAKRYLAPYLETQSVEIHRAAGLLAFPPDTKAEPYKSMYAHERWAYLSDLFVRTHHELLSLSSRPLLHIALSAGLSALKTPSCHSAYTSSSSNSLSTTTSVCPICSTELNELARFTASNGCWR*		1.47281	1.606	1.25346		0.0069162	0.00152444	0.0877098		1.63422	2.4069	2.62455	2.04843
An08g11610	similarity to kinesin light chain KNLC - Loligo pealei	MTFTHHDYTVAWICALPLELAAAKAMLDDVHPPLPQPESDHNVYTLGRVGSHNVVVACLPGGVYGTISATSVVSHMVSTFRNIRFGLMVGIGGGVPSHSADIRLGDVVVSKPTATSSGVIQYDHGKTLRGGRFQHIGSLNKPPQVLLKAVSQLESDYMTGKRLTSEILDGVLHNCDTMGEQFSRPKDDWLFPATYNHEGSEHDCSACDQAQLVNRPKRRTDDPCIYYGLIASGDQVMKDAKTRDSIARDLDILCFEMEAAGLMDELPSLVIRGICDYCDSHKNKQWQGYAALAAASYAKALLSVIPTFHRKESRDPRKPVWMVPFRRNPRFAGREDEITRIEELLLQQNGPSKIAICGLGGVGKTQIALELAYRMRNRDPKCSICWITCTSYESVEQAY…		0.825841	0.804742	0.881869		0.00937698	0.00378487	0.0682066		0.295156	0.243752	0.237524	0.260289
An04g00640	similarity to hypothetical ATP/GTP-binding protein SCC61A.02 - Streptomyces coelicolor	MREGGKRRAVTGCIATNTSHNINSNALLRPGHLVLPSYSGAPLPYFPVSTPALFWVQNLQNDGFQTTYRMDILELYVGFSKKLHIIAVHGLNPKSKKNHAEKTWESNGKLWLRDFLPKQLPRARIFLFSYNSKVVIQSSAAGVREQAHVLLDRLRLEREVVNSNCMTGFVPEAYIACRTVNIDPCFSLLIAWEGLLSKSTTYGSICTSTFGIAFFGTPHRGTHLARVGGVAAKFVRAILGTASNTLLKALSKGSLYALELSANFDKLLENYKYLSFYETLPFKSIGIVVEKESAVLGLPDSREKAVALNADHEEICRFHCDKDDRYQYVSSLIVELANSGTERPLTSCFDESDSTLLAGEADPCFWMVPFTRNPGFVGREHTLSQVMERIMPLGKVHSR…		1.42813	0.439583	0.264822		0.0109879	7.56928e-06	3.16941e-08		4.66412	6.66096	2.05027	1.23516
An04g04320	strong similarity to hypothetical protein encoded by An04g03250 - Aspergillus niger	MAIFSKFKRKKAFPLEQSVGKDQTKETPPYATVAEQPRSTLPAPVSEKQEQPKPFQSQSPARSPQPNGHPTHEVEVPTSNASNVVAKPTDMPVDDEYAQAWLDAHNMVKELAKQRGQPIDGSLGIADVLKNLNEAPSSRKDKIWNGFQHVLGAIQKIGGAAASVASKVFAPATDCYNVVNFVIDTFKGYQGAYDALDSLFDQCADYLTRLGYYEGRMDKNLRALCAQSLKLFIEVCRKAVALRGSVAGKLKVFTRVMFLSDNGISSLLNEMDKLTNKEKLLVLAQTFKNAHDGYRATLRVEGLVSERHALDMEANREKVIIKALGLACEPTPTWRSRYREYLNQRLPDTGQWILREPVFANWEKGQSQANILAIEGGSGSGKSFLASAIIHHLLHKKSA…		0.82737	0.720885	0.689088		0.0122291	0.00016959	4.72539e-05		0.831862	4.72954	2.56165	1.99401
An11g03610	similarity to ankyrin Ank2 - Drosophila melanogaster	MSDRQKYTVGWICAIHTENVAATVFLDKEHEKPDVPPNDNNAYTVGEIWKHNVVIAVLPAGEYGTASAASVARDMVHAFPNIRIGLMVGIGGGVPTKRDIRLGDVVVSYPQDGYSGVFQYDFGKTHQDKKFQCTGFLDQPPAVLRAALSTLRSRYEIYGHHIEKDIEGVFEKVPRLRKNYSRPESSSDRLFNSEVLHEVACTTCCSEDVAKLRWRPERTEEEDNPAIHYGLIASGNQLMKDAMIRDKLAEEKGVLCFEMEAAGLMNHFPCLVIRGICDYSDSHKNKQWQGYAAMVAAAYAKDLLRQIHPNDVGKEQKITDVLPGIYEVLKDHRATSNKLLQNCEDFARKRLSNEQQRCRQLFRLTRSDRDITYEQYKDQVKERVDGTCMWFLDHPNFQT…		0.818127	0.751622	0.746141		0.0161446	0.00140213	0.00113183		0.509246	0.416628	0.38276	0.379969
An11g03460	strong similarity to vegetative incompatibility factor het-e1 - Podospora anserina	MEPSKYTGFRARFRQKLEGFRGGKPIKQNNQVGGYSTKNDSTSSARHDSSETPARDENEHAYAVKTSEEDEHVSSTEAIQQESPQKNGQAFDPSNQNVTLTEWSTTIHNALWNEAYNNLKQDLKKAKYVEAYEKLVLAVFLETPMSDAAGEGSGSRTDLGEERMKAVVAKGLERIEDSKKVMETVDNVSGVLTQVKAFLDIPLKNAPQTALPWAVISSTFDVSILNFCMGAMLTVQILVKPAKAAADLYNGVAYVVSRMSWYSKAVDKLLSEQNIKDNTSLEEMNHDLKTGIVDLYQSMLFYQIKSVCFYYKSQLLVLLRGFLDLDDWSGNLDAVKNAENALQNDLILYNQEHIKDQIRQITINSEQQEELDEYRNCLQSLRWIDPRAEIGDIQARNEN…		0.83769	0.779468	0.734697		0.0202159	0.00209673	0.000354382		0.513831	0.430431	0.400515	0.37751
An08g08670	strong similarity to hypothetical signaling-associated PDZ domain containing protein CAB72237.1 - Schizosaccharomyces pombe	MSCVWLHIHKRSLLSVATNNSVARAAASTSAAPPPPSSPPPGSNTYSPLYRPITNPIGFTLSPARSLVSRNPKFPAYRRSSRHFSLCPAAATPGVTTSICPGQAPVRSLSSLIIHSTRPRAIRIRTDQMDLNGDAGAKRKRSSITTPAERPVKHLRPESSALTPGDSTPANGTVYDVEDDEDASRLLPVGPAQADSPEWQATIEEVVKSVVSIHFCQTCSFDTELSMSSQATGFVVDAENGYILTNRHVVCPGPFWGYCIFDNHEECDVRPVYRDPVHDFGILKFDPKAIRYMKLRELKLQPDAAKVGSEIRVVGNDAGEKLSILSGVISRLDRNAPEYGDGYSDFNTNYIQAAAAASGGSSGSPVVNIDGHAIALQAGGRADGAATDYFLPLDRPLRA…		1.18566	1.74193	1.34298		0.0216708	6.11812e-07	0.000415149		3.80087	4.50653	6.62086	5.10451
An15g06750	similarity to ankyrin Ank2 - Homo sapiens	MSFGYGVGDFLAVVNLAKTIKERFVNAPEQFKQISEASKTLCNVLRDIENTYQQAGLNTKQKKHLDDVYRSCYHDLNELLRRLDKYQELNFGTNSLGGAYRHFWKRLKWDQARMAEMHQRIHSDIHVFSLLSTSLTRYARKHPRKANAHVFRNSQVAFATKELVDQINNTMEDKACHEILEWLTTVNYATQQEDFLKRRQDGTGKWLLGTDKFQQWINNENKNILCTGIPGAGKTILTAIVIENLEEKCQYDRSVGLAYIYCNFRRHNEQSVDDVLASLIKQLCQRMLSLPEDIKSLYAQHKKRQTRPKLDELSESLSVLLGHFSRIFIVVDALDEYSSRDEALRRLLSELFRLQSNSTVSIFATSRHSPAIQSAFEGCLQQEISAAAEDVRAYLEGHI…		1.32502	1.02371	1.14393		0.0219655	0.850938	0.244138		0.497835	0.65964	0.509639	0.569488
An02g14460	strong similarity to double-strand-break repair protein rad21p - Schizosaccharomyces pombe	MFYSETLLSKTGPLARVWLSANLERKLSKSHILQSDIESSVSAIVDQGQAPMALRLSGQLLLGVVRIYSRKARYLLDDCNEALMKIKMAFRLTNNNDLTTTVVAPGGITLPDVLTESDLFMNLDSSLLLPQTLNLEPEGKRPGSSMDFGSQLLPDTGLRRSASQEPARLEDHTLVDLDLGEDETPLGHDFSMEVGRDAPAPRPVEEDLFSDGGKFNDVDNLQLDLGEDDAPLDKMDLGDDALPDNLLQTDDAMDLGDDHDEPAPNADDELERESALSSMADDDLDDLEKSQAFELDVNDVNDEDDEVTAKHAQPPKRRKVVLMALDKETDQKVKDVREQYLTREEIMKPSSWLPRDPVLLTLMNMQKNGDFVSNVLGAGRGRGWAPELRDLLSFDTIRK…		1.16103	1.51112	1.83777		0.0364239	1.23697e-05	1.56672e-07		5.10574	5.92794	7.71539	9.38318
An15g05050	similarity to polypeptide SEQ ID NO:1833 from patent WO200171042-A2 - Drosophila melanogaster	MSGNDVPSYDEFAVGWICALPLEMTAAKAVLDEEYPSLHLPKQHHNTYVLGRISGHKVVITCLPFGIYGTTSATAVVEQMLFTFRSIRFGLMVGIGGGVPSAVDVRLGDVVVSKPTAGLPGVIQYDYGKTVASGRFEQTGTLNKPPIVLLSALSSLEADRLAGGSDIGTYEKIIADSLRAAKDPSVFRYPGAEHDWLFDASYDHDPRFASCAECDPERRVRRKPRRSCTPVVHYGNIASGNQVMKHGLTRDRIAQTTQGILCFEMEAAGIMDYLPCLVIRGICDYSDSHKKKEWQGFAALTAAAYAKLLLSKIPVHRSEASTLIQAPGSKNSSDSFDVRFDTIEMPQAAISVGREAELAMITKSLLSDRFRGIVTLYGMGGIGKTELSIMYIMRHRQKY…		1.16644	0.648666	0.625591		0.0871094	9.40772e-05	4.13939e-05		0.872094	1.01724	0.565697	0.545574
An12g04110	strong similarity to precursor of mitochondrial nuclease Nuc1 - Saccharomyces cerevisiae	MSKATFAAIAAASAATGAGLTALFYSPRPQPQQQQQLPQQQLPPHPPTTSSAKLPAPQPAAPSLAPKPTPTSGFPVDPAGIYQYGFPGPVADTLLSAPLAGAYDRRTRNPSWVAEHITPQSLAQKNADRKGSTFFEDTTIPPLFRAKLSDYFRSGYDRGHQVPAADAKWSQDAMDATFALSNMCPQVGEGFNRDYWAHFEEFCRDLTKKYPSVRVVTGPLYLPHRDQDGKWRVSYEVIGNPPNVAVPTHFYKVVYAEEGPATAGKVALGAFVLPNARISNDKRLTEFEVPLEAVERASGLEFAAKLDAGRRKRLCQEVKCDVVVREFNNASKKK*		1.16889	1.13686	0.858138		0.101883	0.166016	0.101457		2.81501	3.29044	3.20028	2.41567
An02g05600	strong similarity to hypothetical protein CAD70734.1 - Neurospora crassa	MLSDTVYELCHDEKTVTSELLQDPSQSPTKLFQKLYHDRKTKSHKSNSNESLDIGENELRKVLQCGNWGSSQPSDLFLKIYHDALCALEKNPMSGVVSPPLMGSHGVVPLTIIAPLPDLCRHMANCIVRAEKEVFLATNFWIHSDASTLVTNAFRELSRRAGERGTKVIVKMVYDRGDPQQLFENHLPVPEKKYTSEKVQLPAAHEIPNIDLQVVNYHRPIFGTFHAKFMVIDRRIGLLQSSNVQDNDNLEMMIHVEGPIVDGLYDTALISWGRSLDPPLPMLDSPATEAPIPCHASQQPDYDAPDPGPLPELTVDEHHYDSDIRAEAQRMNGLLLPREGETRTQAVTRRLNTTIQTDMSADAPESDQDPIMQPYVVLPPHDPFPMAVINREPWGAPNH…		0.870224	0.965542	1.15328		0.152313	0.721968	0.133424		0.386084	0.335979	0.37278	0.445262
An02g06430	similarity to transketolase Tkt1 - Saccharomyces cerevisiae	MPGEVIDRPNPKAEPSHIPDLVNQLQVKLQETRLEETDYNALLKFRRAAAYIAAAMIFLQDNVLLKQNLRHEDIKPRLLGHWGTCPGLILVYSHLNYIIRKQNLDMLYVVGPGHGAPAILASLWLEGSLEKFYPHYSRDMDGLHELISTFSTSAGLPSHINAETPGAIHEGGELGYALAVSFGAVMDNPDMIVTCVVGDGEAETGPTATSWHAIKYIDPAESGAVLPILHVNGFKISERTIYGCMDNKELVSLFTGYGYQVRIVENLDDIDADLHSSMMWAVEEIHKIQKAARSGKPIMKPRWPMIVLRTPKGWSGPKELHGSFIEGSFHSHQVPLPNAKKDKEELQALQKWLSSYNPHELFTETGDIIDDIKSVIPLEDTKKLGQRAEAYKGYRAPDL…		1.1633	2.16617	6.66359		0.175635	2.2145e-06	6.51053e-11		0.296699	0.345149	0.642698	1.97708
An04g09170	strong similarity to valosin-containing protein like AAA-ATPase Cdc48 - Saccharomyces cerevisiae	MSSEPDHTHDKKRVNLHDASGADKKEELDTSTAILKKKKKPNSLIVTDAVNDDNSVIALSNNTMDTLQLFRGDTVLVKGKKRKDTVLIVLADDDLDDGSARINRVVRHNLRVKHGDIITVHPCPDIKYAKRIAVLPIADTVEGLTGSLFDVYLAPYFREAYRPVRQGDLFTVRGGMRQVEFKVVEVDPPEYGIVAQDTIIHCEGEPIQREDEEGNLNEVGYDDIGGCRKQMAQIRELVELPLRHPQLFKSIGIKPPRGILMYGPPGTGKTLMARAVANETGAFFFLINGPEIMSKMAGESESNLRKAFEEAEKNSPAIIFIDEIDSIAPKREKTNGEVERRVVSQLLTLMDGMKARSNVVVMAATNRPNSIDPALRRFGRFDREVDIGIPDPTGRLEIL…		0.847047	0.761123	0.523448		0.233743	0.0490354	0.000135384		15.1467	12.83	11.5285	7.92853
An03g06120	strong similarity to hypothetical protein CAD21096.1 - Neurospora crassa	MTSIRKSHDDYTLGWLTALSLERSAAEAVLDKRHHSLGGSPGDENTYTLGEIQGHNVAITCLPSGQYGIAAAANAASRMRISFPNIQYGLLVGIAGGVPDSPHADIRLGDIVIGQPTSTHPAVVQYDFGKSVDGVFQRIGRLDPPSSVLLSALSKLQANHTNKRSKVAEFLQKLGDCNELFRHPGQDQDRLFKPLYSHKGGARTCANCDQIQVIERSKRPSTEPIVHYGVVGTGNQVIKDAQMRQRLARQEQLLCFEMEAAGMVNEIPSLVIRGICDYSDTHKNKHWQGYAAAAAAAYAKDFLSVLPPYAYIEQELVSTDRFFVSENRFTLTMNLSGVPAICNFVGRNADLEKLARLLLPNASTSQKIVTLHGLSGIGKTQLALRFIQCHKEDFTAVFW…		0.912376	0.840179	0.864459		0.306038	0.0495994	0.0965704		0.496167	0.45269	0.416869	0.428916
An18g00540	similarity to precursor of alpha-latrotoxin - Latrodectus tredecimguttatus	MERKWKYLVVEGCHFSELDTMATAGFAFSVIGCKRCRHSHATSPDEAASSPEHSSTSPRMEHQQPHILENPPKRRKLDNRENLQQLSHDDYTIGWVCALPIEAAAATAMLDQIHPALPTHPRDSNSYTLGSIGSHHVVIACLPAGVYGTTSAATVASNMFISFGSICHLLMVGIGGGVPSASADIRLGDVVVSIPTPRFEGVVQYDYGKTIGQGRFERTGTLNKPSTSLLTAVNSLRAADLRNGSQIPVLMSQMLARNPQMAETFTSPGCQRDLLFASDFEHDPAEPTCELCDRKNLVTRSTRSSDRPVVHYGLIASGNQVIKHAQTRDQLAAQLNILCFEMEAAGLMDNFPCLVIRGVSDYSDSHKNKAWQGYAAATAAAYAKQLLATIGVCGHGPIS…		0.930486	0.921269	0.905493		0.309497	0.231231	0.14963		0.703814	0.654889	0.648403	0.637299
An12g05680	similarity to erythrocyte splice form 1 of ankyrin ANK1 - Homo sapiens	MHDLFYKAKSSWLRRRRHEKRTPSTRSSAPNRVINSISEGLVSRQEYLDRPAPPSDDLWIQAEQKMRHNSELDTIMTASIEILQSDYDLKFQPVDSSLHERLSDFLKTRANLVEEKKWMIHLGTHTIIVRDQLTKAFQNILAVKDIVTTAANASLPASLACAGIMACFTTVIQAAEQHSHLLQGLESISELICRLHVMERLYLHSDTKQNIGLLDDLRKTMISFYSKILEFQARALCYLHRPRAYQFWRDVLNRDGWANLLQEFERYQITLGRTTSVIADAGSMQRYEELQDKYKRILEALHNRNIWTATSDRDEKVKRFLNLLYTCPYKDRKDRNSKRVLGTCEWFIGHEKFHAWQGSSGNGLSSLLWVSADPGCGKSVLTRYLVDEVLVSNDKRTVC…		0.905349	0.849875	0.803135		0.34528	0.112088	0.0375029		0.424624	0.384433	0.360878	0.341031
An08g11180	similarity to polypeptide SEQ ID NO:1833 from patent WO200171042-A2 - Drosophila melanogaster	MTFAHNDYMVAWICALSLELAAAKAILDEVHPPLSQPASDHNVYTLGRIGSHNVIVACLPGGVYGTISATAVASHMVSTFRNIRFGLMVGIGGGVPSQSADIRLGDVVVSMPTATSGGVIQFDYGKTLRGGHFQHTGLLNKPPPVLLKAISQVKSDYMTGKRLIGDILNDTLQNSEELKEQFSRPKADWLFSPTYDHDDSKYNCLACDQTQLVNRPERRTDDPCIHYGLIASGDQVMKDAKTRDFIARDLDILCFEMEAAGLMDELPSLVIRGICDYCDSHKNKRWQGYAALTAAAYAKALLSVVPATLSRERDLCNSEKGERIRAYQVNYYH*		0.93385	0.912092	0.971304		0.375996	0.215562	0.704127		0.289519	0.270367	0.264068	0.281211
An01g01850	similarity to beta transducin-like protein het-e1 - Podospora anserina	MRLLNAKTLKLEEFVGHDIPAYAILSHTWGEDEVSFQDMQAPTVTEKRGYAKIEYSCERALQDGLSYVWVDTCCIDKTSSAELSEAINSMMAWYAQSRICYAHLADVPPITDQDFDKAAFSQSRWFTRGWTLQELIAPCELVFLAQDWSFLVARETVAEFISDITGISHLFLEARPDNEDLKSNLMSTSIAERMSWASERETTRTEDMAYSLLGILQVNMPLLYGEGSAAFRRLQEEIIKHSDDQSLFAWGFGTPDHDLSHKRPWSAAQSSLAKIVSFFKEYSAPPEATGAMDMDISDMSGILAESPAAFRGCGDIVPCDVKRPTPSFSMTNRGLSIELPVLQLADGYFSLLQCQMKKDPTKLIALPIRRLRDNTFCRSKRGNYVASHSAWLTWSWTQL…		0.921221	0.842702	0.863888		0.381171	0.062318	0.107754		0.435965	0.40162	0.367389	0.376625
An11g06060	strong similarity to ankyrin 2 Ank2 - Drosophila melanogaster	MTISATPTPSLWAIAFSTLSEKDRRIFKLPDTSPLDPKQILTEILVALETQRDRCKRDEWTTVSIGGKEIVIRDVCSKIVAYVKKFMEVVDAAVQIDPAHAALPWAGVRFLLQLTFMAFETFGAIVEGLEKATRLIARCGILEALVIRNSSATNDAKVGLEEELVKLYSAVLGFICKAKKHYDGSRMSRRNLPLKPTQLLSVDDEHIERVLNLTSRQSLQDSVKEMEVAEQRVLVMKGLVDSERMESVHGGVSTMLFTIASVANGVDNIQTRLDKAFADLDQPIVRIADEVSDLHIALKESERSELLQWLSTVTIQQHYKEALTSVLPGSGEWLLNEPRFVNWKDSNSSETFWLHGIQPERSDAREILRSLLKQVSLIEGEKTIRLPSVETYQERRAEA…		0.891047	0.944533	0.73213		0.406769	0.677627	0.0255999		0.93407	0.8323	0.88226	0.68386
An03g03370	similarity to hypothetical protein CAD21095.1 - Neurospora crassa	MAHTLDDYTIAWICALPLEAAAARAMLDKTHILPERASDPNAYDFGELNGHHIVIAYLPNGIYGTVSAATVVSRMRLTFPRLQFGLMVGIGGGVPSKNHDIRLGDVVVSTPGGRHGGVIQYDYGKAVQGGQFEPTGMLNQPPQALLTHISQIRAKQMTTGDDVLSFVISEALKRNPGIKERFSRPVQDLDLFFCSSYHHDDKESDCGKCDRNQLVERQPPERKTPYIHYGLIASGDQVMKDSETRDRLADQHPILCFEMEAAGLMNELPTLVVRGICDYCDSHKQKQWQGYAALTAAAYAKLLISDMPVSHIYSRSLETRKEQHWVVPLLRNKNFVGRLDEIKKLEDQIMMQDGYRRVAITALEVAYRIREKDKERSVFWIPCTSRALIEATFLKIAVT…		0.952297	0.972208	0.995664		0.420554	0.634577	0.943695		0.267978	0.255195	0.260531	0.266816
An13g03550	strong similarity to vegetative incompatibility protein het-e1 - Podospora anserina	MGILGIIPEAMIAVNSLLQLTKNKSSNEIYILLLDARRFILKFAQIADMVLLQLYSSGLIFAPYKALIREIYERELPTWLSRGPKLLASGSDDKTIKLWDAATGTLKHILEGHSGLVYSVAFLNNGQLLASGSGNKTIKLWDAATGALKHTLENHSNPVYSVAFSNNGQLLASSSGNKTIKLWNAATGALKHTLEGHSNPVYSVAFSNNRQLLASGSRDKTIKLWNTATGALKHTLKGYSNWVYSVAFSNNGQLLASGSYDKTIKLWNAATGALKYTLEGHSNPVYSVAFSNNRQLLASGSHDKTIKLWDAATGALKHDISTNNMATSVEFSEHLPLLISNIGSFDIRNYYESFLTSSEKVAEISLEADQWITVQGQREL*		1.06246	1.02205	0.994489		0.450042	0.787694	0.945636		0.274369	0.291508	0.28042	0.272857
An03g03270	similarity to ankyrin Ank1 - Mus musculus	MRIAAKIDSSKIPIVQSDGEYGRGCLNASCILVLQPHHLGHRQNNCWRTLTVSDRGKFAIQEFTDYELPPYAILSHTWSKEEVTYQEINAAGAKKKSGYDKITQCCSVARASGYEYVWIDTCCIDKTSSAELSEAINSMYQWYQKAEICYAYLADIRSEGEIAKSKWLTRGWTLQELIAPSRVVFLNEEWRMLGDKAHLQDKIAEYTGIPPSILSGEEDLETSSVAQRMSWAAKRQTSRVEDRAYSLMGIFSVNMPLIYGEGENAFIRLQEEIMRISDDQSLFAWGSSDDRGGLLATSPDAFAHSYDIVRSNPFGTLDNPFTVSSRGVQLDLGFRGIGGGGLGLAILSCARKTRQDNLIAIYLRDLSLSMNLFKRVQSRYLKEIDPRTFRPAQYPVRRL…		0.957444	0.947641	0.963345		0.460165	0.337504	0.512805		0.266042	0.25472	0.252112	0.25629
An04g03850	strong similarity to hypothetical beta transducin-like protein het-e1 - Podospora anserina	MGCPKLRNPFRKRHSKKQPRKETTDSSDNPSKLSSNALSGTCSTLEPVAQPKSQTDALPAEDNQVPLSSETTLPRRDGKARRRNLWQEAYDTLDEKQRQYMKPVREHEQSSDNHENADTNHVYKTLDEVIQTVKAQYQIRMSKREDSKLRDAANKILTATLSCKDIISAIVALDPTGHASSAWTVVSLGLTMTQNYRDQQMAWFQSSAILTDILARYAVMEKLYRDDGSELNDKIEDAILRVYIAVLKYAAEAMTIYRSNTGKRLMQSVVALANLPLTDIESSIATEEEHLGKWLQMHQEMQRKQEANSILLGIDRLLDDVRNVAQKIELDKLPIAEGAHFDSHMDENQVECLKNTRVELLDGIMDWVDDTQGKTIFWLRGVAGTGKSTISRTVARKLQ…		0.959401	0.939957	0.948689		0.563925	0.358764	0.438652		0.35744	0.342929	0.335979	0.3391
An15g05610	weak similarity to polypeptide SEQ ID NO:1833 from patent WO200171042-A2 - Drosophila melanogaster	SANTLFIVSLDCYKRVILASKLASSPIAPFSLHRIIPADSLNMSLCLTAEDYTVAWFSPLHFEASAALLMLDEHHVSPVPNRGQQLCYRFGRMGRTNVAIAFFPDGEIGIGVAGYMASEVQRDLPNVKTGLLVGVGAGIPRYGHDLRLGDVVIATPTENNSGVLGYDMVKVEPEKIVLKQWQNAPDRHIRSAMTNFRASQETPTRFKLNLQRFKGTSFPQQFVAPANVLCGSFGEQREPLFHYGCILSGNSVIKSADLRDELAREYKAIAIEMEAAGMMNTLPVAVIRGISDWANADKNDVWQGYAAATAAAAAKELLACLDGSNSISYGTQIRDQSRMNRENLRVLLTSKAAEYGQPNMDWQNSVVDLLKILNLDSSPGARKRLAQRWNILVGENGSA…		0.961802	0.951218	0.936032		0.61656	0.49388	0.363734		0.334726	0.32194	0.318398	0.313314
An04g04570	similarity to beta transducin-like protein het-e1 - Podospora anserina	MRLLNTCLSDTGDFVIQNFLDYELPPYAILSHTWGKEEVTYQEINAASAKTKSGYKKITKCCSVARSNGYKYVWIDTCCIDKTSSAELSEAINSMYLWYQKAEVCYAILADVRSEDEISQSKWLTRGWTLQELIAPSRVIFLNERWEVLGDRATLRDQLCEYTGIPAGILSGNDDLETSSVAQRMSWAAKRQTSRVEDRAYSLMGIFNVNMPLIYGEGENAFIRLQEEIMRISDDQSLFAWTSSDDRGGLLATSPAAFAQSYNIVRFNPYGSLDNPFAVNSRGVHLDIGFAGLSADGEGVGILNCVERTCTERTQQDKVIAIYLEDLTFTLHLFKRVKSRVLRRIDLGTFRPTRYPVRRICVRGGRTMLIQKRTAVEQDVIPPEMIQLLEELRLPMRYR…		0.961554	0.955879	0.943648		0.676173	0.610415	0.511822		0.354178	0.340561	0.338551	0.334219
An06g02210	similarity to protein inversin - Homo sapiens	MRERQPHREDYTVGWVCALPIELAAAQAMLDTEHSSIRLQIDDPSIFILGNIAGHNVVITCLPDGQIGTSSAATVAIQMRSAFPSIRFGLMVGIGGGVPSPEHDIRLGDVVVGRPDNQTGGVVQYDFGKSTSSGFVRTGFLNAPPVILLNAVALLRARHFLGRGTMTEYTEKLKEMPAFTRNKDKNRDILFEAGYNHAGGATCEKCDEERSIQRDEREGHGIMVHYGTIASGNQVLKDAHERDRLAAELGGVLCFEMEAAGLVNNFPCLVIRGICDYADSHKNKNWQPSAAGVAAGYAKELLSVIPPGHVERTKPMRRNAPRKTFMVPFQRNGNFAGSDSIMSELARRYDTAAFEHYLGIALVGNKGIGKTYIALEYAYRSQQHMPWLSVFWIYASSIS…		1.03977	0.848696	0.83219		0.725174	0.109448	0.0759787		0.5605	0.582791	0.475694	0.466443
An01g09930	strong similarity to propionate catabolic protein PrpD - Salmonella typhimurium	MSSTSDRQYDETITRLVEYVYHYEVTSDLAILRARYALMDALGCALETLQQSPECRALIGPYTPGLVAPYGFKLPGTCHQLDPVKGAFDMATLIRFLDHNDAYPGAEWGHPSDNLGAILAVTDWLSRTGATSQPLTVRTVLIAMIKAYEIQGCYQIRNAFNKVGLDHTLLVKIASTAVVAWLMGLTEKQAAVALSHAWADGHPLRIFRQSPNAGPRKGWAAGDAAMRAVHLCLLARAGQPGIPSALTEPEWGFLAVSFGGKELQLPRPFKTRVMEEVFFKLITAEGHGISAVQAAMALAETMASRGIDPATEISRIDIRTHEAAVRIIDKQGPLTNAADRDHCMRYMVSVVLLKNAIIEAEDYHDSSVWAHDPRVEALRQRIHMAEDPQFTYGYHHKKA…		1.04969	3.33401	1.73043		0.767992	5.31836e-07	0.00138409		0.351662	0.369136	1.17244	0.608526
An08g12200	similarity to transcription initiation factor TFIID 100 kD subunit TAFII-100 - Homo sapiens	MSDPDQYTVGWICALETEYVAARAFFEKKHPRPETLSPNDNNHYTLGEVGGHRIVIAVLPDGEYGISSAAGVARDMVHSFPNIRFGLMVGIGGGVPTKHDIRLGDVIVSSSRNGRGGLLQYDLGKELQGQEFYQTGFLNQPPPILRTAVAGLQAQYEEEGHQLKESIQAVLEGNNRLKRRYMQSPFEADRLFESQFAHLNPHANCGEICDSSNLICRPKRTDEEYDPAIHYGLIASGNRVIKDAIFRDKLAAEKDVLCLEMEAAGLMNHFPCLVIRGVCDYADSHKGKEWQGWAAMMAAAYARDLLYQIVPQRVKAERRVSELLDGIKSQLANVSKDIDNLRSITSGSAQEVHALAESIDLKDLPVATGAEFGTYMDQHEEECLPGTRKELLLDIRDWA…		1.01309	0.981616	0.878855		0.852516	0.777995	0.044686		0.376777	0.381709	0.36985	0.331132
An03g03030	strong similarity to cDNA kinesin light chain KLC - Plectonema boryanum	MSFTHRDYTVAWICALPLELAAAKAMLDDVHPPLPQPESDHNVYTLGRVGNHNVVVACLPGGVYGTISATGVVSHMVSTFPTLRTGFGLMVGIGGGVPSPRNDIRLGDVVVSRPTTTSSGVIQFDYGKTLRGGRFQHTGTLNKPPLVLLKAVSQLESGYMTGKRPASEILNDTLHKSEEIREEFSRPKVDWLFSPTYNHEDSEHNCSACDQTQIMSRSERETDDPYIHYGLIASGDQVMKDAKTRDSITRDLDILCFEMEAAGLMDELPSLVIRGICDYCDSHKNKRWQRYAALAAAAYAKALLSVVPTFYRTESRDLKQSVWMVPLRRNPRFAGREDEITKIEGLFMQQNGPSKVAICGLGGVGKTQIALELAYRMRNRDPNCSICWITCTNYESVEQ…		1.01565	1.04812	1.01791		0.860085	0.554724	0.828236		0.240442	0.244204	0.252013	0.244748
Exp: Exponential growth phase
Expression relative (%) to levels of the gamma actin encoding gene actA (An15g00560)
